# Supplementary material for: Identification of differential expression genes associated with host selection and adaptation between two sibling insect species by transcriptional profile analysis
Source: BMC Genomics. 2013 Aug 28;14:582. doi: 10.1186/1471-2164-14-582 (PMC3765734; doi:10.1186/1471-2164-14-582)
Supplement: Additional file 1: Table S1 — Sequence name of the 18S Ribosomal RNA Genes. [file 1471-2164-14-582-S1.xlsx]

## Sheet: Sheet1
Table S1 Sequence name of the 18S Ribosomal RNA Genes
order	Species	Genebank Id	seq length
protura	Acerentulus traegardhi	AF173233	1950
collenbola	Pseudobourletiella spinata	DQ016568	1748
diplura	Campodea tillyardi	AF173234	1851
zygentoma	Lepisma sp.	AF005458	1831
ephemeropterodae	Habrophlebiodes zijinensis	AY596370	1803
odonata	A.cyanea	X89481	1866
plecopterodae	Mesoperlina pecircai	U68400	2078
blattodea	Cryptocercus punctulatus	AY491148	1821
isoptera	Mastotermes darwiniensis	AY491152	1767
mantodea	Stagmatoptera sp	AY491180	1732
orthoptera	Oxya chinensis	AY037173	1888
hemiptrea	Hemiowoodwardia wilsoni	AF131198	1908
homoptera	Philaenus spumarius	U06480	1910
coleoptera	Dalyat mirabilis	AY926478	1953
megeloptera	Sialis sp.	X89497	2231
neuroptera	Oliarces clara	AF012527	2260
hymenoptera	Aphelinus gossypii	AY216700	1905
trichoptera	Oecetis avara	AF286300	1897
mecoptera	Boreus sp	X89487	1930
siphonaptera	Megarthroglossus divisus	AF286276	1877
diptera	Mikia patellipalpis	AB466029	1796
strepsiptera	Xenos vesparum	X77784	3316
lepidoptera	Helicoverpa assulta	EU057177	1904
lepidoptera	Helicoverpa armigera	Wang et. al.,1999	1900
lepidoptera	Bombyx mori	DQ347470	1907
	Demodex brevis	GU377178	1825
Wang Y, Chen XF, liu W, Zhou HZ, Zhao H: Sequence of the 18S Ribosomal RNA Gene of Cotton Bollworm(Helicoverpa armigera) and Molecular Systematics Analysis. Acta Entomologica Sinica 1999, 42(3):241-247.
