# Supplementary material for: Identification of differential expression genes associated with host selection and adaptation between two sibling insect species by transcriptional profile analysis
Source: BMC Genomics. 2013 Aug 28;14:582. doi: 10.1186/1471-2164-14-582 (PMC3765734; doi:10.1186/1471-2164-14-582)
Supplement: Additional file 3: Table S2 — COI gene sequences name and gene ID. [file 1471-2164-14-582-S3.xlsx]

## Sheet: Sheet1
Table S2 COI gene sequences name and gene ID
Species	Genebank Id	seq length
Helicoverpa assulta	GQ892863	658
Helicoverpa armigera	AB620128	657
Bombyx mori	AB649194	737
Antheraea pernyi	AB533569	686
Hyles lineata	JN678058	658
Phauda mimica	GU828565	670
Platyptilia sp.	HM862804	658
Galleria mellonella	GU438917	658
Ostrinia furnacalis	AJ560782	816
Ostrinia nubilalis	GU439055	658
Plutella xylostella	GU092597	658
Plodia interpunctella	JQ350723	658
Helicoverpa zea	JQ578528	658
Helicoverpa punctigera	JQ240198	676
Heliothis virescens	JQ604277	658
Spodoptera exigua	GU094753	639
Dichomeris sp	JQ553861	658
Lyonetia prunifoliella	HQ683298	658
Cydia pomonella	JQ027367	870
Urbanus teleus	JQ550598	658
