# Supplementary material for: Identification of differential expression genes associated with host selection and adaptation between two sibling insect species by transcriptional profile analysis
Source: BMC Genomics. 2013 Aug 28;14:582. doi: 10.1186/1471-2164-14-582 (PMC3765734; doi:10.1186/1471-2164-14-582)
Supplement: Additional file 4: Table S3 — Growth and development related genes and transcripts. [file 1471-2164-14-582-S4.xlsx]

## Sheet: H. armigera 
Table S3 Growth and development related genes and transcripts
species	seq_id	Egg	Larva	Pupa	Adult	seq_length	blast_nr	BIT_score	e-vaule	annotation	identity(%)	alignment length	Number_of_mismatches	number_of gaps	query begin	query_end	subject_begin	subject_end	e-vaule	bit_score
Harm	HARM000035	0	0	2444	20	567	gi|223035944|gb|ACL36827.1|	124	1e-26	trypsin 2 [Helicoverpa armigera]	87.14	70	9	0	230	299	356	565	9e-30	126
Harm	HARM032650	718	0	0	0	404	gi|357623099|gb|EHJ74387.1|	126	1e-27	Trypsin [Danaus plexippus]	49.15	118	59	2	120	236	384	37	2e-28	121
Harm	HARM000138	0	0	4298	17	363	gi|223035944|gb|ACL36827.1|	163	9e-39	trypsin 2 [Helicoverpa armigera]	96.43	84	3	0	1	84	253	2	1e-42	169
Harm	HARM005857	0	0	175	0	332	gi|223035944|gb|ACL36827.1|	194	5e-48	trypsin 2 [Helicoverpa armigera]	98.18	110	2	0	131	240	3	332	8e-51	196
Harm	HARM018437	0	0	7659	29	206	gi|223035944|gb|ACL36827.1|	139	1e-31	trypsin 2 [Helicoverpa armigera]	100	68	0	0	232	299	206	3	8e-35	143
Harm	HARM052839	0	0	4340	17	364	gi|223035944|gb|ACL36827.1|	111	1e-39	trypsin 2 [Helicoverpa armigera]	94.74	57	3	0	59	115	172	2	1e-42	112
Harm	HARM051916	0	0	46	0	252	gi|357605632|gb|EHJ64706.1|	57.4	2e-16	trypsin-like protease [Danaus plexippus]	58.97	39	16	0	132	170	3	119	2e-17	55.8
Harm	HARM057412	0	0	175	0	153	gi|215434805|gb|ACJ66841.1|	111	4e-23	trypsin-like protease [Helicoverpa armigera]	94.34	53	3	1	188	240	153	1	3e-23	104
Harm	HARM002984	25	13	14	115	749	gi|189041716|sp|P35035.3|TRY1_ANOGA	128	3e-29	TRY1_ANOGA RecName: Full=Trypsin-1; AltName: Full=Antryp1; Flags: Precursor	38.97	195	117	4	46	238	577	2	9e-36	145
Harm	HARM050658	74	0	0	0	496	gi|189041716|sp|P35035.3|TRY1_ANOGA	82.4	1e-15	TRY1_ANOGA RecName: Full=Trypsin-1; AltName: Full=Antryp1; Flags: Precursor	40.68	118	64	3	42	153	158	487	3e-17	84.7
Harm	HARM011240	0	8	366	18	796	gi|205371855|sp|P00760.3|TRY1_BOVIN	74.7	6e-13	TRY1_BOVIN RecName: Full=Cationic trypsin; AltName: Full=Beta-trypsin; Contains: RecName: Full=Alpha-trypsin chain 1; Contains: RecName: Full=Alpha-trypsin chain 2; Flags: Precursor	30.3	165	108	5	113	270	112	600	3e-09	58.2
Harm	HARM028804	2190	0	0	3	388	gi|97537501|sp|P35036.2|TRY2_ANOGA	90.5	3e-18	TRY2_ANOGA RecName: Full=Trypsin-2; AltName: Full=Antryp2; Flags: Precursor	33.85	130	82	4	73	198	3	371	7e-18	86.7
Harm	HARM028892	3	0	0	0	770	gi|97537501|sp|P35036.2|TRY2_ANOGA	68.6	2e-17	TRY2_ANOGA RecName: Full=Trypsin-2; AltName: Full=Antryp2; Flags: Precursor	30.77	156	92	5	68	207	10	468	3e-19	64.7
Harm	HARM030654	676	18	0	0	1108	gi|205371850|sp|P29786.2|TRY3_AEDAE	159	4e-38	TRY3_AEDAE RecName: Full=Trypsin 3A1; Flags: Precursor	36.05	233	144	6	47	274	753	85	4e-40	160
Harm	HARM052750	0	21	762	0	420	gi|2499864|sp|Q90629.1|TRY3_CHICK	43.9	1e-09	TRY3_CHICK RecName: Full=Trypsin II-P29; Flags: Precursor	38.78	49	30	0	22	70	361	215	9e-07	41.2
Harm	HARM028743	916	0	0	0	630	gi|97537521|sp|P35038.2|TRY4_ANOGA	149	2e-35	TRY4_ANOGA RecName: Full=Trypsin-4; Flags: Precursor	39.41	203	121	2	46	246	21	629	5e-36	147
Harm	HARM028815	27	0	0	0	488	gi|97537521|sp|P35038.2|TRY4_ANOGA	58.2	2e-08	TRY4_ANOGA RecName: Full=Trypsin-4; Flags: Precursor	27.59	116	75	2	49	155	158	484	6e-07	50.4
Harm	HARM001061	27	154	1295	233	987	gi|205371851|sp|P29787.2|TRY5_AEDAE	166	2e-40	TRY5_AEDAE RecName: Full=Trypsin 5G1; Flags: Precursor	37.5	224	139	4	48	270	102	755	2e-37	151
Harm	HARM012752	83	0	0	0	807	gi|205371851|sp|P29787.2|TRY5_AEDAE	64.3	9e-10	TRY5_AEDAE RecName: Full=Trypsin 5G1; Flags: Precursor	21.89	201	156	7	75	274	600	49	6e-08	53.5
Harm	HARM030027	718	0	0	0	1250	gi|205371851|sp|P29787.2|TRY5_AEDAE	74.7	1e-12	TRY5_AEDAE RecName: Full=Trypsin 5G1; Flags: Precursor	25.85	205	132	6	60	244	368	976	4e-12	67.4
Harm	HARM004206	29	0	0	0	352	gi|97537535|sp|P35040.2|TRY6_ANOGA	66.6	4e-11	TRY6_ANOGA RecName: Full=Trypsin-6; Flags: Precursor	34.29	70	46	0	56	125	135	344	1e-09	59.3
Harm	HARM004569	1324	0	0	0	431	gi|97537546|sp|P35041.2|TRY7_ANOGA	78.2	1e-14	TRY7_ANOGA RecName: Full=Trypsin-7; Flags: Precursor	28.67	143	95	6	129	264	426	7	3e-10	61.2
Harm	HARM005748	2	30	9	23	997	gi|97537546|sp|P35041.2|TRY7_ANOGA	183	2e-45	TRY7_ANOGA RecName: Full=Trypsin-7; Flags: Precursor	38.3	235	136	3	47	272	891	187	1e-45	179
Harm	HARM030132	96	0	0	0	549	gi|97537546|sp|P35041.2|TRY7_ANOGA	69.7	1e-11	TRY7_ANOGA RecName: Full=Trypsin-7; Flags: Precursor	28.19	149	105	3	56	202	478	35	2e-09	58.5
Harm	HARM008583	0	0	32	0	596	gi|464957|sp|P35045.1|TRYA_MANSE	232	1e-60	TRYA_MANSE RecName: Full=Trypsin, alkaline A; Flags: Precursor	32.29	192	127	3	61	249	588	13	6e-25	110
Harm	HARM009434	15	0	0	0	632	gi|1717783|sp|P54625.1|TRYB_DROER	77	8e-14	TRYB_DROER RecName: Full=Trypsin beta; Flags: Precursor	22.54	173	120	3	45	203	533	15	2e-07	52.4
Harm	HARM003459	0	0	2	2	557	gi|464959|sp|P35046.1|TRYB_MANSE	225	1e-58	TRYB_MANSE RecName: Full=Trypsin, alkaline B; Flags: Precursor	28.4	169	110	3	46	203	37	543	6e-17	83.6
Harm	HARM028247	6	21	151	9	1037	gi|464959|sp|P35046.1|TRYB_MANSE	213	2e-54	TRYB_MANSE RecName: Full=Trypsin, alkaline B; Flags: Precursor	28.09	235	155	7	47	267	784	80	1e-18	89.4
Harm	HARM029795	0	5	25	1926	950	gi|464959|sp|P35046.1|TRYB_MANSE	181	1e-72	TRYB_MANSE RecName: Full=Trypsin, alkaline B; Flags: Precursor	34.64	153	97	3	78	227	192	650	3e-30	91.3
Harm	HARM029898	0	8	57	0	225	gi|464959|sp|P35046.1|TRYB_MANSE	84.7	1e-16	TRYB_MANSE RecName: Full=Trypsin, alkaline B; Flags: Precursor	42.25	71	31	2	189	249	214	2	1e-10	62.4
Harm	HARM001053	2	0	650	0	883	gi|464960|sp|P35047.1|TRYC_MANSE	344	5e-94	TRYC_MANSE RecName: Full=Trypsin, alkaline C; Flags: Precursor	34.76	233	146	2	46	272	68	766	4e-39	157
Harm	HARM001667	0	0	183	0	914	gi|464960|sp|P35047.1|TRYC_MANSE	188	5e-47	TRYC_MANSE RecName: Full=Trypsin, alkaline C; Flags: Precursor	32.35	238	149	4	47	272	96	809	2e-31	131
Harm	HARM007241	0	42	368	0	870	gi|464960|sp|P35047.1|TRYC_MANSE	205	4e-52	TRYC_MANSE RecName: Full=Trypsin, alkaline C; Flags: Precursor	40.68	236	130	4	47	272	812	105	1e-44	175
Harm	HARM009493	0	0	218	0	903	gi|464960|sp|P35047.1|TRYC_MANSE	335	2e-91	TRYC_MANSE RecName: Full=Trypsin, alkaline C; Flags: Precursor	34.47	235	146	4	46	272	55	759	5e-37	150
Harm	HARM010763	121	435	9580	191	762	gi|464960|sp|P35047.1|TRYC_MANSE	306	9e-83	TRYC_MANSE RecName: Full=Trypsin, alkaline C; Flags: Precursor	35.19	233	145	2	46	272	699	1	2e-39	158
Harm	HARM011525	0	10	1299	0	962	gi|464960|sp|P35047.1|TRYC_MANSE	201	8e-51	TRYC_MANSE RecName: Full=Trypsin, alkaline C; Flags: Precursor	33.2	241	149	4	42	270	43	765	4e-31	130
Harm	HARM011748	0	2	29	9	528	gi|464960|sp|P35047.1|TRYC_MANSE	219	5e-57	TRYC_MANSE RecName: Full=Trypsin, alkaline C; Flags: Precursor	33.13	166	108	3	70	232	31	528	1e-22	102
Harm	HARM022707	380	435	9161	198	327	gi|464960|sp|P35047.1|TRYC_MANSE	123	3e-28	TRYC_MANSE RecName: Full=Trypsin, alkaline C; Flags: Precursor	38.38	99	60	1	175	272	5	301	9e-14	73.2
Harm	HARM024500	0	0	4	334	975	gi|464960|sp|P35047.1|TRYC_MANSE	320	1e-86	TRYC_MANSE RecName: Full=Trypsin, alkaline C; Flags: Precursor	37.61	234	139	3	46	272	900	199	1e-39	159
Harm	HARM028244	0	0	1965	0	1040	gi|464960|sp|P35047.1|TRYC_MANSE	125	5e-28	TRYC_MANSE RecName: Full=Trypsin, alkaline C; Flags: Precursor	32.46	228	143	5	56	272	911	228	5e-23	103
Harm	HARM029919	0	2	7	0	291	gi|464960|sp|P35047.1|TRYC_MANSE	60.1	4e-09	TRYC_MANSE RecName: Full=Trypsin, alkaline C; Flags: Precursor	42.03	69	36	1	22	86	211	5	5e-08	53.5
Harm	HARM030219	2	0	42	0	550	gi|464960|sp|P35047.1|TRYC_MANSE	154	4e-37	TRYC_MANSE RecName: Full=Trypsin, alkaline C; Flags: Precursor	38.98	177	104	2	96	268	542	12	5e-29	123
Harm	HARM030538	0	0	217	0	691	gi|464960|sp|P35047.1|TRYC_MANSE	301	3e-81	TRYC_MANSE RecName: Full=Trypsin, alkaline C; Flags: Precursor	38.46	208	125	4	68	272	644	24	2e-37	151
Harm	HARM030684	377	435	9161	198	345	gi|464960|sp|P35047.1|TRYC_MANSE	127	1e-29	TRYC_MANSE RecName: Full=Trypsin, alkaline C; Flags: Precursor	38.61	101	61	1	173	272	345	43	2e-14	75.1
Harm	HARM030704	0	0	213	5	959	gi|464960|sp|P35047.1|TRYC_MANSE	126	2e-28	TRYC_MANSE RecName: Full=Trypsin, alkaline C; Flags: Precursor	30.3	231	153	3	48	270	3	689	9e-28	119
Harm	HARM037158	17	0	0	0	187	gi|464960|sp|P35047.1|TRYC_MANSE	86.3	5e-17	TRYC_MANSE RecName: Full=Trypsin, alkaline C; Flags: Precursor	58	50	20	1	208	256	150	1	2e-08	55.5
Harm	HARM047324	0	0	71	0	295	gi|464960|sp|P35047.1|TRYC_MANSE	136	3e-32	TRYC_MANSE RecName: Full=Trypsin, alkaline C; Flags: Precursor	43.82	89	49	2	185	272	8	271	2e-14	75.1
Harm	HARM066546	0	0	0	2	827	gi|464960|sp|P35047.1|TRYC_MANSE	284	4e-76	TRYC_MANSE RecName: Full=Trypsin, alkaline C; Flags: Precursor	37.32	209	129	3	66	272	159	782	5e-37	150
Harm	HARM066559	0	0	29	0	642	gi|464960|sp|P35047.1|TRYC_MANSE	76.6	1e-13	TRYC_MANSE RecName: Full=Trypsin, alkaline C; Flags: Precursor	28.91	128	89	2	145	270	4	381	3e-12	68.2
Harm	HARM066564	121	435	9580	191	563	gi|464960|sp|P35047.1|TRYC_MANSE	146	9e-35	TRYC_MANSE RecName: Full=Trypsin, alkaline C; Flags: Precursor	47.19	89	46	1	185	272	209	475	7e-19	90.1
Harm	HARM066565	121	461	10121	195	642	gi|464960|sp|P35047.1|TRYC_MANSE	184	4e-46	TRYC_MANSE RecName: Full=Trypsin, alkaline C; Flags: Precursor	39.42	137	82	2	137	272	146	553	2e-21	98.6
Harm	HARM066568	0	2	32	25	570	gi|464960|sp|P35047.1|TRYC_MANSE	125	2e-28	TRYC_MANSE RecName: Full=Trypsin, alkaline C; Flags: Precursor	46.97	66	34	1	208	272	318	515	3e-11	64.7
Harm	HARM066575	121	435	9580	191	614	gi|464960|sp|P35047.1|TRYC_MANSE	165	2e-40	TRYC_MANSE RecName: Full=Trypsin, alkaline C; Flags: Precursor	42.42	99	57	0	174	272	233	529	2e-18	88.2
Harm	HARM066600	0	0	218	0	727	gi|464960|sp|P35047.1|TRYC_MANSE	159	1e-38	TRYC_MANSE RecName: Full=Trypsin, alkaline C; Flags: Precursor	39.45	109	64	2	166	272	259	585	5e-16	80.5
Harm	HARM066636	0	2	868	0	719	gi|464960|sp|P35047.1|TRYC_MANSE	176	1e-43	TRYC_MANSE RecName: Full=Trypsin, alkaline C; Flags: Precursor	37.18	156	97	2	118	272	149	610	1e-22	102
Harm	HARM066689	0	0	33	0	880	gi|464960|sp|P35047.1|TRYC_MANSE	114	8e-25	TRYC_MANSE RecName: Full=Trypsin, alkaline C; Flags: Precursor	30.5	200	137	2	73	270	48	641	5e-25	110
Harm	HARM030741	192	0	0	0	652	gi|1717784|sp|P54626.1|TRYDG_DROER	81.3	5e-15	TRYDG_DROER RecName: Full=Trypsin delta/gamma; Flags: Precursor	25.67	187	132	5	83	262	646	89	4e-11	64.3
Harm	HARM000904	5	7	99	265	1175	gi|136424|sp|P00765.1|TRYP_ASTFL	129	5e-29	TRYP_ASTFL RecName: Full=Trypsin-1; AltName: Full=Trypsin I	41.98	131	69	4	149	272	92	475	9e-18	86.3
Harm	HARM000355	318	0	192	488	925	gi|464962|sp|P35042.1|TRYP_CHOFU	273	1e-72	TRYP_CHOFU RecName: Full=Trypsin CFT-1; Flags: Precursor	36.64	232	140	3	48	272	99	794	2e-41	164
Harm	HARM001434	2	0	72	0	659	gi|464962|sp|P35042.1|TRYP_CHOFU	102	3e-21	TRYP_CHOFU RecName: Full=Trypsin CFT-1; Flags: Precursor	29.82	171	112	4	71	233	518	6	4e-12	67.8
Harm	HARM002812	300	2	17	0	1086	gi|464962|sp|P35042.1|TRYP_CHOFU	156	3e-37	TRYP_CHOFU RecName: Full=Trypsin CFT-1; Flags: Precursor	37.91	211	117	4	73	269	14	646	3e-32	134
Harm	HARM007852	6	8	145	9	813	gi|464962|sp|P35042.1|TRYP_CHOFU	291	3e-78	TRYP_CHOFU RecName: Full=Trypsin CFT-1; Flags: Precursor	32.77	235	151	3	45	272	81	785	3e-35	144
Harm	HARM021902	2	0	2	0	468	gi|464962|sp|P35042.1|TRYP_CHOFU	89	1e-17	TRYP_CHOFU RecName: Full=Trypsin CFT-1; Flags: Precursor	36.46	96	56	1	47	137	136	423	3e-12	67.8
Harm	HARM028166	131	448	9834	191	850	gi|464962|sp|P35042.1|TRYP_CHOFU	328	4e-89	TRYP_CHOFU RecName: Full=Trypsin CFT-1; Flags: Precursor	36.91	233	141	2	46	272	67	765	2e-42	168
Harm	HARM028194	121	474	10400	195	914	gi|464962|sp|P35042.1|TRYP_CHOFU	336	1e-91	TRYP_CHOFU RecName: Full=Trypsin CFT-1; Flags: Precursor	37.71	236	141	2	43	272	112	819	9e-42	166
Harm	HARM028221	0	39	1599	4	810	gi|464962|sp|P35042.1|TRYP_CHOFU	306	1e-82	TRYP_CHOFU RecName: Full=Trypsin CFT-1; Flags: Precursor	39.3	201	121	1	73	272	104	706	9e-38	152
Harm	HARM028242	5	4257	20148	12	945	gi|464962|sp|P35042.1|TRYP_CHOFU	240	1e-62	TRYP_CHOFU RecName: Full=Trypsin CFT-1; Flags: Precursor	40.91	242	127	4	47	272	73	798	8e-46	179
Harm	HARM029485	2	35	2936	0	628	gi|464962|sp|P35042.1|TRYP_CHOFU	170	3e-78	TRYP_CHOFU RecName: Full=Trypsin CFT-1; Flags: Precursor	49.41	85	42	1	185	268	370	624	2e-35	87.4
Harm	HARM029966	309	0	179	477	345	gi|464962|sp|P35042.1|TRYP_CHOFU	110	2e-24	TRYP_CHOFU RecName: Full=Trypsin CFT-1; Flags: Precursor	50	66	32	1	208	272	20	217	6e-14	73.6
Harm	HARM030973	273	0	143	428	312	gi|464962|sp|P35042.1|TRYP_CHOFU	91.7	1e-18	TRYP_CHOFU RecName: Full=Trypsin CFT-1; Flags: Precursor	50.94	53	26	0	220	272	12	170	2e-11	65.5
Harm	HARM032477	6	8	144	9	543	gi|464962|sp|P35042.1|TRYP_CHOFU	226	6e-59	TRYP_CHOFU RecName: Full=Trypsin CFT-1; Flags: Precursor	33.33	162	105	3	73	231	488	3	4e-23	103
Harm	HARM046899	275	0	147	708	286	gi|464962|sp|P35042.1|TRYP_CHOFU	48.9	9e-06	TRYP_CHOFU RecName: Full=Trypsin CFT-1; Flags: Precursor	72.41	29	8	0	233	261	6	92	1e-06	49.3
Harm	HARM046904	0	13	221	0	286	gi|464962|sp|P35042.1|TRYP_CHOFU	143	3e-34	TRYP_CHOFU RecName: Full=Trypsin CFT-1; Flags: Precursor	39.39	66	40	0	73	138	72	269	4e-09	57.8
Harm	HARM049490	0	5	25	1880	368	gi|464962|sp|P35042.1|TRYP_CHOFU	115	6e-26	TRYP_CHOFU RecName: Full=Trypsin CFT-1; Flags: Precursor	51.61	62	29	1	212	272	6	191	1e-11	66.2
Harm	HARM050837	0	0	2	0	537	gi|464962|sp|P35042.1|TRYP_CHOFU	117	3e-26	TRYP_CHOFU RecName: Full=Trypsin CFT-1; Flags: Precursor	37.12	132	78	2	47	173	92	484	1e-15	79
Harm	HARM053018	2	0	72	0	402	gi|464962|sp|P35042.1|TRYP_CHOFU	46.2	8e-09	TRYP_CHOFU RecName: Full=Trypsin CFT-1; Flags: Precursor	31.75	63	39	2	148	206	207	395	9e-07	38.9
Harm	HARM066596	6	8	145	9	721	gi|464962|sp|P35042.1|TRYP_CHOFU	254	3e-67	TRYP_CHOFU RecName: Full=Trypsin CFT-1; Flags: Precursor	35.61	205	127	4	73	272	77	676	3e-31	131
Harm	HARM066620	121	466	10177	195	721	gi|464962|sp|P35042.1|TRYP_CHOFU	88.2	2e-40	TRYP_CHOFU RecName: Full=Trypsin CFT-1; Flags: Precursor	53.45	58	27	1	208	265	434	595	5e-16	62.4
Harm	HARM066623	0	15	1084	0	879	gi|464962|sp|P35042.1|TRYP_CHOFU	290	6e-78	TRYP_CHOFU RecName: Full=Trypsin CFT-1; Flags: Precursor	39.3	201	121	1	73	272	174	776	9e-38	152
Harm	HARM066659	121	474	10404	195	955	gi|464962|sp|P35042.1|TRYP_CHOFU	340	8e-93	TRYP_CHOFU RecName: Full=Trypsin CFT-1; Flags: Precursor	38.2	233	138	2	46	272	166	864	2e-41	165
Harm	HARM066725	5	4257	20132	12	848	gi|464962|sp|P35042.1|TRYP_CHOFU	105	3e-22	TRYP_CHOFU RecName: Full=Trypsin CFT-1; Flags: Precursor	54.79	73	31	2	202	272	483	701	2e-15	78.6
Harm	HARM001129	57	2	36	0	781	gi|74834620|sp|O97399.1|TRYP_PHACE	87.8	7e-17	TRYP_PHACE RecName: Full=Trypsin; Flags: Precursor	40.77	130	68	3	149	269	35	424	1e-17	85.5
Harm	HARM066635	0	0	3201	20	796	gi|464965|sp|P35034.1|TRYP_PLEPL	58.5	5e-08	TRYP_PLEPL RecName: Full=Trypsin; Flags: Precursor	29.25	106	72	1	159	261	279	596	1e-08	55.8
Harm	HARM048032	0	0	53	0	311	gi|1717792|sp|P54630.1|TRYZ_DROER	50.4	3e-06	TRYZ_DROER RecName: Full=Trypsin zeta; Flags: Precursor	48.94	47	20	1	48	90	158	298	2e-06	48.5
Harm	HARM002030	2	0	12	0	809	gi|122140331|sp|Q3T052.1|ITIH4_BOVIN	154	8e-37	ITIH4_BOVIN RecName: Full=Inter-alpha-trypsin inhibitor heavy chain H4; Short=ITI heavy chain H4; Short=ITI-HC4; Short=Inter-alpha-inhibitor heavy chain 4; Flags: Precursor	47.46	236	101	6	1140	1352	751	50	8e-45	179
Harm	HARM000954	2	0	873	1115	748	gi|81916653|sp|Q99MS4.2|PRS29_MOUSE	59.3	2e-08	PRS29_MOUSE RecName: Full=Serine protease 29; AltName: Full=Implantation serine proteinase 2; Short=ISP-2; AltName: Full=Strypsin-2; AltName: Full=Strypsin-related protein; AltName: Full=Tryptase-like proteinase; Flags: Precursor	27.94	136	88	3	146	271	735	331	4e-06	47.8
Harm	HARM018259	3	116	2996	2	917	gi|17376886|sp|O60235.1|TM11D_HUMAN	58.5	6e-08	TM11D_HUMAN RecName: Full=Transmembrane protease serine 11D; AltName: Full=Airway trypsin-like protease; Contains: RecName: Full=Transmembrane protease serine 11D non-catalytic chain; Contains: RecName: Full=Transmembrane protease serine 11D catalytic chain; Flags: Precursor	26.84	190	129	7	280	459	6	545	2e-07	52.8
Harm	HARM031295	30	0	0	0	556	gi|68566214|sp|Q8VHK8.2|TM11D_MOUSE	69.3	1e-11	TM11D_MOUSE RecName: Full=Transmembrane protease serine 11D; AltName: Full=Adrenal secretory serine protease; Short=AsP; AltName: Full=Airway trypsin-like protease; Short=AT; Contains: RecName: Full=Transmembrane protease serine 11D non-catalytic chain; Contains: RecName: Full=Transmembrane protease serine 11D catalytic chain; Flags: Precursor	29.21	89	61	1	44	130	298	32	1e-06	49.3
Harm	HARM005916	2	0	0	0	253	gi|379699046|ref|NP_001243997.1|	58.2	5e-07	3-dehydroecdysone 3alpha-reductase [Bombyx mori]	62.5	64	24	0	1	64	61	252	1e-11	65.5
Harm	HARM031719	0	10	0	2	609	gi|4753912|emb|CAB41997.1|	102	5e-20	3-dehydroecdysone 3beta-reductase [Spodoptera littoralis]	73.33	60	16	0	281	340	3	182	1e-21	99.8
Harm	HARM038744	0	3	0	0	197	gi|4753912|emb|CAB41997.1|	75.5	3e-12	3-dehydroecdysone 3beta-reductase [Spodoptera littoralis]	66.04	53	18	0	16	68	38	196	3e-15	78.2
Harm	HARM014256	91	1464	753	1813	3494	gi|47115690|sp|Q7M3M6.1|E74EF_DROVI	184	4e-45	E74EF_DROVI RecName: Full=Ecdysone-induced protein 74EF; AltName: Full=ETS-related protein E74A	96.59	88	3	0	755	842	2	265	6e-48	188
Harm	HARM003421	0	2	0	0	634	gi|1706557|sp|P50239.1|E75_GALME	274	3e-73	E75_GALME RecName: Full=Ecdysone-inducible protein E75; AltName: Full=Nuclear receptor subfamily 1 group D member 3	67.74	62	19	1	1	61	435	620	1e-20	96.7
Harm	HARM014403	26	19	44	55	2502	gi|6166165|sp|Q08893.2|E75_MANSE	858	0	E75_MANSE RecName: Full=Ecdysone-inducible protein E75; AltName: Full=Nuclear receptor subfamily 1 group D member 3	32.12	137	89	3	169	301	1810	1400	2e-14	75.9
Harm	HARM050860	128	239	100	294	552	gi|6166165|sp|Q08893.2|E75_MANSE	114	3e-25	E75_MANSE RecName: Full=Ecdysone-inducible protein E75; AltName: Full=Nuclear receptor subfamily 1 group D member 3	69.09	55	5	4	624	666	1	165	5e-09	58.9
Harm	HARM025334	0	0	3	0	1695	gi|730297|sp|P41073.1|PEP_DROME	216	4e-55	PEP_DROME RecName: Full=Zinc finger protein on ecdysone puffs	40.12	172	100	4	198	366	306	797	6e-31	131
Harm	HARM010282	50	42	36	43	795	gi|17369801|sp|Q9W032.1|SGT1_DROME	87.8	7e-17	SGT1_DROME RecName: Full=Protein SGT1 homolog ecdysoneless	33.78	148	92	3	344	485	5	436	1e-15	80.9
Harm	HARM007341	2	2	0	0	298	gi|17368102|sp|O95905.1|SGT1_HUMAN	94.7	1e-19	SGT1_HUMAN RecName: Full=Protein SGT1; Short=hSGT1; AltName: Full=Protein ecdysoneless homolog; AltName: Full=Suppressor of GCR2	40.45	89	53	0	95	183	1	267	1e-16	84.3
Harm	HARM005015	499	1515	1191	1071	197	gi|400079|sp|P15500.2|JHBP_MANSE	58.9	9e-09	JHBP_MANSE RecName: Full=Juvenile hormone-binding protein; Flags: Precursor	44.62	65	35	1	144	207	3	197	2e-09	58.2
Harm	HARM011095	1472	30	49	49	736	gi|400079|sp|P15500.2|JHBP_MANSE	170	7e-42	JHBP_MANSE RecName: Full=Juvenile hormone-binding protein; Flags: Precursor	36.61	224	140	3	5	226	669	1	3e-34	140
Harm	HARM011696	511	1547	1235	1091	502	gi|400079|sp|P15500.2|JHBP_MANSE	166	5e-41	JHBP_MANSE RecName: Full=Juvenile hormone-binding protein; Flags: Precursor	55.42	166	74	1	10	175	1	495	3e-41	163
Harm	HARM014822	28	42	116	97	512	gi|400079|sp|P15500.2|JHBP_MANSE	127	4e-29	JHBP_MANSE RecName: Full=Juvenile hormone-binding protein; Flags: Precursor	42.59	162	92	3	5	165	497	21	1e-28	121
Harm	HARM054401	1472	30	49	49	761	gi|400079|sp|P15500.2|JHBP_MANSE	164	4e-40	JHBP_MANSE RecName: Full=Juvenile hormone-binding protein; Flags: Precursor	35.71	224	142	3	5	226	688	20	2e-32	134
Harm	HARM001537	0	0	0	2	681	gi|75008267|sp|Q6U6J0.1|HYEP_BOMMO	255	2e-67	HYEP_BOMMO RecName: Full=Juvenile hormone epoxide hydrolase; Short=bommo-JHEH	50.87	230	111	4	222	449	681	4	8e-58	220
Harm	HARM001587	0	0	0	2	411	gi|75008267|sp|Q6U6J0.1|HYEP_BOMMO	125	1e-28	HYEP_BOMMO RecName: Full=Juvenile hormone epoxide hydrolase; Short=bommo-JHEH	43.94	132	74	0	318	449	2	397	3e-28	121
Harm	HARM001623	155	188	408	428	627	gi|75008267|sp|Q6U6J0.1|HYEP_BOMMO	268	3e-71	HYEP_BOMMO RecName: Full=Juvenile hormone epoxide hydrolase; Short=bommo-JHEH	48.54	206	106	0	241	446	9	626	9e-51	196
Harm	HARM012290	74	154	756	253	1465	gi|75008267|sp|Q6U6J0.1|HYEP_BOMMO	674	0	HYEP_BOMMO RecName: Full=Juvenile hormone epoxide hydrolase; Short=bommo-JHEH	37.96	108	66	3	27	133	111	422	4e-15	76.3
Harm	HARM027331	0	3	523	0	1723	gi|75008267|sp|Q6U6J0.1|HYEP_BOMMO	442	3e-123	HYEP_BOMMO RecName: Full=Juvenile hormone epoxide hydrolase; Short=bommo-JHEH	29.77	131	92	4	3	133	38	412	8e-13	68.6
Harm	HARM052639	0	4	16	2	275	gi|75008267|sp|Q6U6J0.1|HYEP_BOMMO	73.9	2e-22	HYEP_BOMMO RecName: Full=Juvenile hormone epoxide hydrolase; Short=bommo-JHEH	67.44	43	14	0	218	260	3	131	1e-12	70.1
Harm	HARM054564	0	0	7	0	555	gi|75008267|sp|Q6U6J0.1|HYEP_BOMMO	76.3	5e-20	HYEP_BOMMO RecName: Full=Juvenile hormone epoxide hydrolase; Short=bommo-JHEH	29.03	93	66	0	325	417	3	281	4e-09	58.5
Harm	HARM025699	49	103	55	8	2302	gi|12585256|sp|Q25489.1|HYEP_MANSE	359	0	HYEP_MANSE RecName: Full=Juvenile hormone epoxide hydrolase; Short=JHEH; AltName: Full=Juvenile hormone-specific epoxide hydrolase	30.53	131	91	3	3	133	178	558	2e-14	73.6
Harm	HARM005765	6	8	12	20	973	gi|76365069|sp|Q8MZR6.3|HYEP1_CTEFE	234	6e-77	HYEP1_CTEFE RecName: Full=Juvenile hormone epoxide hydrolase 1; AltName: Full=CfEH1; AltName: Full=Juvenile hormone epoxide hydrolase I; Short=JHEH I; AltName: Full=Juvenile hormone-specific epoxide hydrolase I	37.59	133	83	2	1	133	83	463	2e-19	90.9
Harm	HARM057240	0	0	34	180	130	gi|116833149|gb|ABK29487.1|	55.5	3e-06	basic juvenile hormone-suppressible protein 2 precursor [Helicoverpa armigera]	96.15	26	1	0	124	149	129	52	2e-07	50.8
Harm	HARM016645	19	0	1349	2580	2361	gi|729863|sp|Q06342.1|BJSB1_TRINI	1194	0	BJSB1_TRINI RecName: Full=Basic juvenile hormone-suppressible protein 1; Short=BJHSP1; Flags: Precursor	25.63	355	226	12	704	1020	1079	2104	2e-18	90.9
Harm	HARM002005	0	0	75	75	258	gi|729864|sp|Q06343.1|BJSB2_TRINI	157	2e-38	BJSB2_TRINI RecName: Full=Basic juvenile hormone-suppressible protein 2; Short=BJHSP2; Flags: Precursor	84.52	84	13	0	640	723	3	254	1e-36	150
Harm	HARM002668	0	0	37	124	2192	gi|729864|sp|Q06343.1|BJSB2_TRINI	1023	0	BJSB2_TRINI RecName: Full=Basic juvenile hormone-suppressible protein 2; Short=BJHSP2; Flags: Precursor	27.11	380	243	11	661	1006	1015	2112	3e-16	83.6
Harm	HARM004235	0	0	15	16	399	gi|729864|sp|Q06343.1|BJSB2_TRINI	110	4e-41	BJSB2_TRINI RecName: Full=Basic juvenile hormone-suppressible protein 2; Short=BJHSP2; Flags: Precursor	77.94	68	14	1	590	656	206	3	2e-31	108
Harm	HARM014886	0	0	35	36	782	gi|729864|sp|Q06343.1|BJSB2_TRINI	451	2e-126	BJSB2_TRINI RecName: Full=Basic juvenile hormone-suppressible protein 2; Short=BJHSP2; Flags: Precursor	35.26	156	96	3	754	904	108	569	4e-13	73.2
Harm	HARM015667	35	3	3458	2474	270	gi|729864|sp|Q06343.1|BJSB2_TRINI	98.2	1e-20	BJSB2_TRINI RecName: Full=Basic juvenile hormone-suppressible protein 2; Short=BJHSP2; Flags: Precursor	70	60	18	0	690	749	3	182	2e-19	93.6
Harm	HARM023621	0	0	10	49	1196	gi|729864|sp|Q06343.1|BJSB2_TRINI	426	4e-171	BJSB2_TRINI RecName: Full=Basic juvenile hormone-suppressible protein 2; Short=BJHSP2; Flags: Precursor	32.8	250	149	4	135	365	800	57	2e-29	114
Harm	HARM051925	0	0	2	6	208	gi|729864|sp|Q06343.1|BJSB2_TRINI	110	2e-24	BJSB2_TRINI RecName: Full=Basic juvenile hormone-suppressible protein 2; Short=BJHSP2; Flags: Precursor	79.41	68	12	1	331	396	3	206	3e-24	109
Harm	HARM029682	0	0	4	0	796	gi|148596806|dbj|BAF63630.1|	229	2e-119	juvenile hormone acid methyltransferase [Helicoverpa armigera]	50.48	105	52	3	74	178	3	308	1e-36	105
Harm	HARM022465	5	0	0	0	315	gi|112983146|ref|NP_001036944.1|	164	4e-39	juvenile hormone binding protein an-0895 precursor [Bombyx mori]	70.19	104	31	0	23	126	3	314	4e-42	166
Harm	HARM012119	24	93	80	19	716	gi|357618995|gb|EHJ71764.1|	80.1	3e-30	juvenile hormone binding protein brP-1649 [Danaus plexippus]	58.7	46	19	0	155	200	708	571	3e-23	61.6
Harm	HARM030539	23	833	668	38	346	gi|112983174|ref|NP_001036949.1|	152	3e-35	juvenile hormone binding protein e96h-0303 precursor [Bombyx mori]	36.36	110	70	1	205	314	341	15	6e-16	80.9
Harm	HARM002965	142	169	86	90	349	gi|5020383|gb|AAD38067.1|	116	1e-45	juvenile hormone esterase binding protein [Manduca sexta]	77.97	59	13	0	157	215	172	348	2e-47	112
Harm	HARM031235	55	48	22	9	301	gi|357612549|gb|EHJ68057.1|	99.8	2e-19	putative Juvenile hormone-inducible protein [Danaus plexippus]	53.09	81	38	0	298	378	298	56	2e-21	99
Harm	HARM047506	3	0	0	0	298	gi|357608969|gb|EHJ66235.1|	148	4e-34	putative Juvenile hormone-inducible protein [Danaus plexippus]	31.25	96	66	1	322	417	296	12	2e-10	62.8
Harm	HARM007271	29	10	2750	6073	2396	gi|125066|sp|P22327.1|AJSP1_TRINI	837	0	AJSP1_TRINI RecName: Full=Acidic juvenile hormone-suppressible protein 1; Short=AJHSP1; Flags: Precursor	27.68	289	196	10	754	1029	1261	2082	4e-12	69.7
Harm	HARM001591	10	0	0	0	1714	gi|3287959|sp|P12992.2|ESTJ_HELVI	895	0	ESTJ_HELVI RecName: Full=Juvenile hormone esterase; Short=JH esterase; Flags: Precursor	30.91	537	337	17	17	519	63	1553	4e-41	165
Harm	HARM009714	7	9	2	4	722	gi|3287959|sp|P12992.2|ESTJ_HELVI	68.9	3e-11	ESTJ_HELVI RecName: Full=Juvenile hormone esterase; Short=JH esterase; Flags: Precursor	27.57	243	173	8	311	550	707	21	3e-13	72.4
Harm	HARM010397	7	2	19	0	989	gi|3287959|sp|P12992.2|ESTJ_HELVI	121	8e-27	ESTJ_HELVI RecName: Full=Juvenile hormone esterase; Short=JH esterase; Flags: Precursor	29.39	262	182	5	195	453	6	746	2e-24	109
Harm	HARM011771	2	4	2	0	814	gi|3287959|sp|P12992.2|ESTJ_HELVI	70.5	1e-11	ESTJ_HELVI RecName: Full=Juvenile hormone esterase; Short=JH esterase; Flags: Precursor	24.8	246	183	8	311	554	88	786	1e-13	73.9
Harm	HARM014509	7	26	6	13	2452	gi|3287959|sp|P12992.2|ESTJ_HELVI	232	3e-72	ESTJ_HELVI RecName: Full=Juvenile hormone esterase; Short=JH esterase; Flags: Precursor	29.72	424	290	11	109	524	443	1633	1e-43	152
Harm	HARM019472	0	0	5	0	1090	gi|3287959|sp|P12992.2|ESTJ_HELVI	173	2e-42	ESTJ_HELVI RecName: Full=Juvenile hormone esterase; Short=JH esterase; Flags: Precursor	34.2	348	224	7	111	453	1076	84	2e-39	159
Harm	HARM022920	96	103	1079	139	1573	gi|3287959|sp|P12992.2|ESTJ_HELVI	168	6e-44	ESTJ_HELVI RecName: Full=Juvenile hormone esterase; Short=JH esterase; Flags: Precursor	28.85	357	254	7	128	484	1359	352	3e-29	125
Harm	HARM024791	29	4	15	0	1193	gi|3287959|sp|P12992.2|ESTJ_HELVI	223	2e-57	ESTJ_HELVI RecName: Full=Juvenile hormone esterase; Short=JH esterase; Flags: Precursor	41.69	295	165	6	275	562	20	898	5e-68	254
Harm	HARM000113	0	86	58	74	1525	gi|357610131|gb|EHJ66839.1|	202	1e-49	brain chitinase and chia [Danaus plexippus]	51.87	214	98	7	2034	2242	3	629	1e-51	201
Harm	HARM006599	0	2	2	0	823	gi|357610131|gb|EHJ66839.1|	222	7e-56	brain chitinase and chia [Danaus plexippus]	69.14	162	46	4	1979	2136	339	821	1e-56	218
Harm	HARM044840	0	0	5	0	253	gi|37983064|gb|AAR06265.1|	86.7	1e-15	peritrophic membrane chitin binding protein 1 [Trichoplusia ni]	71.64	67	17	1	1	65	209	9	5e-21	99.4
Harm	HARM000659	82	0	2255	115	1072	gi|327420506|gb|AEA76329.1|	300	2e-95	chitin binding domain 3 protein [Mamestra configurata]	58.7	46	19	0	84	129	437	300	4e-12	66.2
Harm	HARM022534	79	0	2259	46	713	gi|327420506|gb|AEA76329.1|	406	2e-111	chitin binding domain 3 protein [Mamestra configurata]	58.7	46	19	0	84	129	480	617	4e-12	65.9
Harm	HARM028226	79	0	2187	46	1051	gi|327420506|gb|AEA76329.1|	250	3e-64	chitin binding domain 3 protein [Mamestra configurata]	58.7	46	19	0	84	129	490	627	3e-12	66.6
Harm	HARM066714	0	70	21764	4	1104	gi|156968289|gb|ABU98616.1|	489	3e-136	chitin binding PM protein [Helicoverpa armigera]	31.42	261	173	9	282	536	305	1036	3e-33	125
Harm	HARM015438	565	3146	4364	4345	850	gi|183979231|dbj|BAG30777.1|	394	1e-107	chitin binding protein [Papilio xuthus]	58.24	182	75	2	357	537	3	545	4e-62	234
Harm	HARM021856	0	2	4	3	692	gi|183979231|dbj|BAG30777.1|	165	5e-39	chitin binding protein [Papilio xuthus]	50	86	42	4	25	109	470	225	1e-14	77
Harm	HARM004816	0	20	29	12	368	gi|283826817|gb|ADB43610.1|	264	5e-69	chitin deacetylase 1 [Helicoverpa armigera]	99.18	122	1	0	240	361	2	367	3e-70	261
Harm	HARM015235	8	43	65	28	610	gi|283826817|gb|ADB43610.1|	429	1e-118	chitin deacetylase 1 [Helicoverpa armigera]	98.44	192	3	0	348	539	2	577	7e-115	410
Harm	HARM018326	0	11	17	12	1775	gi|357630383|gb|EHJ78544.1|	746	0	chitin deacetylase 4 [Danaus plexippus]	39.79	382	221	10	165	537	66	1163	2e-78	288
Harm	HARM024635	0	70	21811	4	1420	gi|283826819|gb|ADB43611.1|	729	0	chitin deacetylase 5a [Helicoverpa armigera]	36.87	377	232	11	165	535	118	1188	7e-62	233
Harm	HARM033238	0	0	131	0	153	gi|283826819|gb|ADB43611.1|	107	6e-22	chitin deacetylase 5a [Helicoverpa armigera]	67.35	49	16	0	299	347	151	5	6e-15	77.4
Harm	HARM000128	0	0	224	0	1319	gi|283826821|gb|ADB43612.1|	765	0	chitin deacetylase 5b [Helicoverpa armigera]	38.61	373	224	11	168	535	123	1184	7e-65	244
Harm	HARM015826	0	0	3	0	156	gi|283826821|gb|ADB43612.1|	119	2e-25	chitin deacetylase 5b [Helicoverpa armigera]	47.06	51	24	1	974	1021	154	2	5e-08	56.2
Harm	HARM010794	2	105	99	266	762	gi|69146416|gb|AAZ03545.1|	432	2e-119	chitin synthase A [Spodoptera exigua]	40.8	250	136	8	1198	1435	1	741	5e-41	166
Harm	HARM014575	0	0	0	8	2374	gi|323434873|gb|ADX66428.1|	692	0	chitin synthase A variant 1 [Helicoverpa zea]	42	400	208	4	179	554	609	1805	0	323
Harm	HARM005268	0	0	8	0	701	gi|323434872|gb|ADX66427.1|	202	7e-102	chitin synthase B [Helicoverpa zea]	48.18	110	54	1	1203	1309	696	367	8e-20	73.2
Harm	HARM028655	0	0	39	0	564	gi|323434872|gb|ADX66427.1|	311	5e-83	chitin synthase B [Helicoverpa zea]	38.14	118	62	4	1348	1454	5	346	2e-11	67.8
Harm	HARM039207	5	0	0	0	200	gi|323434872|gb|ADX66427.1|	138	4e-31	chitin synthase B [Helicoverpa zea]	41.54	65	38	0	241	305	1	195	2e-09	60.8
Harm	HARM042109	2	0	0	2	222	gi|323434872|gb|ADX66427.1|	148	3e-34	chitin synthase B [Helicoverpa zea]	47.95	73	38	0	172	244	221	3	2e-14	77.4
Harm	HARM048109	0	0	37	0	313	gi|323434872|gb|ADX66427.1|	155	2e-36	chitin synthase B [Helicoverpa zea]	57.14	105	42	3	1402	1503	3	311	3e-19	94
Harm	HARM048767	309	0	0	0	335	gi|357620757|gb|EHJ72826.1|	54.3	7e-06	chitinase [Danaus plexippus]	35.71	56	35	1	1340	1394	131	298	5e-06	50.4
Harm	HARM002645	173	0	7	3	485	gi|13124005|sp|Q15782.1|CH3L2_HUMAN	117	2e-26	CH3L2_HUMAN RecName: Full=Chitinase-3-like protein 2; AltName: Full=Chondrocyte protein 39; AltName: Full=YKL-39; Flags: Precursor	36.69	139	86	2	256	392	483	82	4e-20	95.1
Harm	HARM014002	0	4	6	7	583	gi|37999771|sp|Q9BZP6.1|CHIA_HUMAN	89.4	1e-17	CHIA_HUMAN RecName: Full=Acidic mammalian chitinase; Short=AMCase; AltName: Full=Lung-specific protein TSA1902; Flags: Precursor	33.93	112	73	3	1	111	265	582	8e-16	80.5
Harm	HARM012199	0	0	2	2	974	gi|729133|sp|P07254.3|CHIA_SERMA	162	1e-97	CHIA_SERMA RecName: Full=Chitinase A; Flags: Precursor	93.02	43	3	0	8	50	130	2	1e-18	88.2
Harm	HARM012325	54	431	765	552	807	gi|729133|sp|P07254.3|CHIA_SERMA	256	3e-77	CHIA_SERMA RecName: Full=Chitinase A; Flags: Precursor	29.94	167	110	7	213	372	133	615	6e-10	61.2
Harm	HARM015267	0	38	33	10	1426	gi|729133|sp|P07254.3|CHIA_SERMA	624	6e-178	CHIA_SERMA RecName: Full=Chitinase A; Flags: Precursor	25.74	272	153	9	14	236	844	47	1e-16	83.6
Harm	HARM025652	73	106	67	183	913	gi|82181756|sp|Q68EX9.1|CHID1_XENLA	161	6e-39	CHID1_XENLA RecName: Full=Chitinase domain-containing protein 1; Flags: Precursor	33.33	135	89	3	23	156	219	590	2e-15	77.4
Harm	HARM007228	7	0	0	0	397	gi|59797979|sp|Q9W092.1|CHIT2_DROME	143	3e-34	CHIT2_DROME RecName: Full=Probable chitinase 2; Flags: Precursor	41.67	132	75	1	25	154	1	396	4e-29	124
Harm	HARM018586	0	4	0	34	1074	gi|59797979|sp|Q9W092.1|CHIT2_DROME	212	3e-54	CHIT2_DROME RecName: Full=Probable chitinase 2; Flags: Precursor	42.49	193	108	3	125	314	4	564	1e-50	166
Harm	HARM019106	0	0	2	0	218	gi|59797979|sp|Q9W092.1|CHIT2_DROME	63.9	3e-10	CHIT2_DROME RecName: Full=Probable chitinase 2; Flags: Precursor	39.71	68	41	0	113	180	3	206	3e-11	65.5
Harm	HARM028670	5	0	0	0	406	gi|59797979|sp|Q9W092.1|CHIT2_DROME	117	3e-26	CHIT2_DROME RecName: Full=Probable chitinase 2; Flags: Precursor	46.97	132	68	2	142	271	6	401	6e-28	120
Harm	HARM012494	0	22	38	28	2514	gi|215273952|sp|Q9W5U2.2|CHIT3_DROME	492	4e-138	CHIT3_DROME RecName: Full=Probable chitinase 3; AltName: Full=Probable chitinase 1; Flags: Precursor	36.39	393	241	6	19	402	1057	2202	1e-68	255
Harm	HARM002184	0	0	9	0	1260	gi|74621315|sp|Q8SSI7.1|CHS1_ENCCU	57	3e-07	CHS1_ENCCU RecName: Full=Chitin synthase 1; AltName: Full=Chitin-UDP acetyl-glucosaminyl transferase 1; AltName: Full=Class-IV chitin synthase 1	47.21	430	213	5	799	1214	3	1256	1e-109	394
Harm	HARM009005	0	5	6	33	4155	gi|74701932|sp|Q4P9K9.1|CHS8_USTMA	58.5	2e-12	CHS8_USTMA RecName: Full=Chitin synthase 8; AltName: Full=Chitin-UDP acetyl-glucosaminyl transferase 8; AltName: Full=Myosin chitin synthase 1	48.47	786	379	6	4	763	3974	1626	0	769
Harm	HARM010656	0	0	2	2	783	gi|544013|sp|P36362.1|CHIT_MANSE	469	7e-132	CHIT_MANSE RecName: Full=Endochitinase; Flags: Precursor	38.82	255	152	6	12	262	22	777	5e-46	180
Harm	HARM011961	188	256	1434	1862	2968	gi|544013|sp|P36362.1|CHIT_MANSE	393	0	CHIT_MANSE RecName: Full=Endochitinase; Flags: Precursor	35.95	153	94	4	1	149	137	589	6e-44	96.3
Harm	HARM054279	0	0	2	0	419	gi|544013|sp|P36362.1|CHIT_MANSE	131	1e-30	CHIT_MANSE RecName: Full=Endochitinase; Flags: Precursor	57.58	66	27	1	152	216	3	200	1e-12	70.1
Harm	HARM051242	0	0	112	2	1376	gi|1168936|sp|P41684.1|CHIT_NPVAC	582	2e-165	CHIT_NPVAC RecName: Full=Probable endochitinase; Flags: Precursor	25.57	262	144	10	27	237	842	78	4e-13	71.6
Harm	HARM050376	0	0	141	0	446	gi|2493674|sp|O10363.1|CHIT_NPVOP	169	5e-42	CHIT_NPVOP RecName: Full=Probable endochitinase; Flags: Precursor	32.14	112	71	4	266	372	4	327	1e-06	50.4
Harm	HARM013620	0	20	36	20	1155	gi|37999493|sp|Q13231.1|CHIT1_HUMAN	272	4e-72	CHIT1_HUMAN RecName: Full=Chitotriosidase-1; AltName: Full=Chitinase-1; Flags: Precursor	39.53	253	145	5	29	273	417	1154	5e-44	174
Harm	HARM044944	4	0	2	3	254	gi|37999493|sp|Q13231.1|CHIT1_HUMAN	82.4	7e-16	CHIT1_HUMAN RecName: Full=Chitotriosidase-1; AltName: Full=Chitinase-1; Flags: Precursor	37.04	81	49	2	197	275	15	254	1e-07	53.1
Harm	HARM020774	3287	981	3186	3033	1011	gi|74848915|sp|Q9GV28.1|IDGFL_BOMMO	419	1e-116	IDGFL_BOMMO RecName: Full=Chitinase-like protein EN03; AltName: Full=Imaginal disk growth factor-like protein; Flags: Precursor	29.03	248	152	8	163	386	15	740	1e-19	93.2
Harm	HARM026055	27	16	51	23	533	gi|74848915|sp|Q9GV28.1|IDGFL_BOMMO	250	4e-66	IDGFL_BOMMO RecName: Full=Chitinase-like protein EN03; AltName: Full=Imaginal disk growth factor-like protein; Flags: Precursor	27.1	155	108	4	4	153	70	528	2e-11	66.2
Harm	HARM019952	0	8	2	0	235	gi|357619476|gb|EHJ72033.1|	83.6	1e-14	cuticular protein analogous to peritrophins 1-D [Danaus plexippus]	67.86	28	9	0	22	49	108	191	6e-07	51.2
Harm	HARM000998	15	157	273	223	1585	gi|357607470|gb|EHJ65511.1|	375	1e-101	cuticular protein analogous to peritrophins 1-G [Danaus plexippus]	56.18	178	77	2	120	296	533	1009	1e-52	202
Harm	HARM015298	9	693	1554	1100	373	gi|357615825|gb|EHJ69852.1|	148	3e-34	cuticular protein analogous to peritrophins 3-A1 [Danaus plexippus]	40	80	48	2	1	80	227	3	2e-09	58.5
Harm	HARM015190	3	294	414	541	1280	gi|183979339|dbj|BAG30722.1|	214	4e-53	cuticular protein CPG24 [Papilio xuthus]	89.06	256	26	1	137	390	1199	432	4e-30	127
Harm	HARM000230	0	43	46	0	607	gi|183979398|dbj|BAG30718.1|	142	4e-32	cuticular protein CPG8 [Papilio xuthus]	79.49	39	8	0	190	228	171	287	4e-12	68.2
Harm	HARM000177	0	8	2	240	1246	gi|183979227|dbj|BAG30775.1|	60.8	5e-07	cuticular protein CPH42 [Papilio xuthus]	68.29	41	11	1	1	39	1192	1070	7e-10	59.7
Harm	HARM006750	92	377	947	1350	939	gi|357626806|gb|EHJ76738.1|	191	2e-46	cuticular protein CPR54 [Danaus plexippus]	40	75	45	1	26	100	90	287	3e-06	46.2
Harm	HARM011102	0	0	2	8	457	gi|357626806|gb|EHJ76738.1|	60.8	8e-08	cuticular protein CPR54 [Danaus plexippus]	45.12	82	41	3	207	284	214	456	4e-06	48.1
Harm	HARM001855	94	433	984	1356	805	gi|183979288|dbj|BAG30767.1|	149	2e-44	cuticular protein CPR54 [Papilio xuthus]	75	64	14	2	90	151	782	591	1e-18	89.4
Harm	HARM012577	94	439	980	1348	590	gi|183979288|dbj|BAG30767.1|	108	5e-22	cuticular protein CPR54 [Papilio xuthus]	51.75	114	48	3	209	315	187	525	6e-15	77.4
Harm	HARM010502	0	1146	474	440	1477	gi|183979410|dbj|BAG30712.1|	127	7e-27	cuticular protein CPT2 [Papilio xuthus]	95.05	101	5	0	110	210	479	781	3e-32	134
Harm	HARM011661	0	0	31	6	475	gi|290559935|ref|NP_001166792.1|	65.1	4e-09	cuticular protein glycine-rich 10 precursor [Bombyx mori]	71.88	64	18	1	45	108	4	192	2e-16	81.3
Harm	HARM029550	4	82	126	33	255	gi|357622535|gb|EHJ73970.1|	100	5e-20	cuticular protein glycine-rich 13 [Danaus plexippus]	72	50	14	2	184	233	198	61	5e-08	53.9
Harm	HARM028256	2	3328	3661	6072	827	gi|290560847|ref|NP_001166784.1|	82	1e-13	cuticular protein glycine-rich 20 precursor [Bombyx mori]	93.1	29	2	0	107	135	732	646	3e-08	53.9
Harm	HARM052695	7	3	8	17	355	gi|224177574|ref|NP_001128676.2|	83.2	1e-17	cuticular protein glycine-rich 21 precursor [Bombyx mori]	70.69	58	17	2	195	252	3	167	5e-19	81.3
Harm	HARM014132	0	291	308	20	530	gi|290560859|ref|NP_001166795.1|	91.3	2e-22	cuticular protein glycine-rich 7 precursor [Bombyx mori]	79.49	39	8	0	122	160	460	344	9e-14	73.2
Harm	HARM022634	4	173	335	2765	1380	gi|290560857|ref|NP_001166793.1|	217	5e-54	cuticular protein glycine-rich 9 precursor [Bombyx mori]	64.39	205	73	4	5	209	255	830	1e-53	204
Harm	HARM019734	6	597	405	70	474	gi|290563279|ref|NP_001166762.1|	91.7	4e-17	cuticular protein hypothetical 15 precursor [Bombyx mori]	70.37	81	22	2	39	117	68	292	3e-23	103
Harm	HARM009742	165	3	34	6090	550	gi|290559915|ref|NP_001166760.1|	63.2	2e-08	cuticular protein hypothetical 17 precursor [Bombyx mori]	75.76	33	7	1	32	63	147	245	3e-06	46.6
Harm	HARM005007	5	2	0	9	297	gi|290560832|ref|NP_001166772.1|	134	4e-30	cuticular protein hypothetical 5 precursor [Bombyx mori]	40.62	64	36	2	263	324	75	266	6e-06	48.1
Harm	HARM011191	12	7	2	12	316	gi|290560832|ref|NP_001166772.1|	68.2	5e-10	cuticular protein hypothetical 5 precursor [Bombyx mori]	80.56	36	7	0	72	107	1	108	2e-12	67.4
Harm	HARM051187	0	0	0	135	862	gi|290563249|ref|NP_001166728.1|	76.6	5e-12	cuticular protein RR-1 motif 20 precursor [Bombyx mori]	36.55	197	119	7	735	925	235	753	6e-14	75.5
Harm	HARM022413	510	733	277	1017	408	gi|290573149|ref|NP_001166727.1|	72.4	3e-11	cuticular protein RR-1 motif 23 precursor [Bombyx mori]	96.97	33	1	0	71	103	407	309	6e-13	68.6
Harm	HARM028567	510	733	277	1017	414	gi|290573149|ref|NP_001166727.1|	79.3	2e-13	cuticular protein RR-1 motif 23 precursor [Bombyx mori]	97.37	38	1	0	66	103	414	301	2e-15	77
Harm	HARM034848	15	18	15	36	172	gi|290573149|ref|NP_001166727.1|	71.6	5e-11	cuticular protein RR-1 motif 23 precursor [Bombyx mori]	89.36	47	5	0	1	47	30	170	2e-14	73.6
Harm	HARM030735	0	16	0	0	358	gi|357620731|gb|EHJ72816.1|	126	1e-27	cuticular protein RR-1 motif 43 [Danaus plexippus]	37.14	70	42	1	70	137	148	357	3e-06	47.4
Harm	HARM042140	0	3	0	0	222	gi|357615504|gb|EHJ69694.1|	100	9e-20	cuticular protein RR-1 motif 47 [Danaus plexippus]	58.9	73	27	1	395	464	220	2	7e-19	91.3
Harm	HARM030351	0	2	0	0	294	gi|290563239|ref|NP_001166709.1|	189	1e-46	cuticular protein RR-1 motif 47 precursor [Bombyx mori]	87.63	97	12	0	35	131	3	293	1e-45	179
Harm	HARM064080	0	37	0	0	383	gi|290558784|ref|NP_001166707.1|	58.9	3e-07	cuticular protein RR-1 motif 49 precursor [Bombyx mori]	65.62	32	11	0	66	97	381	286	7e-07	48.5
Harm	HARM052731	0	0	2	0	355	gi|357617439|gb|EHJ70791.1|	81.6	3e-19	cuticular protein RR-1 motif 55 [Danaus plexippus]	84.62	39	6	0	63	101	353	237	6e-16	70.1
Harm	HARM051907	0	3	2	2	521	gi|290560932|ref|NP_001166702.1|	123	1e-26	cuticular protein RR-1 motif 55 precursor [Bombyx mori]	58.14	43	18	0	112	154	383	255	1e-08	57
Harm	HARM012911	123	66	398	124	1362	gi|357618112|gb|EHJ71206.1|	150	6e-34	cuticular protein RR-1 motif 56 [Danaus plexippus]	72.45	98	27	1	61	158	1360	1070	3e-31	130
Harm	HARM052531	123	54	109	234	862	gi|357618112|gb|EHJ71206.1|	80.5	3e-13	cuticular protein RR-1 motif 56 [Danaus plexippus]	68.52	54	17	1	105	158	3	161	5e-09	56.6
Harm	HARM028703	74	65	377	23	1202	gi|290560636|ref|NP_001166701.1|	150	6e-34	cuticular protein RR-1 motif 56 precursor [Bombyx mori]	72.73	110	30	1	49	158	1200	874	2e-36	147
Harm	HARM044866	37	29	38	90	253	gi|290560636|ref|NP_001166701.1|	103	1e-20	cuticular protein RR-1 motif 56 precursor [Bombyx mori]	75.76	66	15	2	1	65	197	3	2e-22	101
Harm	HARM015348	0	0	4	0	111	gi|290563386|ref|NP_001166642.1|	60.5	1e-07	cuticular protein RR-2 motif 128 precursor [Bombyx mori]	92.59	27	2	0	111	137	3	83	7e-09	55.1
Harm	HARM048875	0	0	0	2	338	gi|290560871|ref|NP_001166630.1|	134	7e-30	cuticular protein RR-2 motif 143 [Bombyx mori]	62.61	115	40	3	14	125	337	2	4e-31	132
Harm	HARM010899	0	0	0	89	153	gi|290558780|ref|NP_001166686.1|	60.1	1e-07	cuticular protein RR-2 motif 74 precursor [Bombyx mori]	96.43	28	1	0	103	130	1	84	5e-10	59.3
Harm	HARM020947	0	0	0	193	261	gi|290560911|ref|NP_001166679.1|	78.6	4e-13	cuticular protein RR-2 motif 82 precursor [Bombyx mori]	100	30	0	0	75	104	170	259	1e-11	64.7
Harm	HARM021999	0	381	139	40	295	gi|357621783|gb|EHJ73501.1|	57	1e-06	cuticular protein RR-2 motif 87 [Danaus plexippus]	58.59	99	41	1	2	100	3	293	3e-11	63.5
Harm	HARM063749	0	332	131	40	332	gi|357621781|gb|EHJ73499.1|	79.3	2e-13	cuticular protein RR-2 motif 87 [Danaus plexippus]	44.72	123	68	4	23	145	244	2	1e-14	76.3
Harm	HARM040015	0	53	4	0	205	gi|290560626|ref|NP_001166675.1|	63.2	2e-08	cuticular protein RR-2 motif 87 precursor [Bombyx mori]	49.28	69	35	3	1	69	183	4	3e-07	51.6
Harm	HARM028121	0	714	60	0	407	gi|290563394|ref|NP_001166625.1|	65.5	3e-09	cuticular protein RR-2 motif 92 precursor [Bombyx mori]	71.11	45	13	0	216	260	264	398	1e-11	66.2
Harm	HARM049771	0	0	0	9	386	gi|112983776|ref|NP_001036864.1|	68.9	3e-10	cuticular protein RR-2 motif 93 precursor [Bombyx mori]	66.67	42	14	2	1	42	22	129	1e-06	49.3
Harm	HARM002816	0	301	32	3	465	gi|290560624|ref|NP_001166669.1|	68.6	4e-10	cuticular protein RR-2 motif 96 precursor [Bombyx mori]	54.55	110	50	1	1	110	458	198	1e-16	82.8
Harm	HARM025946	170	56	537	747	2062	gi|290543468|ref|NP_001166291.1|	282	2e-73	cuticular protein RR-3 motif 148 precursor [Bombyx mori]	52.35	361	170	9	1	359	64	999	6e-76	280
Harm	HARM009866	45	175	92	48	1744	gi|290560869|ref|NP_001166627.1|	178	3e-42	cuticular protein tweedle motif 4 precursor [Bombyx mori]	79.61	103	20	2	109	210	199	504	7e-23	103
Harm	HARM007740	0	174	559	126	778	gi|357613319|gb|EHJ68430.1|	136	4e-30	putative cuticular protein [Danaus plexippus]	86.25	80	11	0	1	80	23	262	7e-29	121
Harm	HARM030653	0	6	0	13	495	gi|357615339|gb|EHJ69604.1|	89.7	2e-16	cadherin [Danaus plexippus]	47.09	172	84	7	1430	1594	493	2	1e-24	111
Harm	HARM038632	0	0	0	3	196	gi|357610307|gb|EHJ66921.1|	69.3	2e-10	cadherin [Danaus plexippus]	56.6	53	11	2	1767	1807	38	196	3e-09	60.8
Harm	HARM002290	0	4	927	0	1177	gi|377657476|gb|AFB74171.1|	464	2e-174	cadherin [Helicoverpa armigera]	39.34	61	37	0	1410	1470	1095	913	1e-06	52
Harm	HARM049764	0	0	17	0	386	gi|378556198|gb|AFC17899.1|	180	7e-44	cadherin [Helicoverpa armigera]	43.53	85	48	1	1	85	128	370	5e-09	60.1
Harm	HARM006263	0	2	0	0	246	gi|357614734|gb|EHJ69242.1|	68.2	5e-10	mutant cadherin [Danaus plexippus]	39.34	61	37	1	387	447	76	240	1e-06	51.2
Harm	HARM001701	19	0	0	11	1176	gi|262527588|gb|ACY69027.1|	670	0	mutant cadherin [Helicoverpa armigera]	97.95	391	8	0	389	779	3	1175	0	699
Harm	HARM001997	355	66	34	42	726	gi|262527588|gb|ACY69027.1|	176	4e-42	mutant cadherin [Helicoverpa armigera]	75.19	133	33	2	648	780	300	692	8e-40	161
Harm	HARM010551	9	0	0	0	378	gi|262527588|gb|ACY69027.1|	116	1e-24	mutant cadherin [Helicoverpa armigera]	49.62	131	59	3	358	481	378	1	9e-28	121
Harm	HARM012925	26	3	0	3	1154	gi|262527588|gb|ACY69027.1|	276	5e-72	mutant cadherin [Helicoverpa armigera]	54.14	314	143	6	441	753	255	1154	4e-70	261
Harm	HARM015063	53	2	11	11	1016	gi|262527588|gb|ACY69027.1|	383	3e-104	mutant cadherin [Helicoverpa armigera]	83.7	270	44	0	512	781	3	812	8e-103	370
Harm	HARM024482	83	10	3	32	533	gi|262527588|gb|ACY69027.1|	189	2e-46	mutant cadherin [Helicoverpa armigera]	58.52	176	72	2	395	569	2	523	3e-51	199
Harm	HARM024682	11	0	24	58	574	gi|262527588|gb|ACY69027.1|	230	1e-58	mutant cadherin [Helicoverpa armigera]	67.43	175	55	5	609	781	3	497	2e-49	193
Harm	HARM028062	22	0	6	4	897	gi|262527588|gb|ACY69027.1|	283	1e-82	mutant cadherin [Helicoverpa armigera]	62.18	275	101	6	385	656	101	889	3e-94	310
Harm	HARM051731	5	0	0	0	147	gi|262527588|gb|ACY69027.1|	68.2	5e-10	mutant cadherin [Helicoverpa armigera]	67.27	55	18	2	634	688	1	147	1e-06	50.8
Harm	HARM051747	11	0	0	21	516	gi|262527588|gb|ACY69027.1|	279	2e-73	mutant cadherin [Helicoverpa armigera]	79.07	172	36	0	609	780	1	516	7e-64	241
Harm	HARM062586	5	0	0	0	259	gi|262527588|gb|ACY69027.1|	68.2	5e-10	mutant cadherin [Helicoverpa armigera]	67.27	55	18	2	634	688	112	258	5e-07	52.4
Harm	HARM064488	11	0	0	21	746	gi|262527588|gb|ACY69027.1|	279	4e-73	mutant cadherin [Helicoverpa armigera]	78.16	174	38	0	608	781	744	223	5e-64	241
Harm	HARM001580	0	0	0	2	865	gi|27923758|sp|Q9V498.2|CSTN1_DROME	151	6e-36	CSTN1_DROME RecName: Full=Calsyntenin-1; AltName: Full=Cadherin-102F; Flags: Precursor	32.92	243	162	2	559	800	39	686	2e-38	156
Harm	HARM024743	5	2	2	5	1651	gi|27923758|sp|Q9V498.2|CSTN1_DROME	487	9e-137	CSTN1_DROME RecName: Full=Calsyntenin-1; AltName: Full=Cadherin-102F; Flags: Precursor	30.24	205	135	10	3321	3517	251	829	6e-09	61.2
Harm	HARM022356	5	0	0	0	647	gi|307175878|gb|EFN65693.1|	95.9	4e-18	Protocadherin-15 [Camponotus floridanus]	44.25	113	53	7	1426	1528	2	295	4e-12	70.5
Harm	HARM002390	10	14	3	44	1436	gi|341940299|sp|Q99PF4.2|CAD23_MOUSE	163	3e-39	CAD23_MOUSE RecName: Full=Cadherin-23; AltName: Full=Otocadherin; Flags: Precursor	31.31	198	111	9	3272	3444	21	590	3e-09	62
Harm	HARM002506	0	8	0	6	1796	gi|353526343|sp|Q9VGW1.3|CAD86_DROME	192	6e-48	CAD86_DROME RecName: Full=Cadherin-86C; Flags: Precursor	33.28	622	360	31	980	1546	32	1720	1e-44	178
Harm	HARM034330	0	3	0	0	170	gi|353526343|sp|Q9VGW1.3|CAD86_DROME	87.4	2e-17	CAD86_DROME RecName: Full=Cadherin-86C; Flags: Precursor	74.07	54	14	0	547	600	3	164	5e-18	90.1
Harm	HARM001956	0	0	2	0	2227	gi|47117922|sp|Q9VGG5.4|CAD87_DROME	113	6e-24	CAD87_DROME RecName: Full=Cadherin-87A; Flags: Precursor	23.15	661	421	22	2887	3460	2	1924	8e-18	90.5
Harm	HARM002143	2	6	0	7	639	gi|27923742|sp|Q9VBW3.2|CAD96_DROME	263	5e-70	CAD96_DROME RecName: Full=Tyrosine kinase receptor Cad96Ca; AltName: Full=Cadherin-96Ca; AltName: Full=Tyrosine kinase receptor HD-14; Flags: Precursor	26.72	131	93	5	151	278	1	372	4e-06	50.4
Harm	HARM005778	0	0	0	4	738	gi|27923742|sp|Q9VBW3.2|CAD96_DROME	242	2e-63	CAD96_DROME RecName: Full=Tyrosine kinase receptor Cad96Ca; AltName: Full=Cadherin-96Ca; AltName: Full=Tyrosine kinase receptor HD-14; Flags: Precursor	27.56	156	95	5	198	335	270	737	5e-10	61.6
Harm	HARM028066	0	2	0	3	775	gi|27923742|sp|Q9VBW3.2|CAD96_DROME	65.9	3e-10	CAD96_DROME RecName: Full=Tyrosine kinase receptor Cad96Ca; AltName: Full=Cadherin-96Ca; AltName: Full=Tyrosine kinase receptor HD-14; Flags: Precursor	32.73	110	74	2	1	110	442	747	1e-11	67.4
Harm	HARM053464	2	6	0	7	586	gi|27923742|sp|Q9VBW3.2|CAD96_DROME	145	6e-53	CAD96_DROME RecName: Full=Tyrosine kinase receptor Cad96Ca; AltName: Full=Cadherin-96Ca; AltName: Full=Tyrosine kinase receptor HD-14; Flags: Precursor	50	78	39	0	912	989	586	353	5e-20	95.9
Harm	HARM001745	2	15	3	13	653	gi|13124007|sp|Q24298.2|CADE_DROME	64.3	2e-17	CADE_DROME RecName: Full=DE-cadherin; AltName: Full=Protein shotgun; Flags: Precursor	80.77	26	5	0	1382	1407	272	349	2e-13	48.9
Harm	HARM009021	3	0	0	0	749	gi|13124007|sp|Q24298.2|CADE_DROME	217	7e-56	CADE_DROME RecName: Full=DE-cadherin; AltName: Full=Protein shotgun; Flags: Precursor	30.61	196	130	4	3337	3526	3	590	8e-21	100
Harm	HARM007819	0	2	0	0	413	gi|13124002|sp|O15943.2|CADN_DROME	249	3e-66	CADN_DROME RecName: Full=Neural-cadherin; AltName: Full=Cadherin-N; Short=dN-cadherin; Flags: Precursor	56.78	118	51	2	717	834	65	412	8e-25	112
Harm	HARM054479	0	2	0	4	744	gi|82235639|sp|Q6B457.1|CDHR1_XENLA	84	9e-16	CDHR1_XENLA RecName: Full=Cadherin-related family member 1; AltName: Full=Photoreceptor cadherin; Short=prCAD; AltName: Full=Protocadherin-21; Flags: Precursor	25.71	140	99	3	1576	1710	430	26	5e-06	50.8
Harm	HARM001932	0	0	2	0	936	gi|209572658|sp|Q9BYE9.2|CDHR2_HUMAN	54.3	1e-06	CDHR2_HUMAN RecName: Full=Cadherin-related family member 2; AltName: Full=Protocadherin LKC; Short=PC-LKC; AltName: Full=Protocadherin-24; Flags: Precursor	54.55	143	58	2	1055	1190	492	920	6e-71	167
Harm	HARM006144	0	4	0	3	588	gi|13124727|sp|P33450.3|FAT_DROME	174	3e-43	FAT_DROME RecName: Full=Cadherin-related tumor suppressor; AltName: Full=Protein fat; Flags: Precursor	71.07	159	36	3	4852	5000	42	518	4e-25	115
Harm	HARM046389	4	10	0	4	276	gi|37999833|sp|Q9Y5G3.1|PCDGD_HUMAN	58.9	9e-09	PCDGD_HUMAN RecName: Full=Protocadherin gamma-B1; Short=PCDH-gamma-B1; Flags: Precursor	42.17	83	48	0	2844	2926	256	8	3e-12	72
Harm	HARM033155	0	24	2	15	1460	gi|226694203|sp|Q9V5N8.4|STAN_DROME	96.7	4e-19	STAN_DROME RecName: Full=Protocadherin-like wing polarity protein stan; AltName: Full=Protein flamingo; AltName: Full=Protein starry night; Flags: Precursor	33.79	290	165	13	3168	3430	1	750	4e-13	74.3
Harm	HARM006799	7	0	5	11	1553	gi|62510480|sp|Q60HH8.1|AL3A2_MACFA	429	3e-119	AL3A2_MACFA RecName: Full=Fatty aldehyde dehydrogenase; AltName: Full=Aldehyde dehydrogenase family 3 member A2	25.97	308	225	6	152	456	504	1388	2e-15	79.7
Harm	HARM007512	6	4	0	0	444	gi|20137985|sp|Q9JLJ4.1|ELOV2_MOUSE	111	2e-24	ELOV2_MOUSE RecName: Full=Elongation of very long chain fatty acids protein 2; AltName: Full=3-keto acyl-CoA synthase Elovl2	39.01	141	85	1	115	254	18	440	2e-19	92.4
Harm	HARM001356	0	5	4	0	405	gi|20137966|sp|Q9GZR5.1|ELOV4_HUMAN	107	2e-23	ELOV4_HUMAN RecName: Full=Elongation of very long chain fatty acids protein 4; AltName: Full=3-keto acyl-CoA synthase ELOVL4	47.15	123	64	2	112	233	15	380	6e-21	97.4
Harm	HARM004191	0	304	1056	45	1098	gi|20137966|sp|Q9GZR5.1|ELOV4_HUMAN	298	3e-80	ELOV4_HUMAN RecName: Full=Elongation of very long chain fatty acids protein 4; AltName: Full=3-keto acyl-CoA synthase ELOVL4	39.09	243	148	2	19	261	191	913	3e-41	164
Harm	HARM050673	24	81	21	0	499	gi|20137966|sp|Q9GZR5.1|ELOV4_HUMAN	85.5	1e-16	ELOV4_HUMAN RecName: Full=Elongation of very long chain fatty acids protein 4; AltName: Full=3-keto acyl-CoA synthase ELOVL4	40.21	97	57	1	163	258	1	291	1e-15	79.7
Harm	HARM023491	2	0	0	0	376	gi|162416008|sp|A0JNC4.1|ELOV7_BOVIN	125	7e-29	ELOV7_BOVIN RecName: Full=Elongation of very long chain fatty acids protein 7; AltName: Full=3-keto acyl-CoA synthase ELOVL7	51.72	87	42	0	134	220	43	303	4e-21	97.8
Harm	HARM001864	143	63	349	192	981	gi|81916977|sp|Q9D2Y9.1|ELOV7_MOUSE	164	6e-40	ELOV7_MOUSE RecName: Full=Elongation of very long chain fatty acids protein 7; AltName: Full=3-keto acyl-CoA synthase Elovl7	35.53	228	146	4	35	261	783	124	3e-28	121
Harm	HARM039919	17	9	36	9	205	gi|81916977|sp|Q9D2Y9.1|ELOV7_MOUSE	67.4	2e-11	ELOV7_MOUSE RecName: Full=Elongation of very long chain fatty acids protein 7; AltName: Full=3-keto acyl-CoA synthase Elovl7	37.14	70	42	3	185	252	205	2	1e-06	49.7
Harm	HARM052833	2	0	0	0	411	gi|81916977|sp|Q9D2Y9.1|ELOV7_MOUSE	78.6	5e-29	ELOV7_MOUSE RecName: Full=Elongation of very long chain fatty acids protein 7; AltName: Full=3-keto acyl-CoA synthase Elovl7	63.64	44	16	0	175	218	164	33	1e-20	70.5
Harm	HARM001413	15	11	18	42	1574	gi|166224367|sp|Q1HRV8.2|ELVL1_AEDAE	409	2e-113	ELVL1_AEDAE RecName: Full=Elongation of very long chain fatty acids protein AAEL008004; AltName: Full=3-keto acyl-CoA synthase AAEL008004	70.66	259	76	1	1	259	43	816	4e-103	370
Harm	HARM002572	0	0	2	0	506	gi|166224367|sp|Q1HRV8.2|ELVL1_AEDAE	76.3	9e-14	ELVL1_AEDAE RecName: Full=Elongation of very long chain fatty acids protein AAEL008004; AltName: Full=3-keto acyl-CoA synthase AAEL008004	36.36	121	76	1	1	120	364	2	4e-17	84.7
Harm	HARM004202	72	62	111	40	1021	gi|166224367|sp|Q1HRV8.2|ELVL1_AEDAE	224	6e-58	ELVL1_AEDAE RecName: Full=Elongation of very long chain fatty acids protein AAEL008004; AltName: Full=3-keto acyl-CoA synthase AAEL008004	43.44	244	137	2	16	258	858	130	4e-51	197
Harm	HARM009647	5	5	0	3	989	gi|166224367|sp|Q1HRV8.2|ELVL1_AEDAE	423	1e-117	ELVL1_AEDAE RecName: Full=Elongation of very long chain fatty acids protein AAEL008004; AltName: Full=3-keto acyl-CoA synthase AAEL008004	78.54	233	50	0	1	233	290	988	8e-105	375
Harm	HARM010766	2	2	3	0	734	gi|166224367|sp|Q1HRV8.2|ELVL1_AEDAE	228	3e-59	ELVL1_AEDAE RecName: Full=Elongation of very long chain fatty acids protein AAEL008004; AltName: Full=3-keto acyl-CoA synthase AAEL008004	42.86	238	135	2	1	237	1	711	8e-51	196
Harm	HARM012330	2	0	0	0	832	gi|166224367|sp|Q1HRV8.2|ELVL1_AEDAE	159	5e-54	ELVL1_AEDAE RecName: Full=Elongation of very long chain fatty acids protein AAEL008004; AltName: Full=3-keto acyl-CoA synthase AAEL008004	49.65	143	72	1	5	147	621	196	1e-52	141
Harm	HARM013648	129	62	131	39	378	gi|166224367|sp|Q1HRV8.2|ELVL1_AEDAE	145	9e-35	ELVL1_AEDAE RecName: Full=Elongation of very long chain fatty acids protein AAEL008004; AltName: Full=3-keto acyl-CoA synthase AAEL008004	52.1	119	57	0	115	233	12	368	6e-26	114
Harm	HARM015749	2	0	0	0	406	gi|166224367|sp|Q1HRV8.2|ELVL1_AEDAE	187	2e-47	ELVL1_AEDAE RecName: Full=Elongation of very long chain fatty acids protein AAEL008004; AltName: Full=3-keto acyl-CoA synthase AAEL008004	59.09	132	54	0	103	234	406	11	3e-40	161
Harm	HARM015987	47	34	32	54	825	gi|166224367|sp|Q1HRV8.2|ELVL1_AEDAE	70.1	2e-11	ELVL1_AEDAE RecName: Full=Elongation of very long chain fatty acids protein AAEL008004; AltName: Full=3-keto acyl-CoA synthase AAEL008004	78.12	32	7	0	227	258	3	98	5e-11	64.3
Harm	HARM020441	342	732	323	216	2594	gi|166224367|sp|Q1HRV8.2|ELVL1_AEDAE	375	1e-102	ELVL1_AEDAE RecName: Full=Elongation of very long chain fatty acids protein AAEL008004; AltName: Full=3-keto acyl-CoA synthase AAEL008004	66.12	245	82	2	15	258	259	990	3e-88	320
Harm	HARM022153	4	5	2	0	367	gi|166224367|sp|Q1HRV8.2|ELVL1_AEDAE	64.7	2e-10	ELVL1_AEDAE RecName: Full=Elongation of very long chain fatty acids protein AAEL008004; AltName: Full=3-keto acyl-CoA synthase AAEL008004	37	100	62	2	1	99	67	363	3e-11	65.1
Harm	HARM024152	247	82	223	25	1069	gi|166224367|sp|Q1HRV8.2|ELVL1_AEDAE	253	2e-66	ELVL1_AEDAE RecName: Full=Elongation of very long chain fatty acids protein AAEL008004; AltName: Full=3-keto acyl-CoA synthase AAEL008004	48.93	233	119	1	2	234	72	767	6e-60	226
Harm	HARM024658	5	4	0	2	1207	gi|166224367|sp|Q1HRV8.2|ELVL1_AEDAE	256	2e-67	ELVL1_AEDAE RecName: Full=Elongation of very long chain fatty acids protein AAEL008004; AltName: Full=3-keto acyl-CoA synthase AAEL008004	50.45	222	110	1	12	233	290	952	2e-61	232
Harm	HARM030511	10	10	27	23	535	gi|166224367|sp|Q1HRV8.2|ELVL1_AEDAE	119	1e-26	ELVL1_AEDAE RecName: Full=Elongation of very long chain fatty acids protein AAEL008004; AltName: Full=3-keto acyl-CoA synthase AAEL008004	44.03	134	74	2	12	144	399	1	1e-22	102
Harm	HARM031110	18	32	38	3	891	gi|166224367|sp|Q1HRV8.2|ELVL1_AEDAE	220	1e-56	ELVL1_AEDAE RecName: Full=Elongation of very long chain fatty acids protein AAEL008004; AltName: Full=3-keto acyl-CoA synthase AAEL008004	41.5	253	147	2	1	252	758	3	1e-52	202
Harm	HARM051197	125	157	158	93	895	gi|166224367|sp|Q1HRV8.2|ELVL1_AEDAE	154	6e-37	ELVL1_AEDAE RecName: Full=Elongation of very long chain fatty acids protein AAEL008004; AltName: Full=3-keto acyl-CoA synthase AAEL008004	45.6	125	68	0	134	258	21	395	2e-32	135
Harm	HARM052724	2	0	0	0	361	gi|166224367|sp|Q1HRV8.2|ELVL1_AEDAE	102	5e-22	ELVL1_AEDAE RecName: Full=Elongation of very long chain fatty acids protein AAEL008004; AltName: Full=3-keto acyl-CoA synthase AAEL008004	41.03	117	62	2	90	199	12	359	2e-15	79
Harm	HARM000178	222	270	195	0	1448	gi|238064958|sp|A1ZAI5.1|FACR1_DROME	169	5e-67	FACR1_DROME RecName: Full=Putative fatty acyl-CoA reductase CG5065	43.92	148	82	3	193	339	5	442	4e-29	125
Harm	HARM000989	15	7	36	65	1385	gi|238064958|sp|A1ZAI5.1|FACR1_DROME	248	5e-65	FACR1_DROME RecName: Full=Putative fatty acyl-CoA reductase CG5065	30.33	122	82	1	332	450	370	735	6e-14	74.7
Harm	HARM001944	51	36	71	3	1542	gi|238064958|sp|A1ZAI5.1|FACR1_DROME	260	2e-68	FACR1_DROME RecName: Full=Putative fatty acyl-CoA reductase CG5065	36	125	79	2	224	347	207	578	5e-19	91.7
Harm	HARM002709	15	3	44	10	3014	gi|238064958|sp|A1ZAI5.1|FACR1_DROME	341	2e-92	FACR1_DROME RecName: Full=Putative fatty acyl-CoA reductase CG5065	45.39	152	82	2	191	341	277	729	3e-32	135
Harm	HARM005248	191	74	113	0	1634	gi|238064958|sp|A1ZAI5.1|FACR1_DROME	231	5e-68	FACR1_DROME RecName: Full=Putative fatty acyl-CoA reductase CG5065	39.02	123	74	2	224	345	262	627	1e-26	94
Harm	HARM005826	6	0	36	21	415	gi|238064958|sp|A1ZAI5.1|FACR1_DROME	64.7	2e-10	FACR1_DROME RecName: Full=Putative fatty acyl-CoA reductase CG5065	30.77	104	72	0	347	450	44	355	3e-13	72.4
Harm	HARM009280	0	0	0	2	1891	gi|238064958|sp|A1ZAI5.1|FACR1_DROME	321	1e-86	FACR1_DROME RecName: Full=Putative fatty acyl-CoA reductase CG5065	39.42	104	62	2	251	353	1	309	2e-14	76.6
Harm	HARM014392	0	3	0	2	1805	gi|238064958|sp|A1ZAI5.1|FACR1_DROME	313	3e-113	FACR1_DROME RecName: Full=Putative fatty acyl-CoA reductase CG5065	47.37	95	50	0	190	284	10	294	7e-26	99.8
Harm	HARM014536	18	59	25	0	1451	gi|238064958|sp|A1ZAI5.1|FACR1_DROME	290	2e-77	FACR1_DROME RecName: Full=Putative fatty acyl-CoA reductase CG5065	39.68	126	74	3	226	349	1447	1073	1e-18	90.5
Harm	HARM018047	6	49	19	73	564	gi|238064958|sp|A1ZAI5.1|FACR1_DROME	154	3e-37	FACR1_DROME RecName: Full=Putative fatty acyl-CoA reductase CG5065	30.69	101	70	2	347	447	50	346	1e-09	60.8
Harm	HARM020794	0	0	0	3	666	gi|238064958|sp|A1ZAI5.1|FACR1_DROME	188	3e-47	FACR1_DROME RecName: Full=Putative fatty acyl-CoA reductase CG5065	40.74	135	79	2	209	342	3	404	1e-23	107
Harm	HARM025064	12	38	16	155	1739	gi|238064958|sp|A1ZAI5.1|FACR1_DROME	359	4e-98	FACR1_DROME RecName: Full=Putative fatty acyl-CoA reductase CG5065	37.58	157	94	3	189	341	221	688	6e-26	114
Harm	HARM025302	0	0	2	0	974	gi|238064958|sp|A1ZAI5.1|FACR1_DROME	209	2e-53	FACR1_DROME RecName: Full=Putative fatty acyl-CoA reductase CG5065	41.88	160	92	3	190	348	199	672	5e-30	128
Harm	HARM025399	0	66	50	93	2046	gi|238064958|sp|A1ZAI5.1|FACR1_DROME	373	2e-102	FACR1_DROME RecName: Full=Putative fatty acyl-CoA reductase CG5065	44.31	167	92	2	184	349	1761	1264	3e-34	142
Harm	HARM029585	6	0	36	24	637	gi|238064958|sp|A1ZAI5.1|FACR1_DROME	158	3e-38	FACR1_DROME RecName: Full=Putative fatty acyl-CoA reductase CG5065	30	100	67	1	332	428	337	636	6e-09	58.2
Harm	HARM047078	0	0	27	10	290	gi|238064958|sp|A1ZAI5.1|FACR1_DROME	74.7	1e-13	FACR1_DROME RecName: Full=Putative fatty acyl-CoA reductase CG5065	49.18	61	31	0	190	250	187	5	3e-13	72.8
Harm	HARM048365	0	0	0	2	320	gi|238064958|sp|A1ZAI5.1|FACR1_DROME	90.5	3e-18	FACR1_DROME RecName: Full=Putative fatty acyl-CoA reductase CG5065	41.84	98	55	3	245	340	320	30	2e-10	62.8
Harm	HARM054421	2	0	2	0	464	gi|238064958|sp|A1ZAI5.1|FACR1_DROME	61.2	2e-09	FACR1_DROME RecName: Full=Putative fatty acyl-CoA reductase CG5065	36.23	69	44	0	224	292	258	464	4e-16	59.3
Harm	HARM054577	6	0	36	24	758	gi|238064958|sp|A1ZAI5.1|FACR1_DROME	82.8	1e-26	FACR1_DROME RecName: Full=Putative fatty acyl-CoA reductase CG5065	30.77	104	72	0	347	450	406	717	3e-13	72.4
Harm	HARM028678	187	0	0	0	1385	gi|82176578|sp|Q7ZXF5.1|FACR1_XENLA	224	1e-69	FACR1_XENLA RecName: Full=Fatty acyl-CoA reductase 1; AltName: Full=Male sterility domain-containing protein 2	54.39	57	26	1	203	259	1	168	4e-24	68.9
Harm	HARM029574	2	0	79	10	948	gi|82176578|sp|Q7ZXF5.1|FACR1_XENLA	191	6e-48	FACR1_XENLA RecName: Full=Fatty acyl-CoA reductase 1; AltName: Full=Male sterility domain-containing protein 2	34.21	114	75	1	347	460	300	638	1e-12	70.9
Harm	HARM029588	18	56	23	0	708	gi|82176578|sp|Q7ZXF5.1|FACR1_XENLA	128	4e-33	FACR1_XENLA RecName: Full=Fatty acyl-CoA reductase 1; AltName: Full=Male sterility domain-containing protein 2	39.71	68	40	2	347	413	441	244	1e-10	52.8
Harm	HARM018282	4	8	0	2	2180	gi|74866527|sp|Q960W6.1|FACR3_DROME	570	1e-161	FACR3_DROME RecName: Full=Putative fatty acyl-CoA reductase CG8306	38.22	157	95	3	191	345	141	608	4e-27	118
Harm	HARM012659	19	3	56	8	2432	gi|54035924|sp|Q71SP7.1|FAS_BOVIN	60.1	1e-16	FAS_BOVIN RecName: Full=Fatty acid synthase; Includes: RecName: Full=[Acyl-carrier-protein] S-acetyltransferase; Includes: RecName: Full=[Acyl-carrier-protein] S-malonyltransferase; Includes: RecName: Full=3-oxoacyl-[acyl-carrier-protein] synthase; Includes: RecName: Full=3-oxoacyl-[acyl-carrier-protein] reductase; Includes: RecName: Full=3-hydroxypalmitoyl-[acyl-carrier-protein] dehydratase; Inc…	34.81	135	82	3	1606	1734	192	584	2e-21	71.2
Harm	HARM001417	0	0	0	2	1187	gi|1345958|sp|P12276.5|FAS_CHICK	365	3e-100	FAS_CHICK RecName: Full=Fatty acid synthase; Includes: RecName: Full=[Acyl-carrier-protein] S-acetyltransferase; Includes: RecName: Full=[Acyl-carrier-protein] S-malonyltransferase; Includes: RecName: Full=3-oxoacyl-[acyl-carrier-protein] synthase; Includes: RecName: Full=3-oxoacyl-[acyl-carrier-protein] reductase; Includes: RecName: Full=3-hydroxypalmitoyl-[acyl-carrier-protein] dehydratase; Inc…	47.21	394	202	2	483	870	2	1180	8e-111	398
Harm	HARM002162	53	0	106	0	1514	gi|1345958|sp|P12276.5|FAS_CHICK	75.9	7e-13	FAS_CHICK RecName: Full=Fatty acid synthase; Includes: RecName: Full=[Acyl-carrier-protein] S-acetyltransferase; Includes: RecName: Full=[Acyl-carrier-protein] S-malonyltransferase; Includes: RecName: Full=3-oxoacyl-[acyl-carrier-protein] synthase; Includes: RecName: Full=3-oxoacyl-[acyl-carrier-protein] reductase; Includes: RecName: Full=3-hydroxypalmitoyl-[acyl-carrier-protein] dehydratase; Inc…	26.2	374	256	12	1888	2241	34	1041	1e-17	89.4
Harm	HARM012758	0	0	0	2	880	gi|1345958|sp|P12276.5|FAS_CHICK	142	1e-47	FAS_CHICK RecName: Full=Fatty acid synthase; Includes: RecName: Full=[Acyl-carrier-protein] S-acetyltransferase; Includes: RecName: Full=[Acyl-carrier-protein] S-malonyltransferase; Includes: RecName: Full=3-oxoacyl-[acyl-carrier-protein] synthase; Includes: RecName: Full=3-oxoacyl-[acyl-carrier-protein] reductase; Includes: RecName: Full=3-hydroxypalmitoyl-[acyl-carrier-protein] dehydratase; Inc…	42.72	206	117	1	828	1032	252	869	3e-55	169
Harm	HARM024783	2	0	0	0	825	gi|1345958|sp|P12276.5|FAS_CHICK	296	1e-79	FAS_CHICK RecName: Full=Fatty acid synthase; Includes: RecName: Full=[Acyl-carrier-protein] S-acetyltransferase; Includes: RecName: Full=[Acyl-carrier-protein] S-malonyltransferase; Includes: RecName: Full=3-oxoacyl-[acyl-carrier-protein] synthase; Includes: RecName: Full=3-oxoacyl-[acyl-carrier-protein] reductase; Includes: RecName: Full=3-hydroxypalmitoyl-[acyl-carrier-protein] dehydratase; Inc…	66.29	264	88	1	203	465	18	809	2e-101	367
Harm	HARM025022	4	0	0	0	986	gi|1345958|sp|P12276.5|FAS_CHICK	362	3e-99	FAS_CHICK RecName: Full=Fatty acid synthase; Includes: RecName: Full=[Acyl-carrier-protein] S-acetyltransferase; Includes: RecName: Full=[Acyl-carrier-protein] S-malonyltransferase; Includes: RecName: Full=3-oxoacyl-[acyl-carrier-protein] synthase; Includes: RecName: Full=3-oxoacyl-[acyl-carrier-protein] reductase; Includes: RecName: Full=3-hydroxypalmitoyl-[acyl-carrier-protein] dehydratase; Inc…	58.02	324	135	2	480	802	18	986	9e-112	401
Harm	HARM003271	4	0	0	0	1102	gi|269849686|sp|P49327.3|FAS_HUMAN	220	1e-56	FAS_HUMAN RecName: Full=Fatty acid synthase; Includes: RecName: Full=[Acyl-carrier-protein] S-acetyltransferase; Includes: RecName: Full=[Acyl-carrier-protein] S-malonyltransferase; Includes: RecName: Full=3-oxoacyl-[acyl-carrier-protein] synthase; Includes: RecName: Full=3-oxoacyl-[acyl-carrier-protein] reductase; Includes: RecName: Full=3-hydroxypalmitoyl-[acyl-carrier-protein] dehydratase; Inc…	43.72	366	203	5	842	1204	3	1094	5e-79	293
Harm	HARM005447	0	4	9	9	1940	gi|54040727|sp|P19096.2|FAS_MOUSE	310	5e-149	FAS_MOUSE RecName: Full=Fatty acid synthase; Includes: RecName: Full=[Acyl-carrier-protein] S-acetyltransferase; Includes: RecName: Full=[Acyl-carrier-protein] S-malonyltransferase; Includes: RecName: Full=3-oxoacyl-[acyl-carrier-protein] synthase; Includes: RecName: Full=3-oxoacyl-[acyl-carrier-protein] reductase; Includes: RecName: Full=3-hydroxypalmitoyl-[acyl-carrier-protein] dehydratase; Inc…	57.84	306	128	1	1574	1878	3	920	6e-148	337
Harm	HARM024248	8	0	0	0	449	gi|54040727|sp|P19096.2|FAS_MOUSE	104	2e-22	FAS_MOUSE RecName: Full=Fatty acid synthase; Includes: RecName: Full=[Acyl-carrier-protein] S-acetyltransferase; Includes: RecName: Full=[Acyl-carrier-protein] S-malonyltransferase; Includes: RecName: Full=3-oxoacyl-[acyl-carrier-protein] synthase; Includes: RecName: Full=3-oxoacyl-[acyl-carrier-protein] reductase; Includes: RecName: Full=3-hydroxypalmitoyl-[acyl-carrier-protein] dehydratase; Inc…	37.68	138	86	3	2167	2304	446	45	2e-20	98.2
Harm	HARM025040	2	0	0	0	2079	gi|54040727|sp|P19096.2|FAS_MOUSE	708	0	FAS_MOUSE RecName: Full=Fatty acid synthase; Includes: RecName: Full=[Acyl-carrier-protein] S-acetyltransferase; Includes: RecName: Full=[Acyl-carrier-protein] S-malonyltransferase; Includes: RecName: Full=3-oxoacyl-[acyl-carrier-protein] synthase; Includes: RecName: Full=3-oxoacyl-[acyl-carrier-protein] reductase; Includes: RecName: Full=3-hydroxypalmitoyl-[acyl-carrier-protein] dehydratase; Inc…	64.61	681	237	6	1411	2087	4	2037	0	869
Harm	HARM029612	8	11	19	2	1036	gi|54040727|sp|P19096.2|FAS_MOUSE	79.7	3e-14	FAS_MOUSE RecName: Full=Fatty acid synthase; Includes: RecName: Full=[Acyl-carrier-protein] S-acetyltransferase; Includes: RecName: Full=[Acyl-carrier-protein] S-malonyltransferase; Includes: RecName: Full=3-oxoacyl-[acyl-carrier-protein] synthase; Includes: RecName: Full=3-oxoacyl-[acyl-carrier-protein] reductase; Includes: RecName: Full=3-hydroxypalmitoyl-[acyl-carrier-protein] dehydratase; Inc…	22.92	384	293	11	1740	2120	1033	137	1e-08	59.3
Harm	HARM027401	0	4	0	2	621	gi|88909595|sp|Q4FCM6.1|BURS_MANSE	265	2e-70	BURS_MANSE RecName: Full=Bursicon; AltName: Full=Bursicon subunit alpha; AltName: Full=Cuticle-tanning hormone; Flags: Precursor	69.92	123	37	1	27	149	173	535	9e-49	187
Harm	HARM005284	43	111	61	157	2040	gi|56405335|sp|P37276.2|DYHC_DROME	865	0	DYHC_DROME RecName: Full=Dynein heavy chain, cytoplasmic; AltName: Full=Dynein heavy chain, cytosolic; Short=DYHC	26.37	512	330	13	4294	4758	53	1546	2e-40	165
Harm	HARM052442	0	2	2	2	484	gi|56405335|sp|P37276.2|DYHC_DROME	167	3e-41	DYHC_DROME RecName: Full=Dynein heavy chain, cytoplasmic; AltName: Full=Dynein heavy chain, cytosolic; Short=DYHC	58.75	160	56	3	4188	4337	481	2	2e-42	172
Harm	HARM009869	1295	2745	2650	3369	860	gi|1709054|sp|P54357.1|MLC2_DROME	193	1e-48	MLC2_DROME RecName: Full=Myosin-2 essential light chain; AltName: Full=Myosin II essential light chain; AltName: Full=Non-muscle myosin essential light chain	32.74	113	71	4	33	140	247	582	2e-09	57.4
Harm	HARM024815	1302	2766	2672	3387	1083	gi|1709054|sp|P54357.1|MLC2_DROME	246	1e-64	MLC2_DROME RecName: Full=Myosin-2 essential light chain; AltName: Full=Myosin II essential light chain; AltName: Full=Non-muscle myosin essential light chain	28.22	163	116	4	32	193	490	915	3e-10	60.5
Harm	HARM066299	32	96	90	100	648	gi|1709054|sp|P54357.1|MLC2_DROME	246	6e-65	MLC2_DROME RecName: Full=Myosin-2 essential light chain; AltName: Full=Myosin II essential light chain; AltName: Full=Non-muscle myosin essential light chain	28.22	163	116	4	32	193	190	615	2e-10	60.8
Harm	HARM002724	2	0	0	0	1394	gi|215274129|sp|P35580.3|MYH10_HUMAN	495	3e-139	MYH10_HUMAN RecName: Full=Myosin-10; AltName: Full=Cellular myosin heavy chain, type B; AltName: Full=Myosin heavy chain 10; AltName: Full=Myosin heavy chain, non-muscle IIb; AltName: Full=Non-muscle myosin heavy chain B; Short=NMMHC-B; AltName: Full=Non-muscle myosin heavy chain IIb; Short=NMMHC II-b; Short=NMMHC-IIB	49.28	345	169	3	56	394	1036	5	3e-92	336
Harm	HARM041601	3	0	3	22	218	gi|6225829|sp|O18641.1|PBAN_HELAU	135	9e-32	PBAN_HELAU RecName: Full=PBAN-type neuropeptides; AltName: Full=Pheromone/pyrokinin biosynthesis-activating neuropeptide; Contains: RecName: Full=Diapause hormone homolog; Short=DH; AltName: Full=Pyrokinin-1; Contains: RecName: Full=Alpha-SG neuropeptide; Contains: RecName: Full=Beta-SG neuropeptide; AltName: Full=Pyrokinin-2; Contains: RecName: Full=Pheromone biosynthesis-activating neuropeptide…	77.42	62	13	1	129	189	217	32	5e-22	99.8

## Sheet: H. assulta
Table S3 Growth and development related genes and transcripts
species	seq_id	Egg	Larva	Pupa	Adult	seq_length	blast_nr	annotation	identity(%)	alignment length	Number_of_mismatches	number_of gaps	query begin	query_end	subject_begin	subject_end	e-vaule	bit_score
Hass	HARM066725	3	21702	13168	3	848	gi|464962|sp|P35042.1|TRYP_CHOFU	TRYP_CHOFU RecName: Full=Trypsin CFT-1; Flags: Precursor	54.79	73	31	2	202	272	483	701	2e-15	78.6
Hass	HARM066714	0	1034	2418	2	1104	gi|156968289|gb|ABU98616.1|	chitin binding PM protein [Helicoverpa armigera]	31.42	261	173	9	282	536	305	1036	3e-33	125
Hass	HARM066689	0	0	24	0	880	gi|464960|sp|P35047.1|TRYC_MANSE	TRYC_MANSE RecName: Full=Trypsin, alkaline C; Flags: Precursor	30.5	200	137	2	73	270	48	641	5e-25	110
Hass	HARM066659	102	5115	25179	3	955	gi|464962|sp|P35042.1|TRYP_CHOFU	TRYP_CHOFU RecName: Full=Trypsin CFT-1; Flags: Precursor	38.2	233	138	2	46	272	166	864	2e-41	165
Hass	HARM066636	0	1114	4150	0	719	gi|464960|sp|P35047.1|TRYC_MANSE	TRYC_MANSE RecName: Full=Trypsin, alkaline C; Flags: Precursor	37.18	156	97	2	118	272	149	610	1e-22	102
Hass	HARM066635	0	4	143	0	796	gi|464965|sp|P35034.1|TRYP_PLEPL	TRYP_PLEPL RecName: Full=Trypsin; Flags: Precursor	29.25	106	72	1	159	261	279	596	1e-08	55.8
Hass	HARM066623	0	1596	4762	0	879	gi|464962|sp|P35042.1|TRYP_CHOFU	TRYP_CHOFU RecName: Full=Trypsin CFT-1; Flags: Precursor	39.3	201	121	1	73	272	174	776	9e-38	152
Hass	HARM066620	102	4475	24604	3	721	gi|464962|sp|P35042.1|TRYP_CHOFU	TRYP_CHOFU RecName: Full=Trypsin CFT-1; Flags: Precursor	53.45	58	27	1	208	265	434	595	5e-16	62.4
Hass	HARM066596	0	212	133	2	721	gi|464962|sp|P35042.1|TRYP_CHOFU	TRYP_CHOFU RecName: Full=Trypsin CFT-1; Flags: Precursor	35.61	205	127	4	73	272	77	676	3e-31	131
Hass	HARM066581	0	4	7	0	486	gi|464960|sp|P35047.1|TRYC_MANSE	TRYC_MANSE RecName: Full=Trypsin, alkaline C; Flags: Precursor	53.85	52	24	0	221	272	224	379	1e-10	62.4
Hass	HARM066575	102	3960	24151	3	614	gi|464960|sp|P35047.1|TRYC_MANSE	TRYC_MANSE RecName: Full=Trypsin, alkaline C; Flags: Precursor	42.42	99	57	0	174	272	233	529	2e-18	88.2
Hass	HARM066568	0	295	79	12	570	gi|464960|sp|P35047.1|TRYC_MANSE	TRYC_MANSE RecName: Full=Trypsin, alkaline C; Flags: Precursor	46.97	66	34	1	208	272	318	515	3e-11	64.7
Hass	HARM066565	102	4248	24372	3	642	gi|464960|sp|P35047.1|TRYC_MANSE	TRYC_MANSE RecName: Full=Trypsin, alkaline C; Flags: Precursor	39.42	137	82	2	137	272	146	553	2e-21	98.6
Hass	HARM066564	102	3960	24151	3	563	gi|464960|sp|P35047.1|TRYC_MANSE	TRYC_MANSE RecName: Full=Trypsin, alkaline C; Flags: Precursor	47.19	89	46	1	185	272	209	475	7e-19	90.1
Hass	HARM066559	0	0	21	0	642	gi|464960|sp|P35047.1|TRYC_MANSE	TRYC_MANSE RecName: Full=Trypsin, alkaline C; Flags: Precursor	28.91	128	89	2	145	270	4	381	3e-12	68.2
Hass	HARM066299	31	46	155	101	648	gi|1709054|sp|P54357.1|MLC2_DROME	MLC2_DROME RecName: Full=Myosin-2 essential light chain; AltName: Full=Myosin II essential light chain; AltName: Full=Non-muscle myosin essential light chain	28.22	163	116	4	32	193	190	615	2e-10	60.8
Hass	HARM064488	0	0	0	13	746	gi|262527588|gb|ACY69027.1|	mutant cadherin [Helicoverpa armigera]	78.16	174	38	0	608	781	744	223	5e-64	241
Hass	HARM063749	2	2	126	169	332	gi|357621781|gb|EHJ73499.1|	cuticular protein RR-2 motif 87 [Danaus plexippus]	44.72	123	68	4	23	145	244	2	1e-14	76.3
Hass	HARM062586	0	2	0	0	259	gi|262527588|gb|ACY69027.1|	mutant cadherin [Helicoverpa armigera]	67.27	55	18	2	634	688	112	258	5e-07	52.4
Hass	HARM057412	0	0	7	0	153	gi|215434805|gb|ACJ66841.1|	trypsin-like protease [Helicoverpa armigera]	94.34	53	3	1	188	240	153	1	3e-23	104
Hass	HARM057240	6	0	150	23	130	gi|116833149|gb|ABK29487.1|	basic juvenile hormone-suppressible protein 2 precursor [Helicoverpa armigera]	96.15	26	1	0	124	149	129	52	2e-07	50.8
Hass	HARM054577	0	0	0	2	758	gi|238064958|sp|A1ZAI5.1|FACR1_DROME	FACR1_DROME RecName: Full=Putative fatty acyl-CoA reductase CG5065	30.77	104	72	0	347	450	406	717	3e-13	72.4
Hass	HARM054564	0	75	37	0	555	gi|75008267|sp|Q6U6J0.1|HYEP_BOMMO	HYEP_BOMMO RecName: Full=Juvenile hormone epoxide hydrolase; Short=bommo-JHEH	29.03	93	66	0	325	417	3	281	4e-09	58.5
Hass	HARM054421	0	12	0	0	464	gi|238064958|sp|A1ZAI5.1|FACR1_DROME	FACR1_DROME RecName: Full=Putative fatty acyl-CoA reductase CG5065	36.23	69	44	0	224	292	258	464	4e-16	59.3
Hass	HARM054401	32	0	0	5	761	gi|400079|sp|P15500.2|JHBP_MANSE	JHBP_MANSE RecName: Full=Juvenile hormone-binding protein; Flags: Precursor	35.71	224	142	3	5	226	688	20	2e-32	134
Hass	HARM053464	0	0	0	16	586	gi|27923742|sp|Q9VBW3.2|CAD96_DROME	CAD96_DROME RecName: Full=Tyrosine kinase receptor Cad96Ca; AltName: Full=Cadherin-96Ca; AltName: Full=Tyrosine kinase receptor HD-14; Flags: Precursor	50	78	39	0	912	989	586	353	5e-20	95.9
Hass	HARM053018	0	25	797	0	402	gi|464962|sp|P35042.1|TRYP_CHOFU	TRYP_CHOFU RecName: Full=Trypsin CFT-1; Flags: Precursor	31.75	63	39	2	148	206	207	395	9e-07	38.9
Hass	HARM052839	0	2	189	0	364	gi|223035944|gb|ACL36827.1|	trypsin 2 [Helicoverpa armigera]	94.74	57	3	0	59	115	172	2	1e-42	112
Hass	HARM052750	0	1082	1295	0	420	gi|2499864|sp|Q90629.1|TRY3_CHICK	TRY3_CHICK RecName: Full=Trypsin II-P29; Flags: Precursor	38.78	49	30	0	22	70	361	215	9e-07	41.2
Hass	HARM052695	19	0	37	18	355	gi|224177574|ref|NP_001128676.2|	cuticular protein glycine-rich 21 precursor [Bombyx mori]	70.69	58	17	2	195	252	3	167	5e-19	81.3
Hass	HARM052639	0	91	77	4	275	gi|75008267|sp|Q6U6J0.1|HYEP_BOMMO	HYEP_BOMMO RecName: Full=Juvenile hormone epoxide hydrolase; Short=bommo-JHEH	67.44	43	14	0	218	260	3	131	1e-12	70.1
Hass	HARM051925	0	0	11	0	208	gi|729864|sp|Q06343.1|BJSB2_TRINI	BJSB2_TRINI RecName: Full=Basic juvenile hormone-suppressible protein 2; Short=BJHSP2; Flags: Precursor	79.41	68	12	1	331	396	3	206	3e-24	109
Hass	HARM051916	0	34	7	2	252	gi|357605632|gb|EHJ64706.1|	trypsin-like protease [Danaus plexippus]	58.97	39	16	0	132	170	3	119	2e-17	55.8
Hass	HARM051747	0	0	0	13	516	gi|262527588|gb|ACY69027.1|	mutant cadherin [Helicoverpa armigera]	79.07	172	36	0	609	780	1	516	7e-64	241
Hass	HARM051731	0	2	0	0	147	gi|262527588|gb|ACY69027.1|	mutant cadherin [Helicoverpa armigera]	67.27	55	18	2	634	688	1	147	1e-06	50.8
Hass	HARM051242	0	0	78	0	1376	gi|1168936|sp|P41684.1|CHIT_NPVAC	CHIT_NPVAC RecName: Full=Probable endochitinase; Flags: Precursor	25.57	262	144	10	27	237	842	78	4e-13	71.6
Hass	HARM051197	137	120	120	298	895	gi|166224367|sp|Q1HRV8.2|ELVL1_AEDAE	ELVL1_AEDAE RecName: Full=Elongation of very long chain fatty acids protein AAEL008004; AltName: Full=3-keto acyl-CoA synthase AAEL008004	45.6	125	68	0	134	258	21	395	2e-32	135
Hass	HARM051187	0	0	0	379	862	gi|290563249|ref|NP_001166728.1|	cuticular protein RR-1 motif 20 precursor [Bombyx mori]	36.55	197	119	7	735	925	235	753	6e-14	75.5
Hass	HARM050860	47	159	108	283	552	gi|6166165|sp|Q08893.2|E75_MANSE	E75_MANSE RecName: Full=Ecdysone-inducible protein E75; AltName: Full=Nuclear receptor subfamily 1 group D member 3	69.09	55	5	4	624	666	1	165	5e-09	58.9
Hass	HARM050673	3	5	4	0	499	gi|20137966|sp|Q9GZR5.1|ELOV4_HUMAN	ELOV4_HUMAN RecName: Full=Elongation of very long chain fatty acids protein 4; AltName: Full=3-keto acyl-CoA synthase ELOVL4	40.21	97	57	1	163	258	1	291	1e-15	79.7
Hass	HARM050658	71	0	0	0	496	gi|189041716|sp|P35035.3|TRY1_ANOGA	TRY1_ANOGA RecName: Full=Trypsin-1; AltName: Full=Antryp1; Flags: Precursor	40.68	118	64	3	42	153	158	487	3e-17	84.7
Hass	HARM050376	0	0	142	0	446	gi|2493674|sp|O10363.1|CHIT_NPVOP	CHIT_NPVOP RecName: Full=Probable endochitinase; Flags: Precursor	32.14	112	71	4	266	372	4	327	1e-06	50.4
Hass	HARM050159	5	3	0	0	418	gi|255977206|dbj|BAH97095.1|	juvenile hormone binding protein [Bombyx mori]	30.51	118	81	1	129	245	6	359	2e-12	68.6
Hass	HARM049771	0	0	3	0	386	gi|112983776|ref|NP_001036864.1|	cuticular protein RR-2 motif 93 precursor [Bombyx mori]	66.67	42	14	2	1	42	22	129	1e-06	49.3
Hass	HARM049490	14	0	0	907	368	gi|464962|sp|P35042.1|TRYP_CHOFU	TRYP_CHOFU RecName: Full=Trypsin CFT-1; Flags: Precursor	51.61	62	29	1	212	272	6	191	1e-11	66.2
Hass	HARM048365	0	0	23	8	320	gi|238064958|sp|A1ZAI5.1|FACR1_DROME	FACR1_DROME RecName: Full=Putative fatty acyl-CoA reductase CG5065	41.84	98	55	3	245	340	320	30	2e-10	62.8
Hass	HARM048109	0	3	4	0	313	gi|323434872|gb|ADX66427.1|	chitin synthase B [Helicoverpa zea]	57.14	105	42	3	1402	1503	3	311	3e-19	94
Hass	HARM048032	0	3	0	0	311	gi|1717792|sp|P54630.1|TRYZ_DROER	TRYZ_DROER RecName: Full=Trypsin zeta; Flags: Precursor	48.94	47	20	1	48	90	158	298	2e-06	48.5
Hass	HARM047324	0	0	23	0	295	gi|464960|sp|P35047.1|TRYC_MANSE	TRYC_MANSE RecName: Full=Trypsin, alkaline C; Flags: Precursor	43.82	89	49	2	185	272	8	271	2e-14	75.1
Hass	HARM047125	0	0	2	0	291	gi|464957|sp|P35045.1|TRYA_MANSE	TRYA_MANSE RecName: Full=Trypsin, alkaline A; Flags: Precursor	29.79	94	66	0	103	196	10	291	3e-12	67.8
Hass	HARM047078	0	0	0	11	290	gi|238064958|sp|A1ZAI5.1|FACR1_DROME	FACR1_DROME RecName: Full=Putative fatty acyl-CoA reductase CG5065	49.18	61	31	0	190	250	187	5	3e-13	72.8
Hass	HARM046904	0	475	596	0	286	gi|464962|sp|P35042.1|TRYP_CHOFU	TRYP_CHOFU RecName: Full=Trypsin CFT-1; Flags: Precursor	39.39	66	40	0	73	138	72	269	4e-09	57.8
Hass	HARM046899	81	0	2	12	286	gi|464962|sp|P35042.1|TRYP_CHOFU	TRYP_CHOFU RecName: Full=Trypsin CFT-1; Flags: Precursor	72.41	29	8	0	233	261	6	92	1e-06	49.3
Hass	HARM044866	3	10	8	2	253	gi|290560636|ref|NP_001166701.1|	cuticular protein RR-1 motif 56 precursor [Bombyx mori]	75.76	66	15	2	1	65	197	3	2e-22	101
Hass	HARM044840	0	2	0	0	253	gi|37983064|gb|AAR06265.1|	peritrophic membrane chitin binding protein 1 [Trichoplusia ni]	71.64	67	17	1	1	65	209	9	5e-21	99.4
Hass	HARM042109	0	0	0	2	222	gi|323434872|gb|ADX66427.1|	chitin synthase B [Helicoverpa zea]	47.95	73	38	0	172	244	221	3	2e-14	77.4
Hass	HARM041641	0	3	0	2	218	gi|260908050|gb|ACX53823.1|	ELO fatty acid elongase [Heliothis virescens]	43.64	55	31	0	16	70	54	218	1e-07	53.5
Hass	HARM041601	0	31	0	0	218	gi|6225829|sp|O18641.1|PBAN_HELAU	PBAN_HELAU RecName: Full=PBAN-type neuropeptides; AltName: Full=Pheromone/pyrokinin biosynthesis-activating neuropeptide; Contains: RecName: Full=Diapause hormone homolog; Short=DH; AltName: Full=Pyrokinin-1; Contains: RecName: Full=Alpha-SG neuropeptide; Contains: RecName: Full=Beta-SG neuropeptide; AltName: Full=Pyrokinin-2; Contains: RecName: Full=Pheromone biosynthesis-activating neuropeptide…	77.42	62	13	1	129	189	217	32	5e-22	99.8
Hass	HARM040849	0	2	0	0	212	gi|57013389|sp|Q8VCT4.1|CES3_MOUSE	CES3_MOUSE RecName: Full=Carboxylesterase 3; AltName: Full=Fatty acid ethyl ester synthase; Short=FAEE synthase; AltName: Full=Triacylglycerol hydrolase; Short=TGH; Flags: Precursor	49.25	67	34	0	187	253	207	7	3e-12	69.3
Hass	HARM040015	0	0	2	0	205	gi|290560626|ref|NP_001166675.1|	cuticular protein RR-2 motif 87 precursor [Bombyx mori]	49.28	69	35	3	1	69	183	4	3e-07	51.6
Hass	HARM039919	4	10	0	109	205	gi|81916977|sp|Q9D2Y9.1|ELOV7_MOUSE	ELOV7_MOUSE RecName: Full=Elongation of very long chain fatty acids protein 7; AltName: Full=3-keto acyl-CoA synthase Elovl7	37.14	70	42	3	185	252	205	2	1e-06	49.7
Hass	HARM039207	5	8	4	2	200	gi|323434872|gb|ADX66427.1|	chitin synthase B [Helicoverpa zea]	41.54	65	38	0	241	305	1	195	2e-09	60.8
Hass	HARM038744	0	0	2	0	197	gi|4753912|emb|CAB41997.1|	3-dehydroecdysone 3beta-reductase [Spodoptera littoralis]	66.04	53	18	0	16	68	38	196	3e-15	78.2
Hass	HARM038632	0	0	0	3	196	gi|357610307|gb|EHJ66921.1|	cadherin [Danaus plexippus]	56.6	53	11	2	1767	1807	38	196	3e-09	60.8
Hass	HARM036257	0	0	0	2	181	gi|357620790|gb|EHJ72843.1|	putative ecdysone oxidase [Danaus plexippus]	38.71	62	37	2	362	422	1	180	4e-06	48.9
Hass	HARM035599	0	0	2	0	177	gi|109940036|sp|Q9TT94.2|ACOD_BOVIN	ACOD_BOVIN RecName: Full=Acyl-CoA desaturase; AltName: Full=Delta(9)-desaturase; Short=Delta-9 desaturase; AltName: Full=Fatty acid desaturase; AltName: Full=Stearoyl-CoA desaturase	41.38	58	34	0	69	126	2	175	3e-06	48.1
Hass	HARM034848	8	73	27	82	172	gi|290573149|ref|NP_001166727.1|	cuticular protein RR-1 motif 23 precursor [Bombyx mori]	89.36	47	5	0	1	47	30	170	2e-14	73.6
Hass	HARM033238	0	18	25	0	153	gi|283826819|gb|ADB43611.1|	chitin deacetylase 5a [Helicoverpa armigera]	67.35	49	16	0	299	347	151	5	6e-15	77.4
Hass	HARM033155	0	9	3	26	1460	gi|226694203|sp|Q9V5N8.4|STAN_DROME	STAN_DROME RecName: Full=Protocadherin-like wing polarity protein stan; AltName: Full=Protein flamingo; AltName: Full=Protein starry night; Flags: Precursor	33.79	290	165	13	3168	3430	1	750	4e-13	74.3
Hass	HARM032477	0	230	133	2	543	gi|464962|sp|P35042.1|TRYP_CHOFU	TRYP_CHOFU RecName: Full=Trypsin CFT-1; Flags: Precursor	33.33	162	105	3	73	231	488	3	4e-23	103
Hass	HARM032193	2	0	0	0	606	gi|54035924|sp|Q71SP7.1|FAS_BOVIN	FAS_BOVIN RecName: Full=Fatty acid synthase; Includes: RecName: Full=[Acyl-carrier-protein] S-acetyltransferase; Includes: RecName: Full=[Acyl-carrier-protein] S-malonyltransferase; Includes: RecName: Full=3-oxoacyl-[acyl-carrier-protein] synthase; Includes: RecName: Full=3-oxoacyl-[acyl-carrier-protein] reductase; Includes: RecName: Full=3-hydroxypalmitoyl-[acyl-carrier-protein] dehydratase; Inc…	67.15	137	45	0	29	165	194	604	6e-56	216
Hass	HARM031485	2	15	2	2	819	gi|269849686|sp|P49327.3|FAS_HUMAN	FAS_HUMAN RecName: Full=Fatty acid synthase; Includes: RecName: Full=[Acyl-carrier-protein] S-acetyltransferase; Includes: RecName: Full=[Acyl-carrier-protein] S-malonyltransferase; Includes: RecName: Full=3-oxoacyl-[acyl-carrier-protein] synthase; Includes: RecName: Full=3-oxoacyl-[acyl-carrier-protein] reductase; Includes: RecName: Full=3-hydroxypalmitoyl-[acyl-carrier-protein] dehydratase; Inc…	35.33	184	115	6	1422	1601	493	14	5e-22	103
Hass	HARM031295	4	0	0	0	556	gi|68566214|sp|Q8VHK8.2|TM11D_MOUSE	TM11D_MOUSE RecName: Full=Transmembrane protease serine 11D; AltName: Full=Adrenal secretory serine protease; Short=AsP; AltName: Full=Airway trypsin-like protease; Short=AT; Contains: RecName: Full=Transmembrane protease serine 11D non-catalytic chain; Contains: RecName: Full=Transmembrane protease serine 11D catalytic chain; Flags: Precursor	29.21	89	61	1	44	130	298	32	1e-06	49.3
Hass	HARM031235	21	97	43	13	301	gi|357612549|gb|EHJ68057.1|	putative Juvenile hormone-inducible protein [Danaus plexippus]	53.09	81	38	0	298	378	298	56	2e-21	99
Hass	HARM031223	0	0	2	0	270	gi|215273952|sp|Q9W5U2.2|CHIT3_DROME	CHIT3_DROME RecName: Full=Probable chitinase 3; AltName: Full=Probable chitinase 1; Flags: Precursor	39.78	93	56	1	190	282	270	1	8e-14	73.9
Hass	HARM031110	0	0	3	7	891	gi|166224367|sp|Q1HRV8.2|ELVL1_AEDAE	ELVL1_AEDAE RecName: Full=Elongation of very long chain fatty acids protein AAEL008004; AltName: Full=3-keto acyl-CoA synthase AAEL008004	41.5	253	147	2	1	252	758	3	1e-52	202
Hass	HARM030973	81	0	2	12	312	gi|464962|sp|P35042.1|TRYP_CHOFU	TRYP_CHOFU RecName: Full=Trypsin CFT-1; Flags: Precursor	50.94	53	26	0	220	272	12	170	2e-11	65.5
Hass	HARM030741	268	0	6	0	652	gi|1717784|sp|P54626.1|TRYDG_DROER	TRYDG_DROER RecName: Full=Trypsin delta/gamma; Flags: Precursor	25.67	187	132	5	83	262	646	89	4e-11	64.3
Hass	HARM030728	2	68	8	2	198	gi|269849686|sp|P49327.3|FAS_HUMAN	FAS_HUMAN RecName: Full=Fatty acid synthase; Includes: RecName: Full=[Acyl-carrier-protein] S-acetyltransferase; Includes: RecName: Full=[Acyl-carrier-protein] S-malonyltransferase; Includes: RecName: Full=3-oxoacyl-[acyl-carrier-protein] synthase; Includes: RecName: Full=3-oxoacyl-[acyl-carrier-protein] reductase; Includes: RecName: Full=3-hydroxypalmitoyl-[acyl-carrier-protein] dehydratase; Inc…	54.84	62	28	0	1569	1630	3	188	7e-12	70.1
Hass	HARM030704	0	0	23	0	959	gi|464960|sp|P35047.1|TRYC_MANSE	TRYC_MANSE RecName: Full=Trypsin, alkaline C; Flags: Precursor	30.3	231	153	3	48	270	3	689	9e-28	119
Hass	HARM030684	2	3873	23534	3	345	gi|464960|sp|P35047.1|TRYC_MANSE	TRYC_MANSE RecName: Full=Trypsin, alkaline C; Flags: Precursor	38.61	101	61	1	173	272	345	43	2e-14	75.1
Hass	HARM030654	382	0	2	0	1108	gi|205371850|sp|P29786.2|TRY3_AEDAE	TRY3_AEDAE RecName: Full=Trypsin 3A1; Flags: Precursor	36.05	233	144	6	47	274	753	85	4e-40	160
Hass	HARM030539	3	2	64	2342	346	gi|112983174|ref|NP_001036949.1|	juvenile hormone binding protein e96h-0303 precursor [Bombyx mori]	36.36	110	70	1	205	314	341	15	6e-16	80.9
Hass	HARM030538	0	33	120	2	691	gi|464960|sp|P35047.1|TRYC_MANSE	TRYC_MANSE RecName: Full=Trypsin, alkaline C; Flags: Precursor	38.46	208	125	4	68	272	644	24	2e-37	151
Hass	HARM030533	0	0	0	2	1391	gi|215273952|sp|Q9W5U2.2|CHIT3_DROME	CHIT3_DROME RecName: Full=Probable chitinase 3; AltName: Full=Probable chitinase 1; Flags: Precursor	31.02	216	141	5	30	237	658	23	6e-25	110
Hass	HARM030511	16	45	32	0	535	gi|166224367|sp|Q1HRV8.2|ELVL1_AEDAE	ELVL1_AEDAE RecName: Full=Elongation of very long chain fatty acids protein AAEL008004; AltName: Full=3-keto acyl-CoA synthase AAEL008004	44.03	134	74	2	12	144	399	1	1e-22	102
Hass	HARM030219	0	797	19	2	550	gi|464960|sp|P35047.1|TRYC_MANSE	TRYC_MANSE RecName: Full=Trypsin, alkaline C; Flags: Precursor	38.98	177	104	2	96	268	542	12	5e-29	123
Hass	HARM030132	5	0	0	0	549	gi|97537546|sp|P35041.2|TRY7_ANOGA	TRY7_ANOGA RecName: Full=Trypsin-7; Flags: Precursor	28.19	149	105	3	56	202	478	35	2e-09	58.5
Hass	HARM029966	238	0	2	25	345	gi|464962|sp|P35042.1|TRYP_CHOFU	TRYP_CHOFU RecName: Full=Trypsin CFT-1; Flags: Precursor	50	66	32	1	208	272	20	217	6e-14	73.6
Hass	HARM029898	0	689	2150	0	225	gi|464959|sp|P35046.1|TRYB_MANSE	TRYB_MANSE RecName: Full=Trypsin, alkaline B; Flags: Precursor	42.25	71	31	2	189	249	214	2	1e-10	62.4
Hass	HARM029795	14	0	2	992	950	gi|464959|sp|P35046.1|TRYB_MANSE	TRYB_MANSE RecName: Full=Trypsin, alkaline B; Flags: Precursor	34.64	153	97	3	78	227	192	650	3e-30	91.3
Hass	HARM029682	0	20	148	57	796	gi|148596806|dbj|BAF63630.1|	juvenile hormone acid methyltransferase [Helicoverpa armigera]	50.48	105	52	3	74	178	3	308	1e-36	105
Hass	HARM029612	4	63	8	0	1036	gi|54040727|sp|P19096.2|FAS_MOUSE	FAS_MOUSE RecName: Full=Fatty acid synthase; Includes: RecName: Full=[Acyl-carrier-protein] S-acetyltransferase; Includes: RecName: Full=[Acyl-carrier-protein] S-malonyltransferase; Includes: RecName: Full=3-oxoacyl-[acyl-carrier-protein] synthase; Includes: RecName: Full=3-oxoacyl-[acyl-carrier-protein] reductase; Includes: RecName: Full=3-hydroxypalmitoyl-[acyl-carrier-protein] dehydratase; Inc…	22.92	384	293	11	1740	2120	1033	137	1e-08	59.3
Hass	HARM029585	0	0	0	2	637	gi|238064958|sp|A1ZAI5.1|FACR1_DROME	FACR1_DROME RecName: Full=Putative fatty acyl-CoA reductase CG5065	30	100	67	1	332	428	337	636	6e-09	58.2
Hass	HARM029585	0	0	0	2	637	gi|238064958|sp|A1ZAI5.1|FACR1_DROME	FACR1_DROME RecName: Full=Putative fatty acyl-CoA reductase CG5065	30	100	67	1	332	428	337	636	6e-09	58.2
Hass	HARM029574	0	2	90	79	948	gi|82176578|sp|Q7ZXF5.1|FACR1_XENLA	FACR1_XENLA RecName: Full=Fatty acyl-CoA reductase 1; AltName: Full=Male sterility domain-containing protein 2	34.21	114	75	1	347	460	300	638	1e-12	70.9
Hass	HARM029550	6	7	7	58	255	gi|357622535|gb|EHJ73970.1|	cuticular protein glycine-rich 13 [Danaus plexippus]	72	50	14	2	184	233	198	61	5e-08	53.9
Hass	HARM029485	0	632	3241	0	628	gi|464962|sp|P35042.1|TRYP_CHOFU	TRYP_CHOFU RecName: Full=Trypsin CFT-1; Flags: Precursor	49.41	85	42	1	185	268	370	624	2e-35	87.4
Hass	HARM028892	5	0	0	0	770	gi|97537501|sp|P35036.2|TRY2_ANOGA	TRY2_ANOGA RecName: Full=Trypsin-2; AltName: Full=Antryp2; Flags: Precursor	30.77	156	92	5	68	207	10	468	3e-19	64.7
Hass	HARM028886	0	3	6	0	509	gi|21431735|sp|P13516.2|ACOD1_MOUSE	ACOD1_MOUSE RecName: Full=Acyl-CoA desaturase 1; AltName: Full=Delta(9)-desaturase 1; Short=Delta-9 desaturase 1; AltName: Full=Fatty acid desaturase 1; AltName: Full=Stearoyl-CoA desaturase 1	57.24	145	62	1	41	185	80	508	1e-47	185
Hass	HARM028804	57	0	0	0	388	gi|97537501|sp|P35036.2|TRY2_ANOGA	TRY2_ANOGA RecName: Full=Trypsin-2; AltName: Full=Antryp2; Flags: Precursor	33.85	130	82	4	73	198	3	371	7e-18	86.7
Hass	HARM028743	211	0	0	0	630	gi|97537521|sp|P35038.2|TRY4_ANOGA	TRY4_ANOGA RecName: Full=Trypsin-4; Flags: Precursor	39.41	203	121	2	46	246	21	629	5e-36	147
Hass	HARM028703	30	168	113	27	1202	gi|290560636|ref|NP_001166701.1|	cuticular protein RR-1 motif 56 precursor [Bombyx mori]	72.73	110	30	1	49	158	1200	874	2e-36	147
Hass	HARM028678	21	0	0	0	1385	gi|82176578|sp|Q7ZXF5.1|FACR1_XENLA	FACR1_XENLA RecName: Full=Fatty acyl-CoA reductase 1; AltName: Full=Male sterility domain-containing protein 2	54.39	57	26	1	203	259	1	168	4e-24	68.9
Hass	HARM028670	0	3	2	0	406	gi|59797979|sp|Q9W092.1|CHIT2_DROME	CHIT2_DROME RecName: Full=Probable chitinase 2; Flags: Precursor	46.97	132	68	2	142	271	6	401	6e-28	120
Hass	HARM028655	0	3	11	0	564	gi|323434872|gb|ADX66427.1|	chitin synthase B [Helicoverpa zea]	38.14	118	62	4	1348	1454	5	346	2e-11	67.8
Hass	HARM028567	180	2537	948	360	414	gi|290573149|ref|NP_001166727.1|	cuticular protein RR-1 motif 23 precursor [Bombyx mori]	97.37	38	1	0	66	103	414	301	2e-15	77
Hass	HARM028256	14	12	9816	3631	827	gi|290560847|ref|NP_001166784.1|	cuticular protein glycine-rich 20 precursor [Bombyx mori]	93.1	29	2	0	107	135	732	646	3e-08	53.9
Hass	HARM028247	0	71	100	2	1037	gi|464959|sp|P35046.1|TRYB_MANSE	TRYB_MANSE RecName: Full=Trypsin, alkaline B; Flags: Precursor	28.09	235	155	7	47	267	784	80	1e-18	89.4
Hass	HARM028244	0	8	24960	0	1040	gi|464960|sp|P35047.1|TRYC_MANSE	TRYC_MANSE RecName: Full=Trypsin, alkaline C; Flags: Precursor	32.46	228	143	5	56	272	911	228	5e-23	103
Hass	HARM028242	3	21730	13173	3	945	gi|464962|sp|P35042.1|TRYP_CHOFU	TRYP_CHOFU RecName: Full=Trypsin CFT-1; Flags: Precursor	40.91	242	127	4	47	272	73	798	8e-46	179
Hass	HARM028226	19	572	169	85	1051	gi|327420506|gb|AEA76329.1|	chitin binding domain 3 protein [Mamestra configurata]	58.7	46	19	0	84	129	490	627	3e-12	66.6
Hass	HARM028221	0	2122	5322	0	810	gi|464962|sp|P35042.1|TRYP_CHOFU	TRYP_CHOFU RecName: Full=Trypsin CFT-1; Flags: Precursor	39.3	201	121	1	73	272	104	706	9e-38	152
Hass	HARM028194	102	5086	25172	3	914	gi|464962|sp|P35042.1|TRYP_CHOFU	TRYP_CHOFU RecName: Full=Trypsin CFT-1; Flags: Precursor	37.71	236	141	2	43	272	112	819	9e-42	166
Hass	HARM028166	102	4789	24962	3	850	gi|464962|sp|P35042.1|TRYP_CHOFU	TRYP_CHOFU RecName: Full=Trypsin CFT-1; Flags: Precursor	36.91	233	141	2	46	272	67	765	2e-42	168
Hass	HARM028121	0	302	124	59	407	gi|290563394|ref|NP_001166625.1|	cuticular protein RR-2 motif 92 precursor [Bombyx mori]	71.11	45	13	0	216	260	264	398	1e-11	66.2
Hass	HARM028066	0	0	0	2	775	gi|27923742|sp|Q9VBW3.2|CAD96_DROME	CAD96_DROME RecName: Full=Tyrosine kinase receptor Cad96Ca; AltName: Full=Cadherin-96Ca; AltName: Full=Tyrosine kinase receptor HD-14; Flags: Precursor	32.73	110	74	2	1	110	442	747	1e-11	67.4
Hass	HARM027401	0	3	3	4	621	gi|88909595|sp|Q4FCM6.1|BURS_MANSE	BURS_MANSE RecName: Full=Bursicon; AltName: Full=Bursicon subunit alpha; AltName: Full=Cuticle-tanning hormone; Flags: Precursor	69.92	123	37	1	27	149	173	535	9e-49	187
Hass	HARM027331	0	170	64	0	1723	gi|75008267|sp|Q6U6J0.1|HYEP_BOMMO	HYEP_BOMMO RecName: Full=Juvenile hormone epoxide hydrolase; Short=bommo-JHEH	29.77	131	92	4	3	133	38	412	8e-13	68.6
Hass	HARM026055	9	8	12	8	533	gi|74848915|sp|Q9GV28.1|IDGFL_BOMMO	IDGFL_BOMMO RecName: Full=Chitinase-like protein EN03; AltName: Full=Imaginal disk growth factor-like protein; Flags: Precursor	27.1	155	108	4	4	153	70	528	2e-11	66.2
Hass	HARM025946	61	1239	361	851	2062	gi|290543468|ref|NP_001166291.1|	cuticular protein RR-3 motif 148 precursor [Bombyx mori]	52.35	361	170	9	1	359	64	999	6e-76	280
Hass	HARM025755	0	2	0	2	1434	gi|59797979|sp|Q9W092.1|CHIT2_DROME	CHIT2_DROME RecName: Full=Probable chitinase 2; Flags: Precursor	38.56	376	220	9	1	365	151	1251	3e-77	279
Hass	HARM025699	6	5	6	0	2302	gi|12585256|sp|Q25489.1|HYEP_MANSE	HYEP_MANSE RecName: Full=Juvenile hormone epoxide hydrolase; Short=JHEH; AltName: Full=Juvenile hormone-specific epoxide hydrolase	30.53	131	91	3	3	133	178	558	2e-14	73.6
Hass	HARM025652	15	12	29	13	913	gi|82181756|sp|Q68EX9.1|CHID1_XENLA	CHID1_XENLA RecName: Full=Chitinase domain-containing protein 1; Flags: Precursor	33.33	135	89	3	23	156	219	590	2e-15	77.4
Hass	HARM025399	0	0	25	0	2046	gi|238064958|sp|A1ZAI5.1|FACR1_DROME	FACR1_DROME RecName: Full=Putative fatty acyl-CoA reductase CG5065	44.31	167	92	2	184	349	1761	1264	3e-34	142
Hass	HARM025370	0	3	2	0	2073	gi|21431735|sp|P13516.2|ACOD1_MOUSE	ACOD1_MOUSE RecName: Full=Acyl-CoA desaturase 1; AltName: Full=Delta(9)-desaturase 1; Short=Delta-9 desaturase 1; AltName: Full=Fatty acid desaturase 1; AltName: Full=Stearoyl-CoA desaturase 1	46.77	310	162	4	34	340	444	1352	1e-80	295
Hass	HARM025334	2	0	0	0	1695	gi|730297|sp|P41073.1|PEP_DROME	PEP_DROME RecName: Full=Zinc finger protein on ecdysone puffs	40.12	172	100	4	198	366	306	797	6e-31	131
Hass	HARM025318	131	254	334	269	1021	gi|21431735|sp|P13516.2|ACOD1_MOUSE	ACOD1_MOUSE RecName: Full=Acyl-CoA desaturase 1; AltName: Full=Delta(9)-desaturase 1; Short=Delta-9 desaturase 1; AltName: Full=Fatty acid desaturase 1; AltName: Full=Stearoyl-CoA desaturase 1	35.23	281	181	3	40	319	90	920	2e-43	172
Hass	HARM025302	0	5	0	0	974	gi|238064958|sp|A1ZAI5.1|FACR1_DROME	FACR1_DROME RecName: Full=Putative fatty acyl-CoA reductase CG5065	41.88	160	92	3	190	348	199	672	5e-30	128
Hass	HARM025064	0	2	3	4	1739	gi|238064958|sp|A1ZAI5.1|FACR1_DROME	FACR1_DROME RecName: Full=Putative fatty acyl-CoA reductase CG5065	37.58	157	94	3	189	341	221	688	6e-26	114
Hass	HARM025040	69	0	5	0	2079	gi|54040727|sp|P19096.2|FAS_MOUSE	FAS_MOUSE RecName: Full=Fatty acid synthase; Includes: RecName: Full=[Acyl-carrier-protein] S-acetyltransferase; Includes: RecName: Full=[Acyl-carrier-protein] S-malonyltransferase; Includes: RecName: Full=3-oxoacyl-[acyl-carrier-protein] synthase; Includes: RecName: Full=3-oxoacyl-[acyl-carrier-protein] reductase; Includes: RecName: Full=3-hydroxypalmitoyl-[acyl-carrier-protein] dehydratase; Inc…	64.61	681	237	6	1411	2087	4	2037	0	869
Hass	HARM025022	18	0	3	0	986	gi|1345958|sp|P12276.5|FAS_CHICK	FAS_CHICK RecName: Full=Fatty acid synthase; Includes: RecName: Full=[Acyl-carrier-protein] S-acetyltransferase; Includes: RecName: Full=[Acyl-carrier-protein] S-malonyltransferase; Includes: RecName: Full=3-oxoacyl-[acyl-carrier-protein] synthase; Includes: RecName: Full=3-oxoacyl-[acyl-carrier-protein] reductase; Includes: RecName: Full=3-hydroxypalmitoyl-[acyl-carrier-protein] dehydratase; Inc…	58.02	324	135	2	480	802	18	986	9e-112	401
Hass	HARM024815	1492	498	2002	2777	1083	gi|1709054|sp|P54357.1|MLC2_DROME	MLC2_DROME RecName: Full=Myosin-2 essential light chain; AltName: Full=Myosin II essential light chain; AltName: Full=Non-muscle myosin essential light chain	28.22	163	116	4	32	193	490	915	3e-10	60.5
Hass	HARM024783	9	0	0	0	825	gi|1345958|sp|P12276.5|FAS_CHICK	FAS_CHICK RecName: Full=Fatty acid synthase; Includes: RecName: Full=[Acyl-carrier-protein] S-acetyltransferase; Includes: RecName: Full=[Acyl-carrier-protein] S-malonyltransferase; Includes: RecName: Full=3-oxoacyl-[acyl-carrier-protein] synthase; Includes: RecName: Full=3-oxoacyl-[acyl-carrier-protein] reductase; Includes: RecName: Full=3-hydroxypalmitoyl-[acyl-carrier-protein] dehydratase; Inc…	66.29	264	88	1	203	465	18	809	2e-101	367
Hass	HARM024743	0	2	0	2	1651	gi|27923758|sp|Q9V498.2|CSTN1_DROME	CSTN1_DROME RecName: Full=Calsyntenin-1; AltName: Full=Cadherin-102F; Flags: Precursor	30.24	205	135	10	3321	3517	251	829	6e-09	61.2
Hass	HARM024682	16	2	9	14	574	gi|262527588|gb|ACY69027.1|	mutant cadherin [Helicoverpa armigera]	67.43	175	55	5	609	781	3	497	2e-49	193
Hass	HARM024658	33	3	4	2	1207	gi|166224367|sp|Q1HRV8.2|ELVL1_AEDAE	ELVL1_AEDAE RecName: Full=Elongation of very long chain fatty acids protein AAEL008004; AltName: Full=3-keto acyl-CoA synthase AAEL008004	50.45	222	110	1	12	233	290	952	2e-61	232
Hass	HARM024635	0	1034	2418	2	1420	gi|283826819|gb|ADB43611.1|	chitin deacetylase 5a [Helicoverpa armigera]	36.87	377	232	11	165	535	118	1188	7e-62	233
Hass	HARM024500	0	0	0	3	975	gi|464960|sp|P35047.1|TRYC_MANSE	TRYC_MANSE RecName: Full=Trypsin, alkaline C; Flags: Precursor	37.61	234	139	3	46	272	900	199	1e-39	159
Hass	HARM024482	37	28	8	30	533	gi|262527588|gb|ACY69027.1|	mutant cadherin [Helicoverpa armigera]	58.52	176	72	2	395	569	2	523	3e-51	199
Hass	HARM024248	10	0	0	0	449	gi|54040727|sp|P19096.2|FAS_MOUSE	FAS_MOUSE RecName: Full=Fatty acid synthase; Includes: RecName: Full=[Acyl-carrier-protein] S-acetyltransferase; Includes: RecName: Full=[Acyl-carrier-protein] S-malonyltransferase; Includes: RecName: Full=3-oxoacyl-[acyl-carrier-protein] synthase; Includes: RecName: Full=3-oxoacyl-[acyl-carrier-protein] reductase; Includes: RecName: Full=3-hydroxypalmitoyl-[acyl-carrier-protein] dehydratase; Inc…	37.68	138	86	3	2167	2304	446	45	2e-20	98.2
Hass	HARM024152	18	103	39	0	1069	gi|166224367|sp|Q1HRV8.2|ELVL1_AEDAE	ELVL1_AEDAE RecName: Full=Elongation of very long chain fatty acids protein AAEL008004; AltName: Full=3-keto acyl-CoA synthase AAEL008004	48.93	233	119	1	2	234	72	767	6e-60	226
Hass	HARM023621	0	0	56	0	1196	gi|729864|sp|Q06343.1|BJSB2_TRINI	BJSB2_TRINI RecName: Full=Basic juvenile hormone-suppressible protein 2; Short=BJHSP2; Flags: Precursor	32.8	250	149	4	135	365	800	57	2e-29	114
Hass	HARM023491	0	2	0	0	376	gi|162416008|sp|A0JNC4.1|ELOV7_BOVIN	ELOV7_BOVIN RecName: Full=Elongation of very long chain fatty acids protein 7; AltName: Full=3-keto acyl-CoA synthase ELOVL7	51.72	87	42	0	134	220	43	303	4e-21	97.8
Hass	HARM022920	7	126	204	31	1573	gi|3287959|sp|P12992.2|ESTJ_HELVI	ESTJ_HELVI RecName: Full=Juvenile hormone esterase; Short=JH esterase; Flags: Precursor	28.85	357	254	7	128	484	1359	352	3e-29	125
Hass	HARM022707	2	3873	23534	3	327	gi|464960|sp|P35047.1|TRYC_MANSE	TRYC_MANSE RecName: Full=Trypsin, alkaline C; Flags: Precursor	38.38	99	60	1	175	272	5	301	9e-14	73.2
Hass	HARM022634	0	3	76	1340	1380	gi|290560857|ref|NP_001166793.1|	cuticular protein glycine-rich 9 precursor [Bombyx mori]	64.39	205	73	4	5	209	255	830	1e-53	204
Hass	HARM022534	19	577	178	85	713	gi|327420506|gb|AEA76329.1|	chitin binding domain 3 protein [Mamestra configurata]	58.7	46	19	0	84	129	480	617	4e-12	65.9
Hass	HARM022413	180	2537	948	360	408	gi|290573149|ref|NP_001166727.1|	cuticular protein RR-1 motif 23 precursor [Bombyx mori]	96.97	33	1	0	71	103	407	309	6e-13	68.6
Hass	HARM022356	0	0	0	4	647	gi|307175878|gb|EFN65693.1|	Protocadherin-15 [Camponotus floridanus]	44.25	113	53	7	1426	1528	2	295	4e-12	70.5
Hass	HARM022213	0	5	10	0	821	gi|76365069|sp|Q8MZR6.3|HYEP1_CTEFE	HYEP1_CTEFE RecName: Full=Juvenile hormone epoxide hydrolase 1; AltName: Full=CfEH1; AltName: Full=Juvenile hormone epoxide hydrolase I; Short=JHEH I; AltName: Full=Juvenile hormone-specific epoxide hydrolase I	26.67	135	88	6	10	133	724	332	1e-06	48.1
Hass	HARM022153	0	3	2	0	367	gi|166224367|sp|Q1HRV8.2|ELVL1_AEDAE	ELVL1_AEDAE RecName: Full=Elongation of very long chain fatty acids protein AAEL008004; AltName: Full=3-keto acyl-CoA synthase AAEL008004	37	100	62	2	1	99	67	363	3e-11	65.1
Hass	HARM021999	2	2	115	55	295	gi|357621783|gb|EHJ73501.1|	cuticular protein RR-2 motif 87 [Danaus plexippus]	58.59	99	41	1	2	100	3	293	3e-11	63.5
Hass	HARM021902	0	0	2	0	468	gi|464962|sp|P35042.1|TRYP_CHOFU	TRYP_CHOFU RecName: Full=Trypsin CFT-1; Flags: Precursor	36.46	96	56	1	47	137	136	423	3e-12	67.8
Hass	HARM021856	0	0	2	4	692	gi|183979231|dbj|BAG30777.1|	chitin binding protein [Papilio xuthus]	50	86	42	4	25	109	470	225	1e-14	77
Hass	HARM021131	0	0	2	0	265	gi|122065156|sp|O13395.2|CHS6_USTMA	CHS6_USTMA RecName: Full=Chitin synthase 6; AltName: Full=Chitin-UDP acetyl-glucosaminyl transferase 6; AltName: Full=Class-V chitin synthase 6	85.23	88	13	0	776	863	265	2	2e-43	174
Hass	HARM020947	0	0	0	138	261	gi|290560911|ref|NP_001166679.1|	cuticular protein RR-2 motif 82 precursor [Bombyx mori]	100	30	0	0	75	104	170	259	1e-11	64.7
Hass	HARM020794	0	0	2	0	666	gi|238064958|sp|A1ZAI5.1|FACR1_DROME	FACR1_DROME RecName: Full=Putative fatty acyl-CoA reductase CG5065	40.74	135	79	2	209	342	3	404	1e-23	107
Hass	HARM020774	2332	1023	4020	4172	1011	gi|74848915|sp|Q9GV28.1|IDGFL_BOMMO	IDGFL_BOMMO RecName: Full=Chitinase-like protein EN03; AltName: Full=Imaginal disk growth factor-like protein; Flags: Precursor	29.03	248	152	8	163	386	15	740	1e-19	93.2
Hass	HARM020757	0	0	0	2	1178	gi|55977734|sp|P07308.2|ACOD1_RAT	ACOD1_RAT RecName: Full=Acyl-CoA desaturase 1; AltName: Full=Delta(9)-desaturase 1; Short=Delta-9 desaturase 1; AltName: Full=Fatty acid desaturase 1; AltName: Full=Stearoyl-CoA desaturase 1	57	300	128	1	31	329	227	1126	3e-102	367
Hass	HARM020441	53	68	49	91	2594	gi|166224367|sp|Q1HRV8.2|ELVL1_AEDAE	ELVL1_AEDAE RecName: Full=Elongation of very long chain fatty acids protein AAEL008004; AltName: Full=3-keto acyl-CoA synthase AAEL008004	66.12	245	82	2	15	258	259	990	3e-88	320
Hass	HARM019952	0	4	0	0	235	gi|357619476|gb|EHJ72033.1|	cuticular protein analogous to peritrophins 1-D [Danaus plexippus]	67.86	28	9	0	22	49	108	191	6e-07	51.2
Hass	HARM019734	0	2770	281	22	474	gi|290563279|ref|NP_001166762.1|	cuticular protein hypothetical 15 precursor [Bombyx mori]	70.37	81	22	2	39	117	68	292	3e-23	103
Hass	HARM019472	0	29	14	2	1090	gi|3287959|sp|P12992.2|ESTJ_HELVI	ESTJ_HELVI RecName: Full=Juvenile hormone esterase; Short=JH esterase; Flags: Precursor	34.2	348	224	7	111	453	1076	84	2e-39	159
Hass	HARM018740	2	0	0	0	636	gi|544278|sp|P36189.1|FAS_ANSAN	FAS_ANSAN RecName: Full=Fatty acid synthase	58.49	106	44	1	14	119	325	636	1e-33	142
Hass	HARM018586	2	0	8	34	1074	gi|59797979|sp|Q9W092.1|CHIT2_DROME	CHIT2_DROME RecName: Full=Probable chitinase 2; Flags: Precursor	42.49	193	108	3	125	314	4	564	1e-50	166
Hass	HARM018437	0	15	235	0	206	gi|223035944|gb|ACL36827.1|	trypsin 2 [Helicoverpa armigera]	100	68	0	0	232	299	206	3	8e-35	143
Hass	HARM018326	0	8	5	13	1775	gi|357630383|gb|EHJ78544.1|	chitin deacetylase 4 [Danaus plexippus]	39.79	382	221	10	165	537	66	1163	2e-78	288
Hass	HARM018282	0	2	0	3	2180	gi|74866527|sp|Q960W6.1|FACR3_DROME	FACR3_DROME RecName: Full=Putative fatty acyl-CoA reductase CG8306	38.22	157	95	3	191	345	141	608	4e-27	118
Hass	HARM018259	0	59	112	0	917	gi|17376886|sp|O60235.1|TM11D_HUMAN	TM11D_HUMAN RecName: Full=Transmembrane protease serine 11D; AltName: Full=Airway trypsin-like protease; Contains: RecName: Full=Transmembrane protease serine 11D non-catalytic chain; Contains: RecName: Full=Transmembrane protease serine 11D catalytic chain; Flags: Precursor	26.84	190	129	7	280	459	6	545	2e-07	52.8
Hass	HARM018055	0	0	3	0	200	gi|118572683|sp|O14917.2|PCD17_HUMAN	PCD17_HUMAN RecName: Full=Protocadherin-17; AltName: Full=Protocadherin-68; Flags: Precursor	56.92	65	28	0	1023	1087	2	196	3e-18	90.9
Hass	HARM018047	17	6	95	118	564	gi|238064958|sp|A1ZAI5.1|FACR1_DROME	FACR1_DROME RecName: Full=Putative fatty acyl-CoA reductase CG5065	30.69	101	70	2	347	447	50	346	1e-09	60.8
Hass	HARM016645	16	0	9558	942	2361	gi|729863|sp|Q06342.1|BJSB1_TRINI	BJSB1_TRINI RecName: Full=Basic juvenile hormone-suppressible protein 1; Short=BJHSP1; Flags: Precursor	25.63	355	226	12	704	1020	1079	2104	2e-18	90.9
Hass	HARM016637	0	5	7	0	411	gi|262527588|gb|ACY69027.1|	mutant cadherin [Helicoverpa armigera]	91.18	136	12	0	383	518	3	410	3e-69	259
Hass	HARM016488	0	3	0	0	174	gi|3287959|sp|P12992.2|ESTJ_HELVI	ESTJ_HELVI RecName: Full=Juvenile hormone esterase; Short=JH esterase; Flags: Precursor	56	50	22	1	115	164	14	160	4e-09	58.9
Hass	HARM016042	0	0	2	2	386	gi|17366834|sp|Q9H251.1|CAD23_HUMAN	CAD23_HUMAN RecName: Full=Cadherin-23; AltName: Full=Otocadherin; Flags: Precursor	31.97	122	83	2	2905	3026	11	367	3e-10	65.5
Hass	HARM015987	33	58	31	129	825	gi|166224367|sp|Q1HRV8.2|ELVL1_AEDAE	ELVL1_AEDAE RecName: Full=Elongation of very long chain fatty acids protein AAEL008004; AltName: Full=3-keto acyl-CoA synthase AAEL008004	78.12	32	7	0	227	258	3	98	5e-11	64.3
Hass	HARM015749	0	2	0	3	406	gi|166224367|sp|Q1HRV8.2|ELVL1_AEDAE	ELVL1_AEDAE RecName: Full=Elongation of very long chain fatty acids protein AAEL008004; AltName: Full=3-keto acyl-CoA synthase AAEL008004	59.09	132	54	0	103	234	406	11	3e-40	161
Hass	HARM015667	37	3	21564	770	270	gi|729864|sp|Q06343.1|BJSB2_TRINI	BJSB2_TRINI RecName: Full=Basic juvenile hormone-suppressible protein 2; Short=BJHSP2; Flags: Precursor	70	60	18	0	690	749	3	182	2e-19	93.6
Hass	HARM015621	0	0	9	0	1058	gi|238064958|sp|A1ZAI5.1|FACR1_DROME	FACR1_DROME RecName: Full=Putative fatty acyl-CoA reductase CG5065	45.7	151	81	2	200	349	3	452	1e-30	129
Hass	HARM015438	567	676	4090	7298	850	gi|183979231|dbj|BAG30777.1|	chitin binding protein [Papilio xuthus]	58.24	182	75	2	357	537	3	545	4e-62	234
Hass	HARM015348	0	0	0	2	111	gi|290563386|ref|NP_001166642.1|	cuticular protein RR-2 motif 128 precursor [Bombyx mori]	92.59	27	2	0	111	137	3	83	7e-09	55.1
Hass	HARM015298	20	70	1636	1127	373	gi|357615825|gb|EHJ69852.1|	cuticular protein analogous to peritrophins 3-A1 [Danaus plexippus]	40	80	48	2	1	80	227	3	2e-09	58.5
Hass	HARM015267	2	0	6	40	1426	gi|729133|sp|P07254.3|CHIA_SERMA	CHIA_SERMA RecName: Full=Chitinase A; Flags: Precursor	25.74	272	153	9	14	236	844	47	1e-16	83.6
Hass	HARM015235	12	36	220	219	610	gi|283826817|gb|ADB43610.1|	chitin deacetylase 1 [Helicoverpa armigera]	98.44	192	3	0	348	539	2	577	7e-115	410
Hass	HARM015190	6	0	1161	343	1280	gi|183979339|dbj|BAG30722.1|	cuticular protein CPG24 [Papilio xuthus]	89.06	256	26	1	137	390	1199	432	4e-30	127
Hass	HARM015063	81	37	115	84	1016	gi|262527588|gb|ACY69027.1|	mutant cadherin [Helicoverpa armigera]	83.7	270	44	0	512	781	3	812	8e-103	370
Hass	HARM014886	0	0	238	0	782	gi|729864|sp|Q06343.1|BJSB2_TRINI	BJSB2_TRINI RecName: Full=Basic juvenile hormone-suppressible protein 2; Short=BJHSP2; Flags: Precursor	35.26	156	96	3	754	904	108	569	4e-13	73.2
Hass	HARM014822	54	0	49	152	512	gi|400079|sp|P15500.2|JHBP_MANSE	JHBP_MANSE RecName: Full=Juvenile hormone-binding protein; Flags: Precursor	42.59	162	92	3	5	165	497	21	1e-28	121
Hass	HARM014575	0	0	0	3	2374	gi|323434873|gb|ADX66428.1|	chitin synthase A variant 1 [Helicoverpa zea]	42	400	208	4	179	554	609	1805	0	323
Hass	HARM014509	5	5	2	2	2452	gi|3287959|sp|P12992.2|ESTJ_HELVI	ESTJ_HELVI RecName: Full=Juvenile hormone esterase; Short=JH esterase; Flags: Precursor	29.72	424	290	11	109	524	443	1633	1e-43	152
Hass	HARM014403	3	39	10	65	2502	gi|6166165|sp|Q08893.2|E75_MANSE	E75_MANSE RecName: Full=Ecdysone-inducible protein E75; AltName: Full=Nuclear receptor subfamily 1 group D member 3	32.12	137	89	3	169	301	1810	1400	2e-14	75.9
Hass	HARM014392	2	8	5	0	1805	gi|238064958|sp|A1ZAI5.1|FACR1_DROME	FACR1_DROME RecName: Full=Putative fatty acyl-CoA reductase CG5065	47.37	95	50	0	190	284	10	294	7e-26	99.8
Hass	HARM014256	272	281	311	1738	3494	gi|47115690|sp|Q7M3M6.1|E74EF_DROVI	E74EF_DROVI RecName: Full=Ecdysone-induced protein 74EF; AltName: Full=ETS-related protein E74A	96.59	88	3	0	755	842	2	265	6e-48	188
Hass	HARM014132	0	0	1384	10	530	gi|290560859|ref|NP_001166795.1|	cuticular protein glycine-rich 7 precursor [Bombyx mori]	79.49	39	8	0	122	160	460	344	9e-14	73.2
Hass	HARM014002	0	0	2	0	583	gi|37999771|sp|Q9BZP6.1|CHIA_HUMAN	CHIA_HUMAN RecName: Full=Acidic mammalian chitinase; Short=AMCase; AltName: Full=Lung-specific protein TSA1902; Flags: Precursor	33.93	112	73	3	1	111	265	582	8e-16	80.5
Hass	HARM013648	11	222	26	4	378	gi|166224367|sp|Q1HRV8.2|ELVL1_AEDAE	ELVL1_AEDAE RecName: Full=Elongation of very long chain fatty acids protein AAEL008004; AltName: Full=3-keto acyl-CoA synthase AAEL008004	52.1	119	57	0	115	233	12	368	6e-26	114
Hass	HARM013620	0	3	18	3	1155	gi|37999493|sp|Q13231.1|CHIT1_HUMAN	CHIT1_HUMAN RecName: Full=Chitotriosidase-1; AltName: Full=Chitinase-1; Flags: Precursor	39.53	253	145	5	29	273	417	1154	5e-44	174
Hass	HARM012948	0	5	0	0	393	gi|544278|sp|P36189.1|FAS_ANSAN	FAS_ANSAN RecName: Full=Fatty acid synthase	41.54	130	66	4	210	329	391	8	2e-16	84.7
Hass	HARM012925	0	2	0	0	1154	gi|262527588|gb|ACY69027.1|	mutant cadherin [Helicoverpa armigera]	54.14	314	143	6	441	753	255	1154	4e-70	261
Hass	HARM012911	20	125	84	18	1362	gi|357618112|gb|EHJ71206.1|	cuticular protein RR-1 motif 56 [Danaus plexippus]	72.45	98	27	1	61	158	1360	1070	3e-31	130
Hass	HARM012758	0	17	0	0	880	gi|1345958|sp|P12276.5|FAS_CHICK	FAS_CHICK RecName: Full=Fatty acid synthase; Includes: RecName: Full=[Acyl-carrier-protein] S-acetyltransferase; Includes: RecName: Full=[Acyl-carrier-protein] S-malonyltransferase; Includes: RecName: Full=3-oxoacyl-[acyl-carrier-protein] synthase; Includes: RecName: Full=3-oxoacyl-[acyl-carrier-protein] reductase; Includes: RecName: Full=3-hydroxypalmitoyl-[acyl-carrier-protein] dehydratase; Inc…	42.72	206	117	1	828	1032	252	869	3e-55	169
Hass	HARM012752	1408	0	0	0	807	gi|205371851|sp|P29787.2|TRY5_AEDAE	TRY5_AEDAE RecName: Full=Trypsin 5G1; Flags: Precursor	21.89	201	156	7	75	274	600	49	6e-08	53.5
Hass	HARM012659	235	1395	751	29	2432	gi|54035924|sp|Q71SP7.1|FAS_BOVIN	FAS_BOVIN RecName: Full=Fatty acid synthase; Includes: RecName: Full=[Acyl-carrier-protein] S-acetyltransferase; Includes: RecName: Full=[Acyl-carrier-protein] S-malonyltransferase; Includes: RecName: Full=3-oxoacyl-[acyl-carrier-protein] synthase; Includes: RecName: Full=3-oxoacyl-[acyl-carrier-protein] reductase; Includes: RecName: Full=3-hydroxypalmitoyl-[acyl-carrier-protein] dehydratase; Inc…	34.81	135	82	3	1606	1734	192	584	2e-21	71.2
Hass	HARM012577	0	0	28	7	590	gi|183979288|dbj|BAG30767.1|	cuticular protein CPR54 [Papilio xuthus]	51.75	114	48	3	209	315	187	525	6e-15	77.4
Hass	HARM012494	0	7	24	6	2514	gi|215273952|sp|Q9W5U2.2|CHIT3_DROME	CHIT3_DROME RecName: Full=Probable chitinase 3; AltName: Full=Probable chitinase 1; Flags: Precursor	36.39	393	241	6	19	402	1057	2202	1e-68	255
Hass	HARM012330	3	0	0	2	832	gi|166224367|sp|Q1HRV8.2|ELVL1_AEDAE	ELVL1_AEDAE RecName: Full=Elongation of very long chain fatty acids protein AAEL008004; AltName: Full=3-keto acyl-CoA synthase AAEL008004	49.65	143	72	1	5	147	621	196	1e-52	141
Hass	HARM012325	118	23	381	990	807	gi|729133|sp|P07254.3|CHIA_SERMA	CHIA_SERMA RecName: Full=Chitinase A; Flags: Precursor	29.94	167	110	7	213	372	133	615	6e-10	61.2
Hass	HARM012290	232	1681	1988	45	1465	gi|75008267|sp|Q6U6J0.1|HYEP_BOMMO	HYEP_BOMMO RecName: Full=Juvenile hormone epoxide hydrolase; Short=bommo-JHEH	37.96	108	66	3	27	133	111	422	4e-15	76.3
Hass	HARM012261	0	0	2	0	714	gi|3287959|sp|P12992.2|ESTJ_HELVI	ESTJ_HELVI RecName: Full=Juvenile hormone esterase; Short=JH esterase; Flags: Precursor	33.99	203	130	4	154	352	668	66	1e-24	110
Hass	HARM012199	0	0	0	4	974	gi|729133|sp|P07254.3|CHIA_SERMA	CHIA_SERMA RecName: Full=Chitinase A; Flags: Precursor	93.02	43	3	0	8	50	130	2	1e-18	88.2
Hass	HARM012081	0	7	3	2	412	gi|3287959|sp|P12992.2|ESTJ_HELVI	ESTJ_HELVI RecName: Full=Juvenile hormone esterase; Short=JH esterase; Flags: Precursor	35.07	134	85	3	38	169	400	2	5e-09	58.5
Hass	HARM011961	67	7	95	649	2968	gi|544013|sp|P36362.1|CHIT_MANSE	CHIT_MANSE RecName: Full=Endochitinase; Flags: Precursor	35.95	153	94	4	1	149	137	589	6e-44	96.3
Hass	HARM011771	0	7	6	0	814	gi|3287959|sp|P12992.2|ESTJ_HELVI	ESTJ_HELVI RecName: Full=Juvenile hormone esterase; Short=JH esterase; Flags: Precursor	24.8	246	183	8	311	554	88	786	1e-13	73.9
Hass	HARM011748	0	37	25	10	528	gi|464960|sp|P35047.1|TRYC_MANSE	TRYC_MANSE RecName: Full=Trypsin, alkaline C; Flags: Precursor	33.13	166	108	3	70	232	31	528	1e-22	102
Hass	HARM011733	0	0	15	0	471	gi|1717784|sp|P54626.1|TRYDG_DROER	TRYDG_DROER RecName: Full=Trypsin delta/gamma; Flags: Precursor	30.19	159	109	2	93	249	1	471	5e-16	80.5
Hass	HARM011696	1875	89	1804	1153	502	gi|400079|sp|P15500.2|JHBP_MANSE	JHBP_MANSE RecName: Full=Juvenile hormone-binding protein; Flags: Precursor	55.42	166	74	1	10	175	1	495	3e-41	163
Hass	HARM011661	3	38	9	6	475	gi|290559935|ref|NP_001166792.1|	cuticular protein glycine-rich 10 precursor [Bombyx mori]	71.88	64	18	1	45	108	4	192	2e-16	81.3
Hass	HARM011525	0	584	2098	0	962	gi|464960|sp|P35047.1|TRYC_MANSE	TRYC_MANSE RecName: Full=Trypsin, alkaline C; Flags: Precursor	33.2	241	149	4	42	270	43	765	4e-31	130
Hass	HARM011240	0	4	10	0	796	gi|205371855|sp|P00760.3|TRY1_BOVIN	TRY1_BOVIN RecName: Full=Cationic trypsin; AltName: Full=Beta-trypsin; Contains: RecName: Full=Alpha-trypsin chain 1; Contains: RecName: Full=Alpha-trypsin chain 2; Flags: Precursor	30.3	165	108	5	113	270	112	600	3e-09	58.2
Hass	HARM011191	25	35	3	33	316	gi|290560832|ref|NP_001166772.1|	cuticular protein hypothetical 5 precursor [Bombyx mori]	80.56	36	7	0	72	107	1	108	2e-12	67.4
Hass	HARM011095	32	0	0	5	736	gi|400079|sp|P15500.2|JHBP_MANSE	JHBP_MANSE RecName: Full=Juvenile hormone-binding protein; Flags: Precursor	36.61	224	140	3	5	226	669	1	3e-34	140
Hass	HARM010899	0	0	0	151	153	gi|290558780|ref|NP_001166686.1|	cuticular protein RR-2 motif 74 precursor [Bombyx mori]	96.43	28	1	0	103	130	1	84	5e-10	59.3
Hass	HARM010794	0	5	8	152	762	gi|69146416|gb|AAZ03545.1|	chitin synthase A [Spodoptera exigua]	40.8	250	136	8	1198	1435	1	741	5e-41	166
Hass	HARM010766	0	0	3	4	734	gi|166224367|sp|Q1HRV8.2|ELVL1_AEDAE	ELVL1_AEDAE RecName: Full=Elongation of very long chain fatty acids protein AAEL008004; AltName: Full=3-keto acyl-CoA synthase AAEL008004	42.86	238	135	2	1	237	1	711	8e-51	196
Hass	HARM010763	102	3960	24151	3	762	gi|464960|sp|P35047.1|TRYC_MANSE	TRYC_MANSE RecName: Full=Trypsin, alkaline C; Flags: Precursor	35.19	233	145	2	46	272	699	1	2e-39	158
Hass	HARM010664	8	0	0	0	649	gi|170074476|ref|XP_001870580.1|	trypsin 2 [Culex quinquefasciatus]	32.14	84	48	4	51	125	76	318	7e-07	40
Hass	HARM010502	0	45	4133	542	1477	gi|183979410|dbj|BAG30712.1|	cuticular protein CPT2 [Papilio xuthus]	95.05	101	5	0	110	210	479	781	3e-32	134
Hass	HARM010397	0	5	4	0	989	gi|3287959|sp|P12992.2|ESTJ_HELVI	ESTJ_HELVI RecName: Full=Juvenile hormone esterase; Short=JH esterase; Flags: Precursor	29.39	262	182	5	195	453	6	746	2e-24	109
Hass	HARM010282	32	19	33	33	795	gi|17369801|sp|Q9W032.1|SGT1_DROME	SGT1_DROME RecName: Full=Protein SGT1 homolog ecdysoneless	33.78	148	92	3	344	485	5	436	1e-15	80.9
Hass	HARM010221	0	23	2	0	732	gi|54040727|sp|P19096.2|FAS_MOUSE	FAS_MOUSE RecName: Full=Fatty acid synthase; Includes: RecName: Full=[Acyl-carrier-protein] S-acetyltransferase; Includes: RecName: Full=[Acyl-carrier-protein] S-malonyltransferase; Includes: RecName: Full=3-oxoacyl-[acyl-carrier-protein] synthase; Includes: RecName: Full=3-oxoacyl-[acyl-carrier-protein] reductase; Includes: RecName: Full=3-hydroxypalmitoyl-[acyl-carrier-protein] dehydratase; Inc…	42.56	242	132	3	361	595	3	725	2e-53	207
Hass	HARM009869	1486	489	1976	2747	860	gi|1709054|sp|P54357.1|MLC2_DROME	MLC2_DROME RecName: Full=Myosin-2 essential light chain; AltName: Full=Myosin II essential light chain; AltName: Full=Non-muscle myosin essential light chain	32.74	113	71	4	33	140	247	582	2e-09	57.4
Hass	HARM009866	38	38	58	40	1744	gi|290560869|ref|NP_001166627.1|	cuticular protein tweedle motif 4 precursor [Bombyx mori]	79.61	103	20	2	109	210	199	504	7e-23	103
Hass	HARM009742	6364	15	19	3272	550	gi|290559915|ref|NP_001166760.1|	cuticular protein hypothetical 17 precursor [Bombyx mori]	75.76	33	7	1	32	63	147	245	3e-06	46.6
Hass	HARM009714	3	3	0	2	722	gi|3287959|sp|P12992.2|ESTJ_HELVI	ESTJ_HELVI RecName: Full=Juvenile hormone esterase; Short=JH esterase; Flags: Precursor	27.57	243	173	8	311	550	707	21	3e-13	72.4
Hass	HARM009647	2	13	3	8	989	gi|166224367|sp|Q1HRV8.2|ELVL1_AEDAE	ELVL1_AEDAE RecName: Full=Elongation of very long chain fatty acids protein AAEL008004; AltName: Full=3-keto acyl-CoA synthase AAEL008004	78.54	233	50	0	1	233	290	988	8e-105	375
Hass	HARM009521	0	3	8	0	898	gi|334302792|sp|Q14517.2|FAT1_HUMAN	FAT1_HUMAN RecName: Full=Protocadherin Fat 1; AltName: Full=Cadherin family member 7; AltName: Full=Cadherin-related tumor suppressor homolog; AltName: Full=Protein fat homolog; Contains: RecName: Full=Protocadherin Fat 1, nuclear form; Flags: Precursor	27.63	257	168	7	3282	3520	896	138	2e-09	62.8
Hass	HARM009493	0	249	1283	0	903	gi|464960|sp|P35047.1|TRYC_MANSE	TRYC_MANSE RecName: Full=Trypsin, alkaline C; Flags: Precursor	34.47	235	146	4	46	272	55	759	5e-37	150
Hass	HARM009434	8	0	0	0	632	gi|1717783|sp|P54625.1|TRYB_DROER	TRYB_DROER RecName: Full=Trypsin beta; Flags: Precursor	22.54	173	120	3	45	203	533	15	2e-07	52.4
Hass	HARM009140	19	0	2	2	1649	gi|122140331|sp|Q3T052.1|ITIH4_BOVIN	ITIH4_BOVIN RecName: Full=Inter-alpha-trypsin inhibitor heavy chain H4; Short=ITI heavy chain H4; Short=ITI-HC4; Short=Inter-alpha-inhibitor heavy chain 4; Flags: Precursor	40.76	395	207	5	1	368	329	1501	5e-70	263
Hass	HARM009005	10	15	27	32	4155	gi|74701932|sp|Q4P9K9.1|CHS8_USTMA	CHS8_USTMA RecName: Full=Chitin synthase 8; AltName: Full=Chitin-UDP acetyl-glucosaminyl transferase 8; AltName: Full=Myosin chitin synthase 1	48.47	786	379	6	4	763	3974	1626	0	769
Hass	HARM008583	0	4	0	0	596	gi|464957|sp|P35045.1|TRYA_MANSE	TRYA_MANSE RecName: Full=Trypsin, alkaline A; Flags: Precursor	32.29	192	127	3	61	249	588	13	6e-25	110
Hass	HARM008571	0	7	0	0	380	gi|54035924|sp|Q71SP7.1|FAS_BOVIN	FAS_BOVIN RecName: Full=Fatty acid synthase; Includes: RecName: Full=[Acyl-carrier-protein] S-acetyltransferase; Includes: RecName: Full=[Acyl-carrier-protein] S-malonyltransferase; Includes: RecName: Full=3-oxoacyl-[acyl-carrier-protein] synthase; Includes: RecName: Full=3-oxoacyl-[acyl-carrier-protein] reductase; Includes: RecName: Full=3-hydroxypalmitoyl-[acyl-carrier-protein] dehydratase; Inc…	41.32	121	71	0	31	151	4	366	5e-20	97.1
Hass	HARM008069	6	0	0	0	493	gi|1717785|sp|P54627.1|TRYE_DROER	TRYE_DROER RecName: Full=Trypsin epsilon; Flags: Precursor	27.82	133	91	3	98	225	90	485	1e-08	56.2
Hass	HARM007852	0	212	133	2	813	gi|464962|sp|P35042.1|TRYP_CHOFU	TRYP_CHOFU RecName: Full=Trypsin CFT-1; Flags: Precursor	32.77	235	151	3	45	272	81	785	3e-35	144
Hass	HARM007819	0	3	3	0	413	gi|13124002|sp|O15943.2|CADN_DROME	CADN_DROME RecName: Full=Neural-cadherin; AltName: Full=Cadherin-N; Short=dN-cadherin; Flags: Precursor	56.78	118	51	2	717	834	65	412	8e-25	112
Hass	HARM007740	2	0	8107	704	778	gi|357613319|gb|EHJ68430.1|	putative cuticular protein [Danaus plexippus]	86.25	80	11	0	1	80	23	262	7e-29	121
Hass	HARM007453	0	18	0	0	882	gi|54035924|sp|Q71SP7.1|FAS_BOVIN	FAS_BOVIN RecName: Full=Fatty acid synthase; Includes: RecName: Full=[Acyl-carrier-protein] S-acetyltransferase; Includes: RecName: Full=[Acyl-carrier-protein] S-malonyltransferase; Includes: RecName: Full=3-oxoacyl-[acyl-carrier-protein] synthase; Includes: RecName: Full=3-oxoacyl-[acyl-carrier-protein] reductase; Includes: RecName: Full=3-hydroxypalmitoyl-[acyl-carrier-protein] dehydratase; Inc…	46.89	273	145	0	603	875	3	821	8e-75	279
Hass	HARM007341	0	0	0	3	298	gi|17368102|sp|O95905.1|SGT1_HUMAN	SGT1_HUMAN RecName: Full=Protein SGT1; Short=hSGT1; AltName: Full=Protein ecdysoneless homolog; AltName: Full=Suppressor of GCR2	40.45	89	53	0	95	183	1	267	1e-16	84.3
Hass	HARM007271	0	0	28	583	2396	gi|125066|sp|P22327.1|AJSP1_TRINI	AJSP1_TRINI RecName: Full=Acidic juvenile hormone-suppressible protein 1; Short=AJHSP1; Flags: Precursor	27.68	289	196	10	754	1029	1261	2082	4e-12	69.7
Hass	HARM007228	0	0	6	0	397	gi|59797979|sp|Q9W092.1|CHIT2_DROME	CHIT2_DROME RecName: Full=Probable chitinase 2; Flags: Precursor	41.67	132	75	1	25	154	1	396	4e-29	124
Hass	HARM006799	5	26	0	2	1553	gi|62510480|sp|Q60HH8.1|AL3A2_MACFA	AL3A2_MACFA RecName: Full=Fatty aldehyde dehydrogenase; AltName: Full=Aldehyde dehydrogenase family 3 member A2	25.97	308	225	6	152	456	504	1388	2e-15	79.7
Hass	HARM006750	13	4	38	1263	939	gi|357626806|gb|EHJ76738.1|	cuticular protein CPR54 [Danaus plexippus]	40	75	45	1	26	100	90	287	3e-06	46.2
Hass	HARM006599	0	2	6	0	823	gi|357610131|gb|EHJ66839.1|	brain chitinase and chia [Danaus plexippus]	69.14	162	46	4	1979	2136	339	821	1e-56	218
Hass	HARM006165	0	0	2	0	762	gi|56405335|sp|P37276.2|DYHC_DROME	DYHC_DROME RecName: Full=Dynein heavy chain, cytoplasmic; AltName: Full=Dynein heavy chain, cytosolic; Short=DYHC	36.26	171	109	0	3896	4066	3	515	6e-20	97.8
Hass	HARM005916	0	0	0	2	253	gi|379699046|ref|NP_001243997.1|	3-dehydroecdysone 3alpha-reductase [Bombyx mori]	62.5	64	24	0	1	64	61	252	1e-11	65.5
Hass	HARM005857	0	0	7	0	332	gi|223035944|gb|ACL36827.1|	trypsin 2 [Helicoverpa armigera]	98.18	110	2	0	131	240	3	332	8e-51	196
Hass	HARM005778	0	0	0	3	738	gi|27923742|sp|Q9VBW3.2|CAD96_DROME	CAD96_DROME RecName: Full=Tyrosine kinase receptor Cad96Ca; AltName: Full=Cadherin-96Ca; AltName: Full=Tyrosine kinase receptor HD-14; Flags: Precursor	27.56	156	95	5	198	335	270	737	5e-10	61.6
Hass	HARM005765	27	95	71	23	973	gi|76365069|sp|Q8MZR6.3|HYEP1_CTEFE	HYEP1_CTEFE RecName: Full=Juvenile hormone epoxide hydrolase 1; AltName: Full=CfEH1; AltName: Full=Juvenile hormone epoxide hydrolase I; Short=JHEH I; AltName: Full=Juvenile hormone-specific epoxide hydrolase I	37.59	133	83	2	1	133	83	463	2e-19	90.9
Hass	HARM005748	0	0	25	0	997	gi|97537546|sp|P35041.2|TRY7_ANOGA	TRY7_ANOGA RecName: Full=Trypsin-7; Flags: Precursor	38.3	235	136	3	47	272	891	187	1e-45	179
Hass	HARM005447	0	69	7	0	1940	gi|54040727|sp|P19096.2|FAS_MOUSE	FAS_MOUSE RecName: Full=Fatty acid synthase; Includes: RecName: Full=[Acyl-carrier-protein] S-acetyltransferase; Includes: RecName: Full=[Acyl-carrier-protein] S-malonyltransferase; Includes: RecName: Full=3-oxoacyl-[acyl-carrier-protein] synthase; Includes: RecName: Full=3-oxoacyl-[acyl-carrier-protein] reductase; Includes: RecName: Full=3-hydroxypalmitoyl-[acyl-carrier-protein] dehydratase; Inc…	57.84	306	128	1	1574	1878	3	920	6e-148	337
Hass	HARM005284	26	45	47	60	2040	gi|56405335|sp|P37276.2|DYHC_DROME	DYHC_DROME RecName: Full=Dynein heavy chain, cytoplasmic; AltName: Full=Dynein heavy chain, cytosolic; Short=DYHC	26.37	512	330	13	4294	4758	53	1546	2e-40	165
Hass	HARM005268	0	0	8	0	701	gi|323434872|gb|ADX66427.1|	chitin synthase B [Helicoverpa zea]	48.18	110	54	1	1203	1309	696	367	8e-20	73.2
Hass	HARM005015	788	89	1751	1063	197	gi|400079|sp|P15500.2|JHBP_MANSE	JHBP_MANSE RecName: Full=Juvenile hormone-binding protein; Flags: Precursor	44.62	65	35	1	144	207	3	197	2e-09	58.2
Hass	HARM005007	7	8	0	3	297	gi|290560832|ref|NP_001166772.1|	cuticular protein hypothetical 5 precursor [Bombyx mori]	40.62	64	36	2	263	324	75	266	6e-06	48.1
Hass	HARM004816	2	8	23	27	368	gi|283826817|gb|ADB43610.1|	chitin deacetylase 1 [Helicoverpa armigera]	99.18	122	1	0	240	361	2	367	3e-70	261
Hass	HARM004569	424	0	0	0	431	gi|97537546|sp|P35041.2|TRY7_ANOGA	TRY7_ANOGA RecName: Full=Trypsin-7; Flags: Precursor	28.67	143	95	6	129	264	426	7	3e-10	61.2
Hass	HARM004235	0	0	39	0	399	gi|729864|sp|Q06343.1|BJSB2_TRINI	BJSB2_TRINI RecName: Full=Basic juvenile hormone-suppressible protein 2; Short=BJHSP2; Flags: Precursor	77.94	68	14	1	590	656	206	3	2e-31	108
Hass	HARM004206	3	0	0	0	352	gi|97537535|sp|P35040.2|TRY6_ANOGA	TRY6_ANOGA RecName: Full=Trypsin-6; Flags: Precursor	34.29	70	46	0	56	125	135	344	1e-09	59.3
Hass	HARM004202	2	9	0	0	1021	gi|166224367|sp|Q1HRV8.2|ELVL1_AEDAE	ELVL1_AEDAE RecName: Full=Elongation of very long chain fatty acids protein AAEL008004; AltName: Full=3-keto acyl-CoA synthase AAEL008004	43.44	244	137	2	16	258	858	130	4e-51	197
Hass	HARM004191	0	7	413	20	1098	gi|20137966|sp|Q9GZR5.1|ELOV4_HUMAN	ELOV4_HUMAN RecName: Full=Elongation of very long chain fatty acids protein 4; AltName: Full=3-keto acyl-CoA synthase ELOVL4	39.09	243	148	2	19	261	191	913	3e-41	164
Hass	HARM003459	0	2	0	0	557	gi|464959|sp|P35046.1|TRYB_MANSE	TRYB_MANSE RecName: Full=Trypsin, alkaline B; Flags: Precursor	28.4	169	110	3	46	203	37	543	6e-17	83.6
Hass	HARM003421	2	0	3	2	634	gi|1706557|sp|P50239.1|E75_GALME	E75_GALME RecName: Full=Ecdysone-inducible protein E75; AltName: Full=Nuclear receptor subfamily 1 group D member 3	67.74	62	19	1	1	61	435	620	1e-20	96.7
Hass	HARM003271	11	0	0	0	1102	gi|269849686|sp|P49327.3|FAS_HUMAN	FAS_HUMAN RecName: Full=Fatty acid synthase; Includes: RecName: Full=[Acyl-carrier-protein] S-acetyltransferase; Includes: RecName: Full=[Acyl-carrier-protein] S-malonyltransferase; Includes: RecName: Full=3-oxoacyl-[acyl-carrier-protein] synthase; Includes: RecName: Full=3-oxoacyl-[acyl-carrier-protein] reductase; Includes: RecName: Full=3-hydroxypalmitoyl-[acyl-carrier-protein] dehydratase; Inc…	43.72	366	203	5	842	1204	3	1094	5e-79	293
Hass	HARM002984	0	0	21	85	749	gi|189041716|sp|P35035.3|TRY1_ANOGA	TRY1_ANOGA RecName: Full=Trypsin-1; AltName: Full=Antryp1; Flags: Precursor	38.97	195	117	4	46	238	577	2	9e-36	145
Hass	HARM002965	104	128	208	117	349	gi|5020383|gb|AAD38067.1|	juvenile hormone esterase binding protein [Manduca sexta]	77.97	59	13	0	157	215	172	348	2e-47	112
Hass	HARM002816	0	0	13	0	465	gi|290560624|ref|NP_001166669.1|	cuticular protein RR-2 motif 96 precursor [Bombyx mori]	54.55	110	50	1	1	110	458	198	1e-16	82.8
Hass	HARM002812	62	0	0	0	1086	gi|464962|sp|P35042.1|TRYP_CHOFU	TRYP_CHOFU RecName: Full=Trypsin CFT-1; Flags: Precursor	37.91	211	117	4	73	269	14	646	3e-32	134
Hass	HARM002724	0	0	8	0	1394	gi|215274129|sp|P35580.3|MYH10_HUMAN	MYH10_HUMAN RecName: Full=Myosin-10; AltName: Full=Cellular myosin heavy chain, type B; AltName: Full=Myosin heavy chain 10; AltName: Full=Myosin heavy chain, non-muscle IIb; AltName: Full=Non-muscle myosin heavy chain B; Short=NMMHC-B; AltName: Full=Non-muscle myosin heavy chain IIb; Short=NMMHC II-b; Short=NMMHC-IIB	49.28	345	169	3	56	394	1036	5	3e-92	336
Hass	HARM002709	2	2	4	18	3014	gi|238064958|sp|A1ZAI5.1|FACR1_DROME	FACR1_DROME RecName: Full=Putative fatty acyl-CoA reductase CG5065	45.39	152	82	2	191	341	277	729	3e-32	135
Hass	HARM002668	0	0	246	9	2192	gi|729864|sp|Q06343.1|BJSB2_TRINI	BJSB2_TRINI RecName: Full=Basic juvenile hormone-suppressible protein 2; Short=BJHSP2; Flags: Precursor	27.11	380	243	11	661	1006	1015	2112	3e-16	83.6
Hass	HARM002645	31	155	62	3	485	gi|13124005|sp|Q15782.1|CH3L2_HUMAN	CH3L2_HUMAN RecName: Full=Chitinase-3-like protein 2; AltName: Full=Chondrocyte protein 39; AltName: Full=YKL-39; Flags: Precursor	36.69	139	86	2	256	392	483	82	4e-20	95.1
Hass	HARM002572	0	0	2	7	506	gi|166224367|sp|Q1HRV8.2|ELVL1_AEDAE	ELVL1_AEDAE RecName: Full=Elongation of very long chain fatty acids protein AAEL008004; AltName: Full=3-keto acyl-CoA synthase AAEL008004	36.36	121	76	1	1	120	364	2	4e-17	84.7
Hass	HARM002556	0	0	2	0	431	gi|341940472|sp|Q9JHU4.2|DYHC1_MOUSE	DYHC1_MOUSE RecName: Full=Cytoplasmic dynein 1 heavy chain 1; AltName: Full=Cytoplasmic dynein heavy chain 1; AltName: Full=Dynein heavy chain, cytosolic	30.56	144	97	3	3816	3956	429	1	2e-15	82.4
Hass	HARM002506	0	0	4	4	1796	gi|353526343|sp|Q9VGW1.3|CAD86_DROME	CAD86_DROME RecName: Full=Cadherin-86C; Flags: Precursor	33.28	622	360	31	980	1546	32	1720	1e-44	178
Hass	HARM002390	0	8	8	92	1436	gi|341940299|sp|Q99PF4.2|CAD23_MOUSE	CAD23_MOUSE RecName: Full=Cadherin-23; AltName: Full=Otocadherin; Flags: Precursor	31.31	198	111	9	3272	3444	21	590	3e-09	62
Hass	HARM002290	0	179	396	0	1177	gi|377657476|gb|AFB74171.1|	cadherin [Helicoverpa armigera]	39.34	61	37	0	1410	1470	1095	913	1e-06	52
Hass	HARM002184	0	0	7	0	1260	gi|74621315|sp|Q8SSI7.1|CHS1_ENCCU	CHS1_ENCCU RecName: Full=Chitin synthase 1; AltName: Full=Chitin-UDP acetyl-glucosaminyl transferase 1; AltName: Full=Class-IV chitin synthase 1	47.21	430	213	5	799	1214	3	1256	1e-109	394
Hass	HARM002143	0	0	0	16	639	gi|27923742|sp|Q9VBW3.2|CAD96_DROME	CAD96_DROME RecName: Full=Tyrosine kinase receptor Cad96Ca; AltName: Full=Cadherin-96Ca; AltName: Full=Tyrosine kinase receptor HD-14; Flags: Precursor	26.72	131	93	5	151	278	1	372	4e-06	50.4
Hass	HARM002030	0	2	8	5	809	gi|122140331|sp|Q3T052.1|ITIH4_BOVIN	ITIH4_BOVIN RecName: Full=Inter-alpha-trypsin inhibitor heavy chain H4; Short=ITI heavy chain H4; Short=ITI-HC4; Short=Inter-alpha-inhibitor heavy chain 4; Flags: Precursor	47.46	236	101	6	1140	1352	751	50	8e-45	179
Hass	HARM002005	5	0	544	23	258	gi|729864|sp|Q06343.1|BJSB2_TRINI	BJSB2_TRINI RecName: Full=Basic juvenile hormone-suppressible protein 2; Short=BJHSP2; Flags: Precursor	84.52	84	13	0	640	723	3	254	1e-36	150
Hass	HARM001997	56	139	29	37	726	gi|262527588|gb|ACY69027.1|	mutant cadherin [Helicoverpa armigera]	75.19	133	33	2	648	780	300	692	8e-40	161
Hass	HARM001956	0	2	0	0	2227	gi|47117922|sp|Q9VGG5.4|CAD87_DROME	CAD87_DROME RecName: Full=Cadherin-87A; Flags: Precursor	23.15	661	421	22	2887	3460	2	1924	8e-18	90.5
Hass	HARM001944	31	304	36	14	1542	gi|238064958|sp|A1ZAI5.1|FACR1_DROME	FACR1_DROME RecName: Full=Putative fatty acyl-CoA reductase CG5065	36	125	79	2	224	347	207	578	5e-19	91.7
Hass	HARM001864	71	0	142	251	981	gi|81916977|sp|Q9D2Y9.1|ELOV7_MOUSE	ELOV7_MOUSE RecName: Full=Elongation of very long chain fatty acids protein 7; AltName: Full=3-keto acyl-CoA synthase Elovl7	35.53	228	146	4	35	261	783	124	3e-28	121
Hass	HARM001855	228	29	182	689	805	gi|183979288|dbj|BAG30767.1|	cuticular protein CPR54 [Papilio xuthus]	75	64	14	2	90	151	782	591	1e-18	89.4
Hass	HARM001851	0	0	3	0	832	gi|45644943|sp|P08761.2|MSRA_DROME	MSRA_DROME RecName: Full=Peptide methionine sulfoxide reductase; AltName: Full=Ecdysone-induced protein 28/29 kDa; AltName: Full=Methionine-S-sulfoxide reductase; AltName: Full=Peptide-methionine (S)-S-oxide reductase	54.62	238	108	1	2	239	109	819	1e-73	271
Hass	HARM001745	2	0	2	0	653	gi|13124007|sp|Q24298.2|CADE_DROME	CADE_DROME RecName: Full=DE-cadherin; AltName: Full=Protein shotgun; Flags: Precursor	80.77	26	5	0	1382	1407	272	349	2e-13	48.9
Hass	HARM001701	2	15	7	14	1176	gi|262527588|gb|ACY69027.1|	mutant cadherin [Helicoverpa armigera]	97.95	391	8	0	389	779	3	1175	0	699
Hass	HARM001667	0	27	22	0	914	gi|464960|sp|P35047.1|TRYC_MANSE	TRYC_MANSE RecName: Full=Trypsin, alkaline C; Flags: Precursor	32.35	238	149	4	47	272	96	809	2e-31	131
Hass	HARM001623	154	438	491	218	627	gi|75008267|sp|Q6U6J0.1|HYEP_BOMMO	HYEP_BOMMO RecName: Full=Juvenile hormone epoxide hydrolase; Short=bommo-JHEH	48.54	206	106	0	241	446	9	626	9e-51	196
Hass	HARM001591	5	2	2	0	1714	gi|3287959|sp|P12992.2|ESTJ_HELVI	ESTJ_HELVI RecName: Full=Juvenile hormone esterase; Short=JH esterase; Flags: Precursor	30.91	537	337	17	17	519	63	1553	4e-41	165
Hass	HARM001580	0	0	2	4	865	gi|27923758|sp|Q9V498.2|CSTN1_DROME	CSTN1_DROME RecName: Full=Calsyntenin-1; AltName: Full=Cadherin-102F; Flags: Precursor	32.92	243	162	2	559	800	39	686	2e-38	156
Hass	HARM001434	0	25	797	0	659	gi|464962|sp|P35042.1|TRYP_CHOFU	TRYP_CHOFU RecName: Full=Trypsin CFT-1; Flags: Precursor	29.82	171	112	4	71	233	518	6	4e-12	67.8
Hass	HARM001417	0	18	0	0	1187	gi|1345958|sp|P12276.5|FAS_CHICK	FAS_CHICK RecName: Full=Fatty acid synthase; Includes: RecName: Full=[Acyl-carrier-protein] S-acetyltransferase; Includes: RecName: Full=[Acyl-carrier-protein] S-malonyltransferase; Includes: RecName: Full=3-oxoacyl-[acyl-carrier-protein] synthase; Includes: RecName: Full=3-oxoacyl-[acyl-carrier-protein] reductase; Includes: RecName: Full=3-hydroxypalmitoyl-[acyl-carrier-protein] dehydratase; Inc…	47.21	394	202	2	483	870	2	1180	8e-111	398
Hass	HARM001413	107	210	46	46	1574	gi|166224367|sp|Q1HRV8.2|ELVL1_AEDAE	ELVL1_AEDAE RecName: Full=Elongation of very long chain fatty acids protein AAEL008004; AltName: Full=3-keto acyl-CoA synthase AAEL008004	70.66	259	76	1	1	259	43	816	4e-103	370
Hass	HARM001356	105	0	56	460	405	gi|20137966|sp|Q9GZR5.1|ELOV4_HUMAN	ELOV4_HUMAN RecName: Full=Elongation of very long chain fatty acids protein 4; AltName: Full=3-keto acyl-CoA synthase ELOVL4	47.15	123	64	2	112	233	15	380	6e-21	97.4
Hass	HARM001356	105	0	56	460	405	gi|20137966|sp|Q9GZR5.1|ELOV4_HUMAN	ELOV4_HUMAN RecName: Full=Elongation of very long chain fatty acids protein 4; AltName: Full=3-keto acyl-CoA synthase ELOVL4	47.15	123	64	2	112	233	15	380	6e-21	97.4
Hass	HARM001129	3	7	10	0	781	gi|74834620|sp|O97399.1|TRYP_PHACE	TRYP_PHACE RecName: Full=Trypsin; Flags: Precursor	40.77	130	68	3	149	269	35	424	1e-17	85.5
Hass	HARM001061	18	518	475	34	987	gi|205371851|sp|P29787.2|TRY5_AEDAE	TRY5_AEDAE RecName: Full=Trypsin 5G1; Flags: Precursor	37.5	224	139	4	48	270	102	755	2e-37	151
Hass	HARM001053	0	78	2669	0	883	gi|464960|sp|P35047.1|TRYC_MANSE	TRYC_MANSE RecName: Full=Trypsin, alkaline C; Flags: Precursor	34.76	233	146	2	46	272	68	766	4e-39	157
Hass	HARM000998	2	7	981	1277	1585	gi|357607470|gb|EHJ65511.1|	cuticular protein analogous to peritrophins 1-G [Danaus plexippus]	56.18	178	77	2	120	296	533	1009	1e-52	202
Hass	HARM000989	4	0	0	45	1385	gi|238064958|sp|A1ZAI5.1|FACR1_DROME	FACR1_DROME RecName: Full=Putative fatty acyl-CoA reductase CG5065	30.33	122	82	1	332	450	370	735	6e-14	74.7
Hass	HARM000904	0	0	0	9	1175	gi|136424|sp|P00765.1|TRYP_ASTFL	TRYP_ASTFL RecName: Full=Trypsin-1; AltName: Full=Trypsin I	41.98	131	69	4	149	272	92	475	9e-18	86.3
Hass	HARM000659	19	574	174	87	1072	gi|327420506|gb|AEA76329.1|	chitin binding domain 3 protein [Mamestra configurata]	58.7	46	19	0	84	129	437	300	4e-12	66.2
Hass	HARM000355	245	0	2	25	925	gi|464962|sp|P35042.1|TRYP_CHOFU	TRYP_CHOFU RecName: Full=Trypsin CFT-1; Flags: Precursor	36.64	232	140	3	48	272	99	794	2e-41	164
Hass	HARM000230	0	0	244	0	607	gi|183979398|dbj|BAG30718.1|	cuticular protein CPG8 [Papilio xuthus]	79.49	39	8	0	190	228	171	287	4e-12	68.2
Hass	HARM000178	69	662	125	9	1448	gi|238064958|sp|A1ZAI5.1|FACR1_DROME	FACR1_DROME RecName: Full=Putative fatty acyl-CoA reductase CG5065	43.92	148	82	3	193	339	5	442	4e-29	125
Hass	HARM000177	0	0	0	62	1246	gi|183979227|dbj|BAG30775.1|	cuticular protein CPH42 [Papilio xuthus]	68.29	41	11	1	1	39	1192	1070	7e-10	59.7
Hass	HARM000138	0	2	189	0	363	gi|223035944|gb|ACL36827.1|	trypsin 2 [Helicoverpa armigera]	96.43	84	3	0	1	84	253	2	1e-42	169
Hass	HARM000129	0	28	2	0	1434	gi|2506136|sp|P12785.3|FAS_RAT	FAS_RAT RecName: Full=Fatty acid synthase; Includes: RecName: Full=[Acyl-carrier-protein] S-acetyltransferase; Includes: RecName: Full=[Acyl-carrier-protein] S-malonyltransferase; Includes: RecName: Full=3-oxoacyl-[acyl-carrier-protein] synthase; Includes: RecName: Full=3-oxoacyl-[acyl-carrier-protein] reductase; Includes: RecName: Full=3-hydroxypalmitoyl-[acyl-carrier-protein] dehydratase; Inclu…	34.13	501	319	14	1103	1592	9	1433	1e-74	278
Hass	HARM000128	5	65	158	0	1319	gi|283826821|gb|ADB43612.1|	chitin deacetylase 5b [Helicoverpa armigera]	38.61	373	224	11	168	535	123	1184	7e-65	244
Hass	HARM000113	2	141	86	76	1525	gi|357610131|gb|EHJ66839.1|	brain chitinase and chia [Danaus plexippus]	51.87	214	98	7	2034	2242	3	629	1e-51	201
Hass	HARM000035	0	4	201	0	567	gi|223035944|gb|ACL36827.1|	trypsin 2 [Helicoverpa armigera]	87.14	70	9	0	230	299	356	565	9e-30	126

## Sheet: Statistics
	H.armigera	H.assulta
juvenile hormone	39	38
ecdysone	10	11
chitin	44	44
cadherin	36	29
cuticular protein	48	39
Fatty	60	70
diapause	1	1
muscle_myosin	4	5
Dynein heavy chain	4	3
Bursicon	1	1
total	247	241
