# Supplementary material for: Identification of differential expression genes associated with host selection and adaptation between two sibling insect species by transcriptional profile analysis
Source: BMC Genomics. 2013 Aug 28;14:582. doi: 10.1186/1471-2164-14-582 (PMC3765734; doi:10.1186/1471-2164-14-582)
Supplement: Additional file 5: Table S4 — Olfaction related genes and transcripts. [file 1471-2164-14-582-S5.xlsx]

## Sheet: H.armgera
Table S4 Olfaction related genes and transcripts
species	seq_id	Egg	Larva	Pupa	Adult	seq_length	blast_nr	annotation	identity(%)	alignment length	Number_of_mismatches	number_of gaps	query begin	query_end	subject_begin	subject_end	e-vaule	bit_score
Harm	HARM031201	67	0	0	0	363	gi|18140757|gb|AAL60426.1|AF393501_1	AF393501_1 antennal binding protein 8 [Manduca sexta]	27.18	103	70	2	35	132	355	47	6e-09	55.5
Harm	HARM036864	7	7	0	0	185	gi|357607723|gb|EHJ65654.1|	antennal binding protein 4 [Danaus plexippus]	55.17	58	26	0	53	110	1	174	2e-13	70.9
Harm	HARM003099	0	0	2	0	352	gi|339283872|gb|AEJ38205.1|	antennal esterase CarE6 [Spodoptera exigua]	47.5	120	63	1	402	521	351	7	3e-22	102
Harm	HARM042896	2	0	0	0	229	gi|339283876|gb|AEJ38207.1|	antennal esterase CarE8 [Spodoptera exigua]	67.65	34	11	0	502	535	228	127	1e-07	53.9
Harm	HARM027010	6	14	20	4	997	gi|357624776|gb|EHJ75423.1|	antennal esterase CXE19 [Danaus plexippus]	48.51	134	52	4	565	681	5	406	9e-30	127
Harm	HARM032226	0	5	0	0	507	gi|257480033|gb|ACV60230.1|	antennal esterase CXE3 [Spodoptera littoralis]	35.29	102	60	5	427	522	193	486	1e-05	47.4
Harm	HARM025592	0	5	13	0	885	gi|257480033|gb|ACV60230.1|	antennal esterase CXE3 [Spodoptera littoralis]	26.67	180	120	6	372	539	234	752	4e-07	52
Harm	HARM024407	2	0	8	0	750	gi|257480033|gb|ACV60230.1|	antennal esterase CXE3 [Spodoptera littoralis]	33.33	126	81	3	405	527	684	334	9e-15	77.4
Harm	HARM013388	0	5	0	0	361	gi|257480033|gb|ACV60230.1|	antennal esterase CXE3 [Spodoptera littoralis]	28.21	117	81	3	419	532	13	360	1e-08	57
Harm	HARM030772	20	30	20	26	407	gi|257480045|gb|ACV60236.1|	antennal esterase CXE9 [Spodoptera littoralis]	40.98	61	35	2	497	556	114	293	9e-07	50.8
Harm	HARM050251	10	137	11	21	429	gi|357611229|gb|EHJ67380.1|	chemosensory protein [Danaus plexippus]	32.31	65	44	0	44	108	3	197	4e-07	49.3
Harm	HARM028697	8	554	27	0	546	gi|357616430|gb|EHJ70186.1|	chemosensory protein [Danaus plexippus]	44.44	54	30	0	60	113	544	383	4e-08	52.8
Harm	HARM003280	3	32	2	0	725	gi|357611229|gb|EHJ67380.1|	chemosensory protein [Danaus plexippus]	43.48	69	33	2	51	113	718	515	1e-09	57.8
Harm	HARM006679	246	276	656	1049	1028	gi|158962519|dbj|BAF91720.1|	chemosensory protein [Papilio xuthus]	24.72	89	67	0	46	134	336	602	5e-06	46.2
Harm	HARM021175	4	1637	659	1915	498	gi|207107800|dbj|BAG71921.1|	chemosensory protein 13 [Papilio xuthus]	80	55	11	0	71	125	496	332	1e-21	97.4
Harm	HARM017930	66	0	14	0	198	gi|328879846|gb|AEB54580.1|	OBP1 [Helicoverpa armigera]	60	50	20	0	1	50	47	196	1e-10	61.6
Harm	HARM016585	182	16	2	0	176	gi|328879858|gb|AEB54586.1|	OBP2 [Helicoverpa armigera]	36.36	55	35	0	92	146	2	166	2e-09	57
Harm	HARM051794	155	53	241	46	207	gi|328879850|gb|AEB54582.1|	OBP3 [Helicoverpa armigera]	58.33	36	15	0	60	95	7	114	2e-12	48.1
Harm	HARM016552	171	53	245	46	537	gi|328879850|gb|AEB54582.1|	OBP3 [Helicoverpa armigera]	32.39	142	96	2	6	147	93	506	3e-15	76.6
Harm	HARM004409	185	63	357	158	311	gi|328879850|gb|AEB54582.1|	OBP3 [Helicoverpa armigera]	37.5	56	35	0	92	147	6	173	3e-06	46.6
Harm	HARM023004	212	60	721	102	343	gi|328879860|gb|AEB54587.1|	OBP6 [Helicoverpa armigera]	90.38	52	5	0	88	139	3	158	3e-22	99.8
Harm	HARM019309	120	0	0	0	222	gi|328879868|gb|AEB54591.1|	OBP7 [Helicoverpa armigera]	32.35	68	46	0	18	85	7	210	3e-08	53.5
Harm	HARM000490	30	0	0	0	537	gi|328879870|gb|AEB54592.1|	OBP9 [Helicoverpa armigera]	26.24	141	97	5	5	138	503	90	4e-06	46.2
Harm	HARM054035	183	124	1901	35	707	gi|260907920|gb|ACX53761.1|	odorant binding protein [Heliothis virescens]	36.45	107	68	1	73	179	3	311	3e-16	80.5
Harm	HARM053691	45	0	69	0	438	gi|260907920|gb|ACX53761.1|	odorant binding protein [Heliothis virescens]	46.77	62	33	0	78	139	2	187	7e-14	72.4
Harm	HARM048664	146	0	0	0	330	gi|260907831|gb|ACX53717.1|	odorant binding protein [Heliothis virescens]	34.78	69	43	2	58	124	18	221	5e-06	45.8
Harm	HARM029429	144	0	0	0	361	gi|260907831|gb|ACX53717.1|	odorant binding protein [Heliothis virescens]	45.95	37	20	0	1	37	178	288	6e-09	40.8
Harm	HARM012915	328	8	677	44	384	gi|260907920|gb|ACX53761.1|	odorant binding protein [Heliothis virescens]	50	54	27	0	78	131	2	163	6e-20	67
Harm	HARM052432	40	2	129	657	265	gi|255652863|ref|NP_001157372.1|	odorant binding protein fmxg18C17 precursor [Bombyx mori]	49.06	53	27	0	4	56	106	264	2e-10	60.1
Harm	HARM030858	76	6	10	0	436	gi|365919064|gb|AEX07279.1|	odorant-binding protein [Helicoverpa armigera]	26.62	139	97	4	2	135	25	435	2e-06	47.4
Harm	HARM016237	295	5	247	140	588	gi|365919066|gb|AEX07280.1|	odorant-binding protein [Helicoverpa armigera]	23.93	117	86	2	28	141	577	230	3e-06	46.6
Harm	HARM012359	285	5	226	133	619	gi|365919066|gb|AEX07280.1|	odorant-binding protein [Helicoverpa armigera]	72.97	37	10	0	66	102	450	340	2e-09	52.8
Harm	HARM012039	285	5	226	133	357	gi|365919066|gb|AEX07280.1|	odorant-binding protein [Helicoverpa armigera]	95.24	42	2	0	47	88	356	231	4e-14	58.2
Harm	HARM051397	111	0	73	2	177	gi|365919052|gb|AEX07273.1|	odorant-binding protein [Helicoverpa assulta]	64.41	59	21	0	123	181	1	177	1e-17	85.1
Harm	HARM049247	0	59	43	3	355	gi|365919048|gb|AEX07271.1|	odorant-binding protein [Helicoverpa assulta]	34.55	110	71	2	41	149	18	341	3e-12	66.6
Harm	HARM040104	40	6	140	161	206	gi|365919052|gb|AEX07273.1|	odorant-binding protein [Helicoverpa assulta]	72.22	54	15	0	1	54	34	195	1e-18	88.2
Harm	HARM018376	287	0	647	133	787	gi|365919052|gb|AEX07273.1|	odorant-binding protein [Helicoverpa assulta]	57.92	183	75	2	1	181	92	628	2e-56	213
Harm	HARM017693	1205	2	153	0	303	gi|365919048|gb|AEX07271.1|	odorant-binding protein [Helicoverpa assulta]	33.68	95	63	0	1	95	19	303	7e-11	62
Harm	HARM017693	1205	2	153	0	303	gi|365919048|gb|AEX07271.1|	odorant-binding protein [Helicoverpa assulta]	89.36	94	10	0	1	94	19	300	6e-39	155
Harm	HARM011810	307	0	627	128	452	gi|365919052|gb|AEX07273.1|	odorant-binding protein [Helicoverpa assulta]	64.58	48	17	0	134	181	200	343	2e-22	66.2
Harm	HARM005308	261	8	649	47	521	gi|365919052|gb|AEX07273.1|	odorant-binding protein [Helicoverpa assulta]	48.02	177	92	1	3	179	3	521	2e-48	187
Harm	HARM001921	252	13	375	149	600	gi|365919052|gb|AEX07273.1|	odorant-binding protein [Helicoverpa assulta]	74.14	174	45	1	12	185	3	521	1e-76	281
Harm	HARM001891	204	63	453	160	486	gi|365919046|gb|AEX07270.1|	odorant-binding protein [Helicoverpa assulta]	30.94	139	94	2	7	143	18	431	9e-14	71.6
Harm	HARM000078	164	4	325	109	538	gi|365919052|gb|AEX07273.1|	odorant-binding protein [Helicoverpa assulta]	50.89	169	83	1	1	169	40	537	9e-52	198
Harm	HARM050459	82	0	0	0	459	gi|357604490|gb|EHJ64212.1|	odorant-binding protein 2 [Danaus plexippus]	26.73	101	74	0	53	153	106	408	7e-08	52.4
Harm	HARM048161	79	0	0	0	315	gi|226501484|ref|NP_001140186.1|	odorant-binding protein 2 precursor [Bombyx mori]	71.72	99	28	0	112	210	3	299	5e-40	159
Harm	HARM013642	0	0	65	0	431	gi|39579207|gb|AAR28763.1|	odorant-binding protein-2 precursor [Spodoptera frugiperda]	32	75	51	1	68	142	209	430	5e-06	46.2
Harm	HARM028696	21	267	11	0	611	gi|158512109|sp|Q27377.2|OB10_DROME	OB10_DROME RecName: Full=Putative odorant-binding protein A10; AltName: Full=Antennal protein 10; AltName: Full=OS-D protein; Flags: Precursor	41.46	82	48	0	60	141	3	248	9e-14	72
Harm	HARM000995	3264	222	367	672	383	gi|158512109|sp|Q27377.2|OB10_DROME	OB10_DROME RecName: Full=Putative odorant-binding protein A10; AltName: Full=Antennal protein 10; AltName: Full=OS-D protein; Flags: Precursor	48.54	103	47	2	1	97	74	382	4e-21	95.9
Harm	HARM044219	4	0	0	0	245	gi|61214543|sp|Q9VR94.1|OB19A_DROME	OB19A_DROME RecName: Full=General odorant-binding protein 19a; Flags: Precursor	32.35	68	46	0	1	68	17	220	3e-06	46.2
Harm	HARM002815	6	0	0	0	588	gi|2494872|sp|Q27226.1|OBP1_HELVI	OBP1_HELVI RecName: Full=General odorant-binding protein 1; Short=GOBP 1; Flags: Precursor	61.11	54	21	0	76	129	2	163	8e-14	71.6
Harm	HARM051349	4	0	0	0	486	gi|2494873|sp|Q27288.1|OBP2_HELVI	OBP2_HELVI RecName: Full=General odorant-binding protein 2; Short=GOBP 2; Flags: Precursor	74.44	133	31	1	1	130	16	414	2e-55	209
Harm	HARM014173	177	3	12	6	539	gi|2494873|sp|Q27288.1|OBP2_HELVI	OBP2_HELVI RecName: Full=General odorant-binding protein 2; Short=GOBP 2; Flags: Precursor	65.41	133	43	2	1	130	20	409	7e-44	171
Harm	HARM020910	104	34	298	126	756	gi|400673|sp|P31420.1|OMBP_MANSE	OMBP_MANSE RecName: Full=Ommochrome-binding protein; Short=OBP; AltName: Full=YCP; Flags: Precursor	29.63	81	57	0	8	88	248	490	4e-08	52.8
Harm	HARM001889	1338	172	836	1401	1012	gi|400673|sp|P31420.1|OMBP_MANSE	OMBP_MANSE RecName: Full=Ommochrome-binding protein; Short=OBP; AltName: Full=YCP; Flags: Precursor	44.83	116	61	2	4	116	248	595	6e-25	108
Harm	HARM028865	446	0	0	0	369	gi|37537980|sp|Q95VP3.1|GOBP1_EPIPO	GOBP1_EPIPO RecName: Full=General odorant-binding protein 1; Short=GOBP 1; Flags: Precursor	22.52	111	85	1	8	117	367	35	2e-09	56.6
Harm	HARM021879	7	0	0	0	291	gi|37537980|sp|Q95VP3.1|GOBP1_EPIPO	GOBP1_EPIPO RecName: Full=General odorant-binding protein 1; Short=GOBP 1; Flags: Precursor	42.62	61	35	0	68	128	285	103	7e-09	55.1
Harm	HARM010321	0	3	0	0	948	gi|357630900|gb|EHJ78719.1|	putative class A rhodopsin-like G-protein coupled receptor GPRpgn [Danaus plexippus]	58.14	43	18	0	1	43	819	947	7e-09	57
Harm	HARM025504	40	49	38	75	1188	gi|3219999|sp|P51810.2|GP143_HUMAN	GP143_HUMAN RecName: Full=G-protein coupled receptor 143; AltName: Full=Ocular albinism type 1 protein	23.08	260	183	6	180	422	372	1106	5e-06	48.1
Harm	HARM002505	8	30	9	25	964	gi|67461050|sp|Q8C419.2|GP158_MOUSE	GP158_MOUSE RecName: Full=Probable G-protein coupled receptor 158; Flags: Precursor	32.64	144	87	6	148	281	508	915	1e-11	67
Harm	HARM046217	3	4	3	4	273	gi|17369797|sp|Q9VXD9.1|MTH1_DROME	MTH1_DROME RecName: Full=Probable G-protein coupled receptor Mth-like 1; AltName: Full=Protein methuselah-like 1; Flags: Precursor	40.43	94	53	3	358	448	254	6	1e-08	57
Harm	HARM024499	2	0	0	0	1203	gi|17369797|sp|Q9VXD9.1|MTH1_DROME	MTH1_DROME RecName: Full=Probable G-protein coupled receptor Mth-like 1; AltName: Full=Protein methuselah-like 1; Flags: Precursor	31.03	232	148	7	194	413	17	691	1e-19	94.4
Harm	HARM006115	0	5	0	5	238	gi|17369797|sp|Q9VXD9.1|MTH1_DROME	MTH1_DROME RecName: Full=Probable G-protein coupled receptor Mth-like 1; AltName: Full=Protein methuselah-like 1; Flags: Precursor	41.07	56	33	0	262	317	171	4	1e-07	53.9
Harm	HARM006056	33	32	7	12	955	gi|17369797|sp|Q9VXD9.1|MTH1_DROME	MTH1_DROME RecName: Full=Probable G-protein coupled receptor Mth-like 1; AltName: Full=Protein methuselah-like 1; Flags: Precursor	30.38	158	108	5	327	482	1	414	2e-07	53.5
Harm	HARM025298	0	0	5	3	999	gi|166215065|sp|Q9W0R5.3|MTH10_DROME	MTH10_DROME RecName: Full=Probable G-protein coupled receptor Mth-like 10; AltName: Full=Protein methuselah-like 10; Flags: Precursor	30.88	204	130	6	176	368	373	972	3e-12	69.7
Harm	HARM025298	0	0	5	3	999	gi|166215065|sp|Q9W0R5.3|MTH10_DROME	MTH10_DROME RecName: Full=Probable G-protein coupled receptor Mth-like 10; AltName: Full=Protein methuselah-like 10; Flags: Precursor	31.77	192	122	6	141	323	325	876	2e-19	92.4
Harm	HARM001189	2	0	3	7	1456	gi|32699592|sp|Q95NQ0.1|MTH2_DROSI	MTH2_DROSI RecName: Full=G-protein coupled receptor Mth2; AltName: Full=Protein methuselah-2; Flags: Precursor	31	271	182	7	191	456	69	833	9e-26	114
Harm	HARM001189	2	0	3	7	1456	gi|32699592|sp|Q95NQ0.1|MTH2_DROSI	MTH2_DROSI RecName: Full=G-protein coupled receptor Mth2; AltName: Full=Protein methuselah-2; Flags: Precursor	31.58	304	201	10	164	460	12	890	8e-39	157
Harm	HARM024919	0	0	2	0	821	gi|32699593|sp|Q95NT6.1|MTH2_DROYA	MTH2_DROYA RecName: Full=G-protein coupled receptor Mth2; AltName: Full=Protein methuselah-2; Flags: Precursor	26.97	178	114	6	169	330	311	820	8e-10	61.6
Harm	HARM008022	0	6	2	0	909	gi|32699978|sp|Q9VGG8.2|MTH5_DROME	MTH5_DROME RecName: Full=Probable G-protein coupled receptor Mth-like 5; AltName: Full=Protein methuselah-like 5	41.52	171	75	4	121	266	431	907	7e-29	102
Harm	HARM002903	0	7	0	3	1095	gi|32699978|sp|Q9VGG8.2|MTH5_DROME	MTH5_DROME RecName: Full=Probable G-protein coupled receptor Mth-like 5; AltName: Full=Protein methuselah-like 5	55.29	85	38	0	412	496	903	649	7e-38	110
Harm	HARM050946	0	0	41	37	594	gi|83583697|gb|ABC24708.1|	G protein-coupled receptor [Spodoptera frugiperda]	24.31	181	133	7	325	501	592	83	1e-06	51.2
Harm	HARM049584	0	0	2	0	374	gi|32172424|sp|P11584.3|ITBX_DROME	ITBX_DROME RecName: Full=Integrin beta-PS; AltName: Full=Position-specific antigen beta subunit; AltName: Full=Protein myospheroid; AltName: Full=Protein olfactory C; Flags: Precursor	42.86	112	61	4	595	703	6	323	7e-13	72
Harm	HARM017892	0	3	3	8	2519	gi|32172424|sp|P11584.3|ITBX_DROME	ITBX_DROME RecName: Full=Integrin beta-PS; AltName: Full=Position-specific antigen beta subunit; AltName: Full=Protein myospheroid; AltName: Full=Protein olfactory C; Flags: Precursor	58.88	698	278	6	153	841	431	2515	0	827
Harm	HARM009078	18	0	0	0	492	gi|90111830|sp|Q27388.2|PBP_HELVI	PBP_HELVI RecName: Full=Pheromone-binding protein; Short=PBP; Flags: Precursor	31.06	132	88	2	2	130	22	417	9e-20	91.3
Harm	HARM000708	15	0	0	0	711	gi|90111830|sp|Q27388.2|PBP_HELVI	PBP_HELVI RecName: Full=Pheromone-binding protein; Short=PBP; Flags: Precursor	66.07	56	18	1	78	132	430	263	3e-32	84
Harm	HARM016746	7	0	2	0	352	gi|14286168|sp|P54191.2|PBP1_DROME	PBP1_DROME RecName: Full=Pheromone-binding protein-related protein 1; Short=PBPRP-1; Flags: Precursor	32	100	67	2	54	152	20	316	2e-10	60.5
Harm	HARM008604	39	0	0	5	383	gi|1709596|sp|P54193.1|PBP3_DROME	PBP3_DROME RecName: Full=Pheromone-binding protein-related protein 3; Short=PBPRP-3; AltName: Full=Odorant-binding protein OS-F; Flags: Precursor	26.72	116	84	2	4	118	25	363	2e-06	47
Harm	HARM001247	1353	41	320	43	522	gi|68067701|sp|P54195.2|PBP5_DROME	PBP5_DROME RecName: Full=Pheromone-binding protein-related protein 5; Short=PBPRP-5; Flags: Precursor	39.67	121	73	1	23	143	24	383	2e-18	87.4
Harm	HARM031857	0	28	53	41	1264	gi|374253737|sp|E1JI63.1|SNMP2_DROME	SNMP2_DROME RecName: Full=Sensory neuron membrane protein 2; Short=SNMP2Dmel	29.95	197	130	6	93	281	2	580	2e-39	98.6
Harm	HARM026226	94	9	31	85	1557	gi|353678113|sp|B2RFN2.1|SNMP2_HELVI	SNMP2_HELVI RecName: Full=Sensory neuron membrane protein 2; Short=HvirSNMP-2	70.89	213	62	1	155	367	922	1557	6e-143	335
Harm	HARM008376	85	9	31	83	534	gi|353678113|sp|B2RFN2.1|SNMP2_HELVI	SNMP2_HELVI RecName: Full=Sensory neuron membrane protein 2; Short=HvirSNMP-2	68.9	164	51	1	357	520	2	490	3e-54	208
Harm	HARM006274	2	0	0	2	255	gi|353678113|sp|B2RFN2.1|SNMP2_HELVI	SNMP2_HELVI RecName: Full=Sensory neuron membrane protein 2; Short=HvirSNMP-2	69.41	85	26	1	201	285	3	254	3e-30	128

## Sheet: H.assulta
Table S4 Olfaction related genes and transcripts
species	seq_id	Egg	Larva	Pupa	Adult	seq_length	blast_nr	annotation	identity(%)	alignment length	Number_of_mismatches	number_of gaps	query begin	query_end	subject_begin	subject_end	e-vaule	bit_score
Hass	HARM036864	0	2	0	0	185	gi|357607723|gb|EHJ65654.1|	antennal binding protein 4 [Danaus plexippus]	55.17	58	26	0	53	110	1	174	2e-13	70.9
Hass	HARM031201	4	0	0	0	363	gi|18140757|gb|AAL60426.1|AF393501_1	AF393501_1 antennal binding protein 8 [Manduca sexta]	27.18	103	70	2	35	132	355	47	6e-09	55.5
Hass	HARM003099	0	4	7	0	352	gi|339283872|gb|AEJ38205.1|	antennal esterase CarE6 [Spodoptera exigua]	47.5	120	63	1	402	521	351	7	3e-22	102
Hass	HARM053173	4	3	0	0	425	gi|339283876|gb|AEJ38207.1|	antennal esterase CarE8 [Spodoptera exigua]	42.42	66	38	0	469	534	228	425	6e-10	61.6
Hass	HARM051340	4	3	0	0	426	gi|339283876|gb|AEJ38207.1|	antennal esterase CarE8 [Spodoptera exigua]	37	100	54	4	419	509	37	333	2e-08	56.6
Hass	HARM027010	3	0	4	21	997	gi|357624776|gb|EHJ75423.1|	antennal esterase CXE19 [Danaus plexippus]	48.51	134	52	4	565	681	5	406	9e-30	127
Hass	HARM025592	2	16	45	12	885	gi|257480033|gb|ACV60230.1|	antennal esterase CXE3 [Spodoptera littoralis]	26.67	180	120	6	372	539	234	752	4e-07	52
Hass	HARM024407	0	23	9	2	750	gi|257480033|gb|ACV60230.1|	antennal esterase CXE3 [Spodoptera littoralis]	33.33	126	81	3	405	527	684	334	9e-15	77.4
Hass	HARM030772	49	17	29	21	407	gi|257480045|gb|ACV60236.1|	antennal esterase CXE9 [Spodoptera littoralis]	40.98	61	35	2	497	556	114	293	9e-07	50.8
Hass	HARM050251	0	0	11	0	429	gi|357611229|gb|EHJ67380.1|	chemosensory protein [Danaus plexippus]	32.31	65	44	0	44	108	3	197	4e-07	49.3
Hass	HARM028697	0	5	3	0	546	gi|357616430|gb|EHJ70186.1|	chemosensory protein [Danaus plexippus]	44.44	54	30	0	60	113	544	383	4e-08	52.8
Hass	HARM003280	0	0	3	0	725	gi|357611229|gb|EHJ67380.1|	chemosensory protein [Danaus plexippus]	43.48	69	33	2	51	113	718	515	1e-09	57.8
Hass	HARM006679	369	65	1299	970	1028	gi|158962519|dbj|BAF91720.1|	chemosensory protein [Papilio xuthus]	24.72	89	67	0	46	134	336	602	5e-06	46.2
Hass	HARM021175	5	0	570	1199	498	gi|207107800|dbj|BAG71921.1|	chemosensory protein 13 [Papilio xuthus]	80	55	11	0	71	125	496	332	1e-21	97.4
Hass	HARM017930	0	5	6	0	198	gi|328879846|gb|AEB54580.1|	OBP1 [Helicoverpa armigera]	60	50	20	0	1	50	47	196	1e-10	61.6
Hass	HARM016585	57	7	3	3	176	gi|328879858|gb|AEB54586.1|	OBP2 [Helicoverpa armigera]	36.36	55	35	0	92	146	2	166	2e-09	57
Hass	HARM051794	17	785	79	0	207	gi|328879850|gb|AEB54582.1|	OBP3 [Helicoverpa armigera]	58.33	36	15	0	60	95	7	114	2e-12	48.1
Hass	HARM016552	17	789	79	0	537	gi|328879850|gb|AEB54582.1|	OBP3 [Helicoverpa armigera]	32.39	142	96	2	6	147	93	506	3e-15	76.6
Hass	HARM004409	17	785	79	0	311	gi|328879850|gb|AEB54582.1|	OBP3 [Helicoverpa armigera]	37.5	56	35	0	92	147	6	173	3e-06	46.6
Hass	HARM019309	82	0	4	0	222	gi|328879868|gb|AEB54591.1|	OBP7 [Helicoverpa armigera]	32.35	68	46	0	18	85	7	210	3e-08	53.5
Hass	HARM054035	25	117	13	24	707	gi|260907920|gb|ACX53761.1|	odorant binding protein [Heliothis virescens]	36.45	107	68	1	73	179	3	311	3e-16	80.5
Hass	HARM048664	299	0	0	3	330	gi|260907831|gb|ACX53717.1|	odorant binding protein [Heliothis virescens]	34.78	69	43	2	58	124	18	221	5e-06	45.8
Hass	HARM029429	277	0	0	3	361	gi|260907831|gb|ACX53717.1|	odorant binding protein [Heliothis virescens]	45.95	37	20	0	1	37	178	288	6e-09	40.8
Hass	HARM052432	9	57	39	198	265	gi|255652863|ref|NP_001157372.1|	odorant binding protein fmxg18C17 precursor [Bombyx mori]	49.06	53	27	0	4	56	106	264	2e-10	60.1
Hass	HARM016237	22	371	390	196	588	gi|365919066|gb|AEX07280.1|	odorant-binding protein [Helicoverpa armigera]	23.93	117	86	2	28	141	577	230	3e-06	46.6
Hass	HARM012359	22	548	418	172	619	gi|365919066|gb|AEX07280.1|	odorant-binding protein [Helicoverpa armigera]	72.97	37	10	0	66	102	450	340	2e-09	52.8
Hass	HARM012039	22	347	373	189	357	gi|365919066|gb|AEX07280.1|	odorant-binding protein [Helicoverpa armigera]	95.24	42	2	0	47	88	356	231	4e-14	58.2
Hass	HARM051397	3	0	4	0	177	gi|365919052|gb|AEX07273.1|	odorant-binding protein [Helicoverpa assulta]	64.41	59	21	0	123	181	1	177	1e-17	85.1
Hass	HARM049247	0	391	59	0	355	gi|365919048|gb|AEX07271.1|	odorant-binding protein [Helicoverpa assulta]	34.55	110	71	2	41	149	18	341	3e-12	66.6
Hass	HARM040104	200	49	390	443	206	gi|365919052|gb|AEX07273.1|	odorant-binding protein [Helicoverpa assulta]	72.22	54	15	0	1	54	34	195	1e-18	88.2
Hass	HARM018376	10	0	20	0	787	gi|365919052|gb|AEX07273.1|	odorant-binding protein [Helicoverpa assulta]	57.92	183	75	2	1	181	92	628	2e-56	213
Hass	HARM011810	8	0	16	0	452	gi|365919052|gb|AEX07273.1|	odorant-binding protein [Helicoverpa assulta]	64.58	48	17	0	134	181	200	343	2e-22	66.2
Hass	HARM001891	17	775	99	0	486	gi|365919046|gb|AEX07270.1|	odorant-binding protein [Helicoverpa assulta]	30.94	139	94	2	7	143	18	431	9e-14	71.6
Hass	HARM000078	5	0	0	0	538	gi|365919052|gb|AEX07273.1|	odorant-binding protein [Helicoverpa assulta]	50.89	169	83	1	1	169	40	537	9e-52	198
Hass	HARM050459	251	0	0	0	459	gi|357604490|gb|EHJ64212.1|	odorant-binding protein 2 [Danaus plexippus]	26.73	101	74	0	53	153	106	408	7e-08	52.4
Hass	HARM048161	12	0	0	0	315	gi|226501484|ref|NP_001140186.1|	odorant-binding protein 2 precursor [Bombyx mori]	71.72	99	28	0	112	210	3	299	5e-40	159
Hass	HARM013642	0	0	9	0	431	gi|39579207|gb|AAR28763.1|	odorant-binding protein-2 precursor [Spodoptera frugiperda]	32	75	51	1	68	142	209	430	5e-06	46.2
Hass	HARM028865	208	0	0	0	369	gi|37537980|sp|Q95VP3.1|GOBP1_EPIPO	GOBP1_EPIPO RecName: Full=General odorant-binding protein 1; Short=GOBP 1; Flags: Precursor	22.52	111	85	1	8	117	367	35	2e-09	56.6
Hass	HARM021879	5	0	0	0	291	gi|37537980|sp|Q95VP3.1|GOBP1_EPIPO	GOBP1_EPIPO RecName: Full=General odorant-binding protein 1; Short=GOBP 1; Flags: Precursor	42.62	61	35	0	68	128	285	103	7e-09	55.1
Hass	HARM028696	0	5	3	0	611	gi|158512109|sp|Q27377.2|OB10_DROME	OB10_DROME RecName: Full=Putative odorant-binding protein A10; AltName: Full=Antennal protein 10; AltName: Full=OS-D protein; Flags: Precursor	41.46	82	48	0	60	141	3	248	9e-14	72
Hass	HARM000995	1077	4745	248	1341	383	gi|158512109|sp|Q27377.2|OB10_DROME	OB10_DROME RecName: Full=Putative odorant-binding protein A10; AltName: Full=Antennal protein 10; AltName: Full=OS-D protein; Flags: Precursor	48.54	103	47	2	1	97	74	382	4e-21	95.9
Hass	HARM018381	0	5	2	0	205	gi|61214543|sp|Q9VR94.1|OB19A_DROME	OB19A_DROME RecName: Full=General odorant-binding protein 19a; Flags: Precursor	34.85	66	43	0	9	74	202	5	6e-06	45.4
Hass	HARM002815	4	0	0	0	588	gi|2494872|sp|Q27226.1|OBP1_HELVI	OBP1_HELVI RecName: Full=General odorant-binding protein 1; Short=GOBP 1; Flags: Precursor	61.11	54	21	0	76	129	2	163	8e-14	71.6
Hass	HARM014173	84	21	3	0	539	gi|2494873|sp|Q27288.1|OBP2_HELVI	OBP2_HELVI RecName: Full=General odorant-binding protein 2; Short=GOBP 2; Flags: Precursor	65.41	133	43	2	1	130	20	409	7e-44	171
Hass	HARM001889	1167	18	2166	1641	1012	gi|400673|sp|P31420.1|OMBP_MANSE	OMBP_MANSE RecName: Full=Ommochrome-binding protein; Short=OBP; AltName: Full=YCP; Flags: Precursor	44.83	116	61	2	4	116	248	595	6e-25	108
Hass	HARM009198	2	0	0	0	515	gi|357628941|gb|EHJ78030.1|	olfactory receptor 29 [Danaus plexippus]	63.84	177	56	6	584	752	510	1	2e-51	199
Hass	HARM051832	0	0	2	0	456	gi|32172424|sp|P11584.3|ITBX_DROME	ITBX_DROME RecName: Full=Integrin beta-PS; AltName: Full=Position-specific antigen beta subunit; AltName: Full=Protein myospheroid; AltName: Full=Protein olfactory C; Flags: Precursor	59.87	152	55	4	271	416	448	2	3e-44	176
Hass	HARM049584	0	2	3	2	374	gi|32172424|sp|P11584.3|ITBX_DROME	ITBX_DROME RecName: Full=Integrin beta-PS; AltName: Full=Position-specific antigen beta subunit; AltName: Full=Protein myospheroid; AltName: Full=Protein olfactory C; Flags: Precursor	42.86	112	61	4	595	703	6	323	7e-13	72
Hass	HARM017892	2	2	4	3	2519	gi|32172424|sp|P11584.3|ITBX_DROME	ITBX_DROME RecName: Full=Integrin beta-PS; AltName: Full=Position-specific antigen beta subunit; AltName: Full=Protein myospheroid; AltName: Full=Protein olfactory C; Flags: Precursor	58.88	698	278	6	153	841	431	2515	0	827
Hass	HARM050946	0	0	24	2	594	gi|83583697|gb|ABC24708.1|	G protein-coupled receptor [Spodoptera frugiperda]	24.31	181	133	7	325	501	592	83	1e-06	51.2
Hass	HARM010321	2	0	0	2	948	gi|357630900|gb|EHJ78719.1|	putative class A rhodopsin-like G-protein coupled receptor GPRpgn [Danaus plexippus]	58.14	43	18	0	1	43	819	947	7e-09	57
Hass	HARM025504	41	49	89	51	1188	gi|3219999|sp|P51810.2|GP143_HUMAN	GP143_HUMAN RecName: Full=G-protein coupled receptor 143; AltName: Full=Ocular albinism type 1 protein	23.08	260	183	6	180	422	372	1106	5e-06	48.1
Hass	HARM002505	6	4	15	9	964	gi|67461050|sp|Q8C419.2|GP158_MOUSE	GP158_MOUSE RecName: Full=Probable G-protein coupled receptor 158; Flags: Precursor	32.64	144	87	6	148	281	508	915	1e-11	67
Hass	HARM009904	0	3	0	0	761	gi|254763312|sp|Q9Z1P4.2|LGR5_MOUSE	LGR5_MOUSE RecName: Full=Leucine-rich repeat-containing G-protein coupled receptor 5; AltName: Full=G-protein coupled receptor 49; AltName: Full=Orphan G-protein coupled receptor FEX; Flags: Precursor	26.7	191	114	4	457	621	182	751	1e-06	50.8
Hass	HARM024499	2	0	0	2	1203	gi|17369797|sp|Q9VXD9.1|MTH1_DROME	MTH1_DROME RecName: Full=Probable G-protein coupled receptor Mth-like 1; AltName: Full=Protein methuselah-like 1; Flags: Precursor	31.03	232	148	7	194	413	17	691	1e-19	94.4
Hass	HARM006115	0	0	0	2	238	gi|17369797|sp|Q9VXD9.1|MTH1_DROME	MTH1_DROME RecName: Full=Probable G-protein coupled receptor Mth-like 1; AltName: Full=Protein methuselah-like 1; Flags: Precursor	41.07	56	33	0	262	317	171	4	1e-07	53.9
Hass	HARM006056	31	9	11	9	955	gi|17369797|sp|Q9VXD9.1|MTH1_DROME	MTH1_DROME RecName: Full=Probable G-protein coupled receptor Mth-like 1; AltName: Full=Protein methuselah-like 1; Flags: Precursor	30.38	158	108	5	327	482	1	414	2e-07	53.5
Hass	HARM024919	2	0	0	0	821	gi|32699593|sp|Q95NT6.1|MTH2_DROYA	MTH2_DROYA RecName: Full=G-protein coupled receptor Mth2; AltName: Full=Protein methuselah-2; Flags: Precursor	26.97	178	114	6	169	330	311	820	8e-10	61.6
Hass	HARM002903	23	0	2	3	1095	gi|32699978|sp|Q9VGG8.2|MTH5_DROME	MTH5_DROME RecName: Full=Probable G-protein coupled receptor Mth-like 5; AltName: Full=Protein methuselah-like 5	55.29	85	38	0	412	496	903	649	7e-38	110
Hass	HARM009078	11	0	0	0	492	gi|90111830|sp|Q27388.2|PBP_HELVI	PBP_HELVI RecName: Full=Pheromone-binding protein; Short=PBP; Flags: Precursor	31.06	132	88	2	2	130	22	417	9e-20	91.3
Hass	HARM000708	9	0	0	0	711	gi|90111830|sp|Q27388.2|PBP_HELVI	PBP_HELVI RecName: Full=Pheromone-binding protein; Short=PBP; Flags: Precursor	66.07	56	18	1	78	132	430	263	3e-32	84
Hass	HARM016746	8	19	2	0	352	gi|14286168|sp|P54191.2|PBP1_DROME	PBP1_DROME RecName: Full=Pheromone-binding protein-related protein 1; Short=PBPRP-1; Flags: Precursor	32	100	67	2	54	152	20	316	2e-10	60.5
Hass	HARM008604	11	0	0	0	383	gi|1709596|sp|P54193.1|PBP3_DROME	PBP3_DROME RecName: Full=Pheromone-binding protein-related protein 3; Short=PBPRP-3; AltName: Full=Odorant-binding protein OS-F; Flags: Precursor	26.72	116	84	2	4	118	25	363	2e-06	47
Hass	HARM001247	361	296	292	2	522	gi|68067701|sp|P54195.2|PBP5_DROME	PBP5_DROME RecName: Full=Pheromone-binding protein-related protein 5; Short=PBPRP-5; Flags: Precursor	39.67	121	73	1	23	143	24	383	2e-18	87.4
Hass	HARM031857	0	4	21	25	1264	gi|374253737|sp|E1JI63.1|SNMP2_DROME	SNMP2_DROME RecName: Full=Sensory neuron membrane protein 2; Short=SNMP2Dmel	29.95	197	130	6	93	281	2	580	2e-39	98.6
Hass	HARM026226	31	47	28	72	1557	gi|353678113|sp|B2RFN2.1|SNMP2_HELVI	SNMP2_HELVI RecName: Full=Sensory neuron membrane protein 2; Short=HvirSNMP-2	70.89	213	62	1	155	367	922	1557	6e-143	335
Hass	HARM008376	25	47	25	65	534	gi|353678113|sp|B2RFN2.1|SNMP2_HELVI	SNMP2_HELVI RecName: Full=Sensory neuron membrane protein 2; Short=HvirSNMP-2	68.9	164	51	1	357	520	2	490	3e-54	208
Hass	HARM006274	6	0	3	2	255	gi|353678113|sp|B2RFN2.1|SNMP2_HELVI	SNMP2_HELVI RecName: Full=Sensory neuron membrane protein 2; Short=HvirSNMP-2	69.41	85	26	1	201	285	3	254	3e-30	128

## Sheet: Statistics
	H.armigera	H.assulta
odorant binding protein	42	31
Pheromone-binding protein	5	5
olfactory receptor	2	4
Sensory neuron membrane protein	4	4
chemosensory protein	5	5
antennal esterase	8	7
antennal binding protein	2	2
G protein-coupled receptor	15	10
Total	83	68
