# Supplementary material for: Identification of differential expression genes associated with host selection and adaptation between two sibling insect species by transcriptional profile analysis
Source: BMC Genomics. 2013 Aug 28;14:582. doi: 10.1186/1471-2164-14-582 (PMC3765734; doi:10.1186/1471-2164-14-582)
Supplement: Additional file 6: Table S5 — Food digestion or detoxification related enzymes. [file 1471-2164-14-582-S6.xlsx]

## Sheet: H.armigera
Table S5 Food digestion or detoxification related enzymes
species	seq_id	Egg	Larva	Pupa	Adult	seq_length	blast_nr	annotation	identity(%)	alignment length	Number_of_mismatches	number_of gaps	query begin	query_end	subject_begin	subject_end	e-vaule	bit_score
Harm	HARM000046	80	63	138	85	848	gi|47117822|sp|P05049.2|SNAK_DROME	SNAK_DROME RecName: Full=Serine protease snake; Flags: Precursor	25.77	260	171	7	1137	1374	820	86	2e-15	82
Harm	HARM000056	41	62	48	47	1650	gi|363548506|sp|E7EML9.3|PRS44_HUMAN	PRS44_HUMAN RecName: Full=Serine protease 44; AltName: Full=Testis serine protease 4; Short=TESSP-4; Flags: Precursor	25.5	251	168	8	1145	1376	1042	326	5e-06	50.8
Harm	HARM000059	0	60	0	0	1005	gi|226342880|ref|NP_001139702.1|	serine protease inhibitor 8 precursor [Bombyx mori]	31.54	130	89	1	178	307	388	2	4e-12	68.2
Harm	HARM000064	24	23	30	20	1155	gi|74903288|sp|Q5MGH0.1|SPI3_LONON	SPI3_LONON RecName: Full=Serine protease inhibitor 3/4; Short=Serpin-3/4; Flags: Precursor	26.57	143	103	2	287	427	702	1124	1e-11	67
Harm	HARM000083	8	15	19	60	1054	gi|123781907|sp|Q4G075.1|ILEUA_RAT	ILEUA_RAT RecName: Full=Leukocyte elastase inhibitor A; AltName: Full=Serine protease inhibitor EIA; AltName: Full=Serpin B1a	27.19	228	152	8	287	500	183	830	6e-13	71.6
Harm	HARM000161	772	604	1225	500	1573	gi|123781337|sp|Q402U7.1|PRS44_MOUSE	PRS44_MOUSE RecName: Full=Serine protease 44; AltName: Full=Testis serine protease 4; Short=TESSP-4; AltName: Full=Testis-specific serine protease 4; Flags: Precursor	28.93	121	73	4	1267	1374	252	611	1e-06	53.1
Harm	HARM000941	0	2	508	0	1136	gi|12644135|sp|P17207.2|SER3_DROME	SER3_DROME RecName: Full=Serine protease 3; AltName: Full=Protein Jonah 99Ci; Flags: Precursor	28.9	173	110	7	131	290	226	732	2e-09	58.5
Harm	HARM000954	2	0	873	1115	748	gi|81916653|sp|Q99MS4.2|PRS29_MOUSE	PRS29_MOUSE RecName: Full=Serine protease 29; AltName: Full=Implantation serine proteinase 2; Short=ISP-2; AltName: Full=Strypsin-2; AltName: Full=Strypsin-related protein; AltName: Full=Tryptase-like proteinase; Flags: Precursor	27.82	133	87	4	228	351	711	328	9e-08	53.5
Harm	HARM001124	22	12	8	6	413	gi|38258901|sp|P13582.3|EAST_DROME	EAST_DROME RecName: Full=Serine protease easter; Flags: Precursor	38.54	96	51	5	1286	1373	3	284	5e-08	57.4
Harm	HARM001397	288	13	0	0	939	gi|47117802|sp|P98159.2|NUDEL_DROME	NUDEL_DROME RecName: Full=Serine protease nudel; Flags: Precursor	36.73	245	131	8	2292	2512	39	713	7e-34	143
Harm	HARM001657	8	0	0	0	678	gi|47117802|sp|P98159.2|NUDEL_DROME	NUDEL_DROME RecName: Full=Serine protease nudel; Flags: Precursor	32.1	162	110	2	2024	2185	64	540	4e-17	87.4
Harm	HARM001863	0	2	20	0	585	gi|44887849|sp|Q9QYZ9.2|PRS30_MOUSE	PRS30_MOUSE RecName: Full=Serine protease 30; AltName: Full=Distal intestinal serine protease; AltName: Full=Transmembrane serine protease 8; Flags: Precursor	28.3	159	102	7	44	190	479	15	1e-06	49.3
Harm	HARM001867	241	291	168	1245	1377	gi|47117822|sp|P05049.2|SNAK_DROME	SNAK_DROME RecName: Full=Serine protease snake; Flags: Precursor	21.92	219	162	7	2664	2873	438	1079	2e-07	55.8
Harm	HARM002058	0	2	0	0	785	gi|357618025|gb|EHJ71121.1|	serine protease P54 [Danaus plexippus]	41.6	125	52	6	653	756	410	784	2e-12	70.9
Harm	HARM002846	0	0	32	0	1038	gi|205830349|sp|A2VE36.1|PRS45_BOVIN	PRS45_BOVIN RecName: Full=Serine protease 45; AltName: Full=Testis serine protease 5; Flags: Precursor	22.94	109	73	3	57	154	105	431	3e-08	42.4
Harm	HARM002968	0	0	2	0	671	gi|13124253|sp|O62589.1|GD_DROME	GD_DROME RecName: Full=Serine protease gd; AltName: Full=Protein gastrulation defective; Flags: Precursor	29.24	171	121	3	353	523	3	437	3e-14	75.9
Harm	HARM003851	0	15	5	6	1012	gi|212286047|sp|Q8NF86.3|PRS33_HUMAN	PRS33_HUMAN RecName: Full=Serine protease 33; AltName: Full=Serine protease EOS; Flags: Precursor	25.36	276	188	14	2310	2567	156	923	8e-09	60.1
Harm	HARM004138	487	17	79	249	496	gi|38258901|sp|P13582.3|EAST_DROME	EAST_DROME RecName: Full=Serine protease easter; Flags: Precursor	38.6	114	58	6	1273	1374	33	347	3e-08	58.2
Harm	HARM005289	133	0	0	2	908	gi|47117822|sp|P05049.2|SNAK_DROME	SNAK_DROME RecName: Full=Serine protease snake; Flags: Precursor	23.89	226	149	8	72	274	264	899	5e-09	57.4
Harm	HARM005488	0	0	207	0	649	gi|81917734|sp|Q9QYN3.1|KLK11_MOUSE	KLK11_MOUSE RecName: Full=Kallikrein-11; AltName: Full=Hippostasin; AltName: Full=Serine protease 20; Flags: Precursor	31.63	98	63	2	1	94	283	576	6e-09	55.8
Harm	HARM006024	4	2	19	0	239	gi|112982675|ref|NP_001036915.1|	serine protease precursor [Bombyx mori]	74.68	79	20	0	17	95	1	237	2e-32	135
Harm	HARM006257	0	2	20	0	525	gi|44887849|sp|Q9QYZ9.2|PRS30_MOUSE	PRS30_MOUSE RecName: Full=Serine protease 30; AltName: Full=Distal intestinal serine protease; AltName: Full=Transmembrane serine protease 8; Flags: Precursor	29.52	166	98	8	2	148	517	29	2e-07	50.8
Harm	HARM007219	5	11	6	4	585	gi|13638618|sp|P34528.2|YM67_CAEEL	YM67_CAEEL RecName: Full=Putative serine protease K12H4.7; Flags: Precursor	35.14	185	115	4	290	469	571	20	9e-27	117
Harm	HARM007765	61	0	0	0	433	gi|182662410|sp|A1L453.2|PRS38_HUMAN	PRS38_HUMAN RecName: Full=Serine protease 38; AltName: Full=Marapsin-2; Flags: Precursor	36.63	101	58	4	1060	1154	34	330	5e-06	49.7
Harm	HARM009080	6	38	0	41	886	gi|317373442|sp|P98073.3|ENTK_HUMAN	ENTK_HUMAN RecName: Full=Enteropeptidase; AltName: Full=Enterokinase; AltName: Full=Serine protease 7; AltName: Full=Transmembrane protease serine 15; Contains: RecName: Full=Enteropeptidase non-catalytic heavy chain; Contains: RecName: Full=Enteropeptidase catalytic light chain; Flags: Precursor	42.71	96	47	3	1287	1374	866	588	7e-14	76.6
Harm	HARM009387	57	72	50	40	475	gi|257096538|sp|B4HEM8.1|HTRA2_DROSE	HTRA2_DROSE RecName: Full=Serine protease HTRA2, mitochondrial; AltName: Full=High temperature requirement protein A2; Flags: Precursor	50	124	62	2	311	434	473	126	3e-27	118
Harm	HARM009844	2	0	2	0	575	gi|75017031|sp|Q8MQS8.1|SP34_APIME	SP34_APIME RecName: Full=Venom serine protease 34; Short=SP34; AltName: Allergen=Api m 7; Flags: Precursor	30.77	156	94	5	31	172	465	1	4e-17	84.7
Harm	HARM010414	69	22	33	46	1301	gi|75027647|sp|Q9VWU1.1|PSH_DROME	PSH_DROME RecName: Full=Serine protease persephone; Flags: Precursor	32.86	213	125	8	1137	1331	659	1261	9e-12	69.7
Harm	HARM010479	39	35	27	37	1782	gi|13638618|sp|P34528.2|YM67_CAEEL	YM67_CAEEL RecName: Full=Putative serine protease K12H4.7; Flags: Precursor	37.36	447	264	9	48	478	363	1691	3e-79	291
Harm	HARM010795	0	0	4574	20	725	gi|44887847|sp|P83748.1|PRS30_RAT	PRS30_RAT RecName: Full=Serine protease 30; AltName: Full=Distal intestinal serine protease; AltName: Full=Transmembrane serine protease 1; Short=TMSP-1; AltName: Full=Transmembrane serine protease 8; Flags: Precursor	29.69	128	90	4	164	291	160	516	4e-07	52.4
Harm	HARM011586	58	2	10	7	651	gi|47117822|sp|P05049.2|SNAK_DROME	SNAK_DROME RecName: Full=Serine protease snake; Flags: Precursor	26.46	223	150	6	1159	1367	25	648	1e-10	66.2
Harm	HARM012072	51	75	52	59	1171	gi|363548506|sp|E7EML9.3|PRS44_HUMAN	PRS44_HUMAN RecName: Full=Serine protease 44; AltName: Full=Testis serine protease 4; Short=TESSP-4; Flags: Precursor	27.04	159	104	8	2421	2567	464	919	1e-06	52.4
Harm	HARM012079	778	668	1265	528	988	gi|81916046|sp|Q8VIF2.1|PRS42_MOUSE	PRS42_MOUSE RecName: Full=Serine protease 42; AltName: Full=Testis serine protease 2; Flags: Precursor	60.47	43	14	1	258	297	3	131	2e-07	52.4
Harm	HARM012381	0	2	0	0	783	gi|357618025|gb|EHJ71121.1|	serine protease P54 [Danaus plexippus]	62.5	88	31	1	912	997	516	779	5e-47	100
Harm	HARM012411	2	0	927	1120	850	gi|44887849|sp|Q9QYZ9.2|PRS30_MOUSE	PRS30_MOUSE RecName: Full=Serine protease 30; AltName: Full=Distal intestinal serine protease; AltName: Full=Transmembrane serine protease 8; Flags: Precursor	26.57	143	102	5	18	157	218	637	9e-07	48.5
Harm	HARM012433	34	5	13	358	1386	gi|47117822|sp|P05049.2|SNAK_DROME	SNAK_DROME RecName: Full=Serine protease snake; Flags: Precursor	27.05	122	67	3	1275	1374	347	709	4e-07	54.3
Harm	HARM013080	37	22	119	3	644	gi|75017031|sp|Q8MQS8.1|SP34_APIME	SP34_APIME RecName: Full=Venom serine protease 34; Short=SP34; AltName: Allergen=Api m 7; Flags: Precursor	33.33	96	62	3	200	293	641	369	3e-09	58.2
Harm	HARM013086	30	22	29	7	1056	gi|47117822|sp|P05049.2|SNAK_DROME	SNAK_DROME RecName: Full=Serine protease snake; Flags: Precursor	25.45	165	113	5	57	211	439	909	2e-11	59.7
Harm	HARM013479	0	0	9	5	829	gi|47117822|sp|P05049.2|SNAK_DROME	SNAK_DROME RecName: Full=Serine protease snake; Flags: Precursor	24.09	274	196	10	85	346	52	807	1e-10	63.9
Harm	HARM014044	336	379	365	516	1334	gi|38258901|sp|P13582.3|EAST_DROME	EAST_DROME RecName: Full=Serine protease easter; Flags: Precursor	27.57	272	161	13	1139	1374	304	1083	1e-11	69.7
Harm	HARM014542	29	7	7	4	1624	gi|13124253|sp|O62589.1|GD_DROME	GD_DROME RecName: Full=Serine protease gd; AltName: Full=Protein gastrulation defective; Flags: Precursor	29.71	138	85	8	69	194	1042	1425	1e-07	53.1
Harm	HARM015248	48	8	11	65	339	gi|317373304|sp|Q9NRS4.2|TMPS4_HUMAN	TMPS4_HUMAN RecName: Full=Transmembrane protease serine 4; AltName: Full=Channel-activating protease 2; Short=CAPH2; AltName: Full=Membrane-type serine protease 2; Short=MT-SP2	44.44	54	30	0	1321	1374	243	82	8e-06	50.1
Harm	HARM015309	0	0	1881	0	114	gi|2463066|emb|CAA72953.1|	diverged serine protease [Helicoverpa armigera]	97.3	37	1	0	184	220	113	3	4e-15	77.4
Harm	HARM016853	16	88	48	78	331	gi|357608360|gb|EHJ65951.1|	serine protease inhibitor 34 [Danaus plexippus]	88.89	27	3	0	521	547	3	83	3e-07	52.8
Harm	HARM018311	17	21	15	49	1598	gi|13124253|sp|O62589.1|GD_DROME	GD_DROME RecName: Full=Serine protease gd; AltName: Full=Protein gastrulation defective; Flags: Precursor	26.02	269	164	10	1140	1373	951	181	5e-10	63.9
Harm	HARM018962	0	0	2	0	328	gi|56462302|gb|AAV91434.1|	serine protease 3 [Lonomia obliqua]	46.15	39	21	0	234	272	3	119	3e-06	48.1
Harm	HARM019090	4	0	0	33	920	gi|47117822|sp|P05049.2|SNAK_DROME	SNAK_DROME RecName: Full=Serine protease snake; Flags: Precursor	27.78	162	111	5	56	211	372	821	3e-10	61.6
Harm	HARM020258	3	5	12	10	1689	gi|47117822|sp|P05049.2|SNAK_DROME	SNAK_DROME RecName: Full=Serine protease snake; Flags: Precursor	27.91	215	132	9	1140	1331	607	5	2e-09	62
Harm	HARM020331	0	56	901	125	319	gi|315139332|gb|ADT80824.1|	serine protease 54 [Mamestra configurata]	47.83	46	23	1	260	304	45	182	7e-07	50.4
Harm	HARM020570	78	0	0	0	2073	gi|13638618|sp|P34528.2|YM67_CAEEL	YM67_CAEEL RecName: Full=Putative serine protease K12H4.7; Flags: Precursor	36.79	443	268	7	48	478	165	1448	1e-77	286
Harm	HARM021819	0	0	7	0	395	gi|2499858|sp|P97435.1|ENTK_MOUSE	ENTK_MOUSE RecName: Full=Enteropeptidase; AltName: Full=Enterokinase; AltName: Full=Serine protease 7; AltName: Full=Transmembrane protease serine 15; Contains: RecName: Full=Enteropeptidase non-catalytic heavy chain; Contains: RecName: Full=Enteropeptidase catalytic light chain	32.28	127	80	7	114	234	9	368	8e-07	50.1
Harm	HARM023586	68	77	53	169	448	gi|38258901|sp|P13582.3|EAST_DROME	EAST_DROME RecName: Full=Serine protease easter; Flags: Precursor	41.03	117	61	5	187	295	446	99	2e-13	72
Harm	HARM023599	18	12	15	52	658	gi|379699022|ref|NP_001243984.1|	serine protease HP21 precursor [Bombyx mori]	35.71	70	45	1	218	287	453	656	4e-07	52
Harm	HARM025199	2	0	4	2	933	gi|74910695|sp|Q6J201.1|SPI_CYACP	SPI_CYACP RecName: Full=Serine protease inhibitor; AltName: Full=Jellypin; Short=JP; Flags: Precursor	21.93	228	169	8	287	505	233	883	2e-07	53.1
Harm	HARM025321	0	0	2	0	1036	gi|13638618|sp|P34528.2|YM67_CAEEL	YM67_CAEEL RecName: Full=Putative serine protease K12H4.7; Flags: Precursor	36.11	252	159	2	30	279	236	991	2e-42	169
Harm	HARM025412	2	35	266	4	1117	gi|34921426|sp|O96790.2|DPGN_DIPMA	DPGN_DIPMA RecName: Full=Serine protease inhibitor dipetalogastin; Short=Dipetalin; Flags: Precursor	40.52	153	85	5	286	432	318	746	4e-21	99.4
Harm	HARM026308	0	0	15	10	1075	gi|34921426|sp|O96790.2|DPGN_DIPMA	DPGN_DIPMA RecName: Full=Serine protease inhibitor dipetalogastin; Short=Dipetalin; Flags: Precursor	43.04	230	128	5	336	562	203	886	8e-48	168
Harm	HARM026309	3	0	332	234	1354	gi|34921426|sp|O96790.2|DPGN_DIPMA	DPGN_DIPMA RecName: Full=Serine protease inhibitor dipetalogastin; Short=Dipetalin; Flags: Precursor	44.71	331	179	7	336	662	204	1184	7e-70	261
Harm	HARM026363	0	0	0	2	1089	gi|123781907|sp|Q4G075.1|ILEUA_RAT	ILEUA_RAT RecName: Full=Leukocyte elastase inhibitor A; AltName: Full=Serine protease inhibitor EIA; AltName: Full=Serpin B1a	23.95	309	219	10	30	322	153	1061	2e-13	72.8
Harm	HARM026378	0	0	0	3	1202	gi|38258901|sp|P13582.3|EAST_DROME	EAST_DROME RecName: Full=Serine protease easter; Flags: Precursor	31.47	197	118	9	45	224	577	8	4e-18	87.8
Harm	HARM026474	0	2	6	0	556	gi|75017031|sp|Q8MQS8.1|SP34_APIME	SP34_APIME RecName: Full=Venom serine protease 34; Short=SP34; AltName: Allergen=Api m 7; Flags: Precursor	43.75	48	27	0	355	402	3	146	2e-07	52.8
Harm	HARM027608	39	6	30	3	924	gi|75017031|sp|Q8MQS8.1|SP34_APIME	SP34_APIME RecName: Full=Venom serine protease 34; Short=SP34; AltName: Allergen=Api m 7; Flags: Precursor	31.58	133	89	5	1243	1373	99	455	2e-08	58.2
Harm	HARM027609	39	22	121	3	1618	gi|75017031|sp|Q8MQS8.1|SP34_APIME	SP34_APIME RecName: Full=Venom serine protease 34; Short=SP34; AltName: Allergen=Api m 7; Flags: Precursor	32.37	241	157	8	1139	1373	539	1216	3e-20	97.8
Harm	HARM027997	2	0	2	4	1099	gi|112983872|ref|NP_001036857.1|	serine protease inhibitor 12 [Bombyx mori]	47.46	59	30	2	25	82	865	1038	6e-06	47.8
Harm	HARM028157	0	0	17	0	1014	gi|12644135|sp|P17207.2|SER3_DROME	SER3_DROME RecName: Full=Serine protease 3; AltName: Full=Protein Jonah 99Ci; Flags: Precursor	54.55	44	18	2	116	157	148	276	8e-06	45.4
Harm	HARM028207	49	74	136	0	800	gi|13638618|sp|P34528.2|YM67_CAEEL	YM67_CAEEL RecName: Full=Putative serine protease K12H4.7; Flags: Precursor	36.17	141	86	4	342	478	257	673	2e-23	106
Harm	HARM028507	106	108	151	110	732	gi|47117822|sp|P05049.2|SNAK_DROME	SNAK_DROME RecName: Full=Serine protease snake; Flags: Precursor	36.36	77	49	1	1298	1374	700	482	2e-07	55.5
Harm	HARM028676	0	239	0	0	926	gi|47117822|sp|P05049.2|SNAK_DROME	SNAK_DROME RecName: Full=Serine protease snake; Flags: Precursor	47.06	51	23	1	1309	1355	458	306	6e-09	47
Harm	HARM028702	0	5	0	0	748	gi|47117822|sp|P05049.2|SNAK_DROME	SNAK_DROME RecName: Full=Serine protease snake; Flags: Precursor	30	150	90	5	63	197	445	11	2e-09	58.5
Harm	HARM028722	117	0	0	0	1252	gi|47117822|sp|P05049.2|SNAK_DROME	SNAK_DROME RecName: Full=Serine protease snake; Flags: Precursor	26.42	246	167	9	59	290	754	38	9e-15	76.6
Harm	HARM029586	0	17	0	0	834	gi|38258901|sp|P13582.3|EAST_DROME	EAST_DROME RecName: Full=Serine protease easter; Flags: Precursor	25.42	177	129	5	272	445	475	2	6e-07	51.6
Harm	HARM029628	83	0	0	0	495	gi|18496019|emb|CAD11970.1|	pacifastin-related serine protease inhibitor precursor [Locusta migratoria migratorioides]	28.87	142	89	5	25	154	424	14	2e-06	48.5
Harm	HARM029713	188	84	19	3	434	gi|47117822|sp|P05049.2|SNAK_DROME	SNAK_DROME RecName: Full=Serine protease snake; Flags: Precursor	30.67	150	93	5	133	271	5	433	2e-10	62.4
Harm	HARM029845	0	2	0	0	530	gi|75027647|sp|Q9VWU1.1|PSH_DROME	PSH_DROME RecName: Full=Serine protease persephone; Flags: Precursor	31.4	172	107	8	71	231	486	16	5e-11	64.3
Harm	HARM029934	0	0	69	195	379	gi|357625372|gb|EHJ75838.1|	putative serine protease [Danaus plexippus]	60.8	125	46	2	196	317	377	3	3e-38	154
Harm	HARM030261	55	0	0	0	487	gi|34921426|sp|O96790.2|DPGN_DIPMA	DPGN_DIPMA RecName: Full=Serine protease inhibitor dipetalogastin; Short=Dipetalin; Flags: Precursor	43.68	87	41	3	587	665	314	72	2e-10	64.3
Harm	HARM030493	4511	0	5	6	634	gi|12644135|sp|P17207.2|SER3_DROME	SER3_DROME RecName: Full=Serine protease 3; AltName: Full=Protein Jonah 99Ci; Flags: Precursor	45.59	68	35	2	200	265	6	203	6e-09	57
Harm	HARM030965	2	0	0	0	303	gi|74903288|sp|Q5MGH0.1|SPI3_LONON	SPI3_LONON RecName: Full=Serine protease inhibitor 3/4; Short=Serpin-3/4; Flags: Precursor	30.21	96	67	2	32	127	18	296	2e-06	49.7
Harm	HARM031018	533	0	0	0	210	gi|13124575|sp|Q9Y5Y6.2|ST14_HUMAN	ST14_HUMAN RecName: Full=Suppressor of tumorigenicity 14 protein; AltName: Full=Matriptase; AltName: Full=Membrane-type serine protease 1; Short=MT-SP1; AltName: Full=Prostamin; AltName: Full=Serine protease 14; AltName: Full=Serine protease TADG-15; AltName: Full=Tumor-associated differentially-expressed gene 15 protein	35.29	68	43	1	206	272	208	5	2e-06	49.3
Harm	HARM031295	30	0	0	0	556	gi|68566214|sp|Q8VHK8.2|TM11D_MOUSE	TM11D_MOUSE RecName: Full=Transmembrane protease serine 11D; AltName: Full=Adrenal secretory serine protease; Short=AsP; AltName: Full=Airway trypsin-like protease; Short=AT; Contains: RecName: Full=Transmembrane protease serine 11D non-catalytic chain; Contains: RecName: Full=Transmembrane protease serine 11D catalytic chain; Flags: Precursor	34.15	82	54	1	1139	1220	289	47	2e-06	52
Harm	HARM032147	33	0	0	0	677	gi|34921426|sp|O96790.2|DPGN_DIPMA	DPGN_DIPMA RecName: Full=Serine protease inhibitor dipetalogastin; Short=Dipetalin; Flags: Precursor	36.79	106	65	3	79	182	187	453	7e-10	62
Harm	HARM032759	129	179	90	143	1135	gi|47117822|sp|P05049.2|SNAK_DROME	SNAK_DROME RecName: Full=Serine protease snake; Flags: Precursor	33.33	87	58	2	1295	1381	527	778	5e-06	50.4
Harm	HARM036748	0	0	3	0	184	gi|357601811|gb|EHJ63159.1|	serine protease inhibitor 28 [Danaus plexippus]	43.33	60	34	0	913	972	180	1	3e-06	50.8
Harm	HARM040672	46	0	0	0	211	gi|6093538|sp|O88780.1|KLK8_RAT	KLK8_RAT RecName: Full=Kallikrein-8; AltName: Full=Brain serine protease 1; AltName: Full=Neuropsin; Short=NP; AltName: Full=Serine protease 19; Flags: Precursor	40	60	36	1	301	360	5	172	4e-06	48.1
Harm	HARM042542	0	36	41	54	226	gi|81916329|sp|Q920S2.1|PRS41_MOUSE	PRS41_MOUSE RecName: Full=Serine protease 41; AltName: Full=Testis serine protease 1; Short=TESSP-1; Flags: Precursor	49.21	63	31	3	1312	1373	12	185	5e-09	60.5
Harm	HARM043732	777	0	0	0	239	gi|34921426|sp|O96790.2|DPGN_DIPMA	DPGN_DIPMA RecName: Full=Serine protease inhibitor dipetalogastin; Short=Dipetalin; Flags: Precursor	41.33	75	44	1	331	405	237	25	2e-08	56.2
Harm	HARM045912	3	0	0	0	269	gi|357606386|gb|EHJ65045.1|	serine protease inhibitor 29 [Danaus plexippus]	57.14	70	30	0	215	284	2	211	2e-07	52.8
Harm	HARM047721	4	0	0	0	303	gi|47117822|sp|P05049.2|SNAK_DROME	SNAK_DROME RecName: Full=Serine protease snake; Flags: Precursor	33.33	90	57	1	85	171	275	6	4e-08	54.7
Harm	HARM049221	11319	3	0	2	354	gi|205829467|sp|A6NIE9.3|PRS29_HUMAN	PRS29_HUMAN RecName: Full=Putative serine protease 29; AltName: Full=Implantation serine proteinase 2-like protein; Short=ISP2-like protein; Flags: Precursor	50	60	29	1	1319	1377	64	243	4e-09	61.2
Harm	HARM049639	269	0	0	0	377	gi|34921426|sp|O96790.2|DPGN_DIPMA	DPGN_DIPMA RecName: Full=Serine protease inhibitor dipetalogastin; Short=Dipetalin; Flags: Precursor	45.45	44	24	0	362	405	206	337	1e-06	50.4
Harm	HARM050539	852	0	0	0	473	gi|357620036|gb|EHJ72368.1|	pacifastin-related serine protease inhibitor precursor [Danaus plexippus]	35.51	107	45	2	414	496	49	366	8e-15	77.4
Harm	HARM050783	0	0	31	38	524	gi|123781337|sp|Q402U7.1|PRS44_MOUSE	PRS44_MOUSE RecName: Full=Serine protease 44; AltName: Full=Testis serine protease 4; Short=TESSP-4; AltName: Full=Testis-specific serine protease 4; Flags: Precursor	27.33	161	109	6	2115	2267	491	21	4e-07	54.3
Harm	HARM050913	0	0	7	13	576	gi|357625372|gb|EHJ75838.1|	putative serine protease [Danaus plexippus]	60.71	112	43	1	52	162	237	572	8e-31	130
Harm	HARM051102	477	0	0	0	711	gi|357620039|gb|EHJ72371.1|	putative pacifastin-related serine protease inhibitor [Danaus plexippus]	40.91	220	121	5	68	278	60	710	4e-42	167
Harm	HARM051231	15	0	0	0	1183	gi|357620036|gb|EHJ72368.1|	pacifastin-related serine protease inhibitor precursor [Danaus plexippus]	30.37	191	110	8	25	192	695	144	1e-10	62
Harm	HARM052182	377	959	725	1418	779	gi|81916046|sp|Q8VIF2.1|PRS42_MOUSE	PRS42_MOUSE RecName: Full=Serine protease 42; AltName: Full=Testis serine protease 2; Flags: Precursor	60.47	43	14	1	258	297	3	131	3e-08	55.1
Harm	HARM053088	0	0	0	2	386	gi|47117822|sp|P05049.2|SNAK_DROME	SNAK_DROME RecName: Full=Serine protease snake; Flags: Precursor	45.45	33	18	0	154	186	109	11	1e-06	35.8
Harm	HARM054411	5	11	6	6	642	gi|13638618|sp|P34528.2|YM67_CAEEL	YM67_CAEEL RecName: Full=Putative serine protease K12H4.7; Flags: Precursor	55.77	52	23	0	95	146	158	3	1e-08	56.6
Harm	HARM065058	0	0	3	0	525	gi|34921426|sp|O96790.2|DPGN_DIPMA	DPGN_DIPMA RecName: Full=Serine protease inhibitor dipetalogastin; Short=Dipetalin; Flags: Precursor	45.79	107	56	2	385	489	200	520	4e-14	76.3
Harm	HARM065128	0	0	2	0	412	gi|75017031|sp|Q8MQS8.1|SP34_APIME	SP34_APIME RecName: Full=Venom serine protease 34; Short=SP34; AltName: Allergen=Api m 7; Flags: Precursor	46	50	27	0	353	402	2	151	2e-08	56.2
Harm	HARM066530	94	0	495	65	790	gi|12644134|sp|P17205.2|SER1_DROME	SER1_DROME RecName: Full=Serine proteases 1/2; AltName: Full=Protein Jonah 99Cii/99Ciii; Flags: Precursor	31.74	167	110	5	132	294	221	706	5e-17	84
Harm	HARM000079	0	3	2	0	276	gi|11386695|sp|Q9V4U9.1|C6A13_DROME	C6A13_DROME RecName: Full=Probable cytochrome P450 6a13; AltName: Full=CYPVIA13	47.25	91	47	1	340	429	3	275	4e-19	92
Harm	HARM000393	0	28	217	36	1548	gi|231885|sp|P29981.1|CP4C1_BLADI	CP4C1_BLADI RecName: Full=Cytochrome P450 4C1; AltName: Full=CYPIVC1	39.57	235	141	2	581	814	805	1506	2e-42	169
Harm	HARM000688	50	23	59	68	1628	gi|68067970|sp|P19967.2|CYB5R_DROME	CYB5R_DROME RecName: Full=Cytochrome b5-related protein; AltName: Full=Protein TU-36B	29.41	68	48	0	25	92	204	407	3e-06	46.2
Harm	HARM000745	76	88	117	8	1503	gi|12644424|sp|Q27589.2|CP4D2_DROME	CP4D2_DROME RecName: Full=Cytochrome P450 4d2; AltName: Full=CYPIVD2	28.89	488	335	12	334	809	133	1494	3e-49	192
Harm	HARM000994	94	36	46	277	491	gi|47605529|sp|Q964R1.1|CP6J1_BLAGE	CP6J1_BLAGE RecName: Full=Cytochrome P450 6j1; AltName: Full=CYPVIJ1	33.9	118	72	2	673	784	5	343	2e-12	70.5
Harm	HARM000999	19	4	2	13	862	gi|81248546|gb|ABB69054.1|	cytochrome P450 [Helicoverpa armigera]	54.1	61	28	0	454	514	861	679	6e-12	68.2
Harm	HARM001015	126	62	68	269	876	gi|416831|sp|Q04552.1|CP6B1_PAPPO	CP6B1_PAPPO RecName: Full=Cytochrome P450 6B1; AltName: Full=CYP6B1v1/CYP6B1v2/CYP6B1v3; AltName: Full=CYPVIB1	32.37	139	93	2	661	798	851	444	2e-14	77
Harm	HARM001047	0	3	0	3	847	gi|22096349|sp|Q9V5L3.3|C49A1_DROME	C49A1_DROME RecName: Full=Probable cytochrome P450 49a1; AltName: Full=CYPXLIXA1	22.48	218	156	7	52	256	713	93	9e-08	54.3
Harm	HARM001432	4	0	15	0	740	gi|47605531|sp|Q964T2.1|CP9E2_BLAGE	CP9E2_BLAGE RecName: Full=Cytochrome P450 9e2; AltName: Full=CYPIXE2	29.29	198	136	3	19	212	683	96	4e-21	98.6
Harm	HARM001433	1320	29	453	132	2076	gi|47605531|sp|Q964T2.1|CP9E2_BLAGE	CP9E2_BLAGE RecName: Full=Cytochrome P450 9e2; AltName: Full=CYPIXE2	23.72	371	246	9	433	766	390	1460	3e-22	103
Harm	HARM001504	0	39	73	0	782	gi|160380599|sp|A2RRT9.1|CP4V2_RAT	CP4V2_RAT RecName: Full=Cytochrome P450 4V2	32.37	173	115	2	611	781	252	770	9e-19	91.3
Harm	HARM001646	15	2	11	18	1653	gi|47605531|sp|Q964T2.1|CP9E2_BLAGE	CP9E2_BLAGE RecName: Full=Cytochrome P450 9e2; AltName: Full=CYPIXE2	26.49	370	236	8	433	766	471	1535	4e-28	122
Harm	HARM001713	31	5	5	42	792	gi|3913321|sp|O61387.1|CP6B7_HELAM	CP6B7_HELAM RecName: Full=Cytochrome P450 6B7; AltName: Full=CYPVIB7	41.56	243	142	1	19	261	65	790	8e-63	237
Harm	HARM001827	194	95	173	57	2204	gi|3913336|sp|Q95031.1|CP6B6_HELAM	CP6B6_HELAM RecName: Full=Cytochrome P450 6B6; AltName: Full=CYPVIB6	28.43	204	141	3	616	814	977	1588	1e-17	87.8
Harm	HARM001834	54	205	159	442	487	gi|231885|sp|P29981.1|CP4C1_BLADI	CP4C1_BLADI RecName: Full=Cytochrome P450 4C1; AltName: Full=CYPIVC1	43.24	74	42	1	437	510	9	227	8e-12	67.8
Harm	HARM001879	0	89	733	6	825	gi|10719963|sp|P98187.1|CP4F8_HUMAN	CP4F8_HUMAN RecName: Full=Cytochrome P450 4F8; AltName: Full=CYPIVF8	32.83	198	130	3	620	814	137	727	1e-21	101
Harm	HARM001964	418	38	327	1763	1658	gi|47605531|sp|Q964T2.1|CP9E2_BLAGE	CP9E2_BLAGE RecName: Full=Cytochrome P450 9e2; AltName: Full=CYPIXE2	28.43	394	270	12	433	814	347	1441	1e-23	107
Harm	HARM002103	7	4	2	4	1281	gi|12644425|sp|Q27593.2|CP6A8_DROME	CP6A8_DROME RecName: Full=Cytochrome P450 6a8; AltName: Full=CYPVIA8	30.1	196	129	4	620	807	1078	509	1e-17	87.8
Harm	HARM002300	0	4	2	5	554	gi|12643915|sp|Q9V674.1|CP6G1_DROME	CP6G1_DROME RecName: Full=Cytochrome P450 6g1; AltName: Full=CYPVIG1; AltName: Full=Cyp6-like protein	33.73	83	53	1	616	696	296	544	4e-06	49.7
Harm	HARM002571	0	3	0	0	466	gi|11386653|sp|Q9V6D6.1|CP301_DROME	CP301_DROME RecName: Full=Probable cytochrome P450 301a1, mitochondrial; AltName: Full=CYPCCCIA1; Flags: Precursor	29.49	156	109	2	134	288	1	465	2e-15	80.1
Harm	HARM002844	0	70	554	30	1651	gi|231885|sp|P29981.1|CP4C1_BLADI	CP4C1_BLADI RecName: Full=Cytochrome P450 4C1; AltName: Full=CYPIVC1	29.05	420	284	14	378	783	1379	180	3e-40	162
Harm	HARM003262	5	22	10	12	759	gi|12643918|sp|Q9VA27.1|CP4C3_DROME	CP4C3_DROME RecName: Full=Cytochrome P450 4c3; AltName: Full=CYPIVC3	31.78	214	146	3	593	806	135	758	5e-24	108
Harm	HARM004029	20	0	132	138	1572	gi|231885|sp|P29981.1|CP4C1_BLADI	CP4C1_BLADI RecName: Full=Cytochrome P450 4C1; AltName: Full=CYPIVC1	28.76	386	271	6	433	814	330	1463	6e-47	185
Harm	HARM004380	5	0	0	6	840	gi|68067970|sp|P19967.2|CYB5R_DROME	CYB5R_DROME RecName: Full=Cytochrome b5-related protein; AltName: Full=Protein TU-36B	40.38	52	31	0	27	78	673	518	1e-05	44.7
Harm	HARM004582	4	42	64	271	852	gi|11386710|sp|Q9VFP1.1|CP6D5_DROME	CP6D5_DROME RecName: Full=Probable cytochrome P450 6d5; AltName: Full=CYPVID5	32.81	192	126	3	626	814	705	133	3e-21	99.8
Harm	HARM004762	22025	10557	10820	13797	1119	gi|115502378|sp|P67794.2|COX1_CHOPI	COX1_CHOPI RecName: Full=Cytochrome c oxidase subunit 1; AltName: Full=Cytochrome c oxidase polypeptide I	79.15	235	49	0	3	237	72	776	2e-118	276
Harm	HARM005181	2	0	4	0	811	gi|3913332|sp|Q27756.1|CP6B3_PAPPO	CP6B3_PAPPO RecName: Full=Cytochrome P450 6B3; AltName: Full=CYP6B3v1/CYP6B3v2; AltName: Full=CYPVIB3	36.24	149	95	0	20	168	348	794	5e-27	118
Harm	HARM005659	510	383	969	207	1922	gi|11386682|sp|Q9VYY4.1|C4G15_DROME	C4G15_DROME RecName: Full=Cytochrome P450 4g15; AltName: Full=CYPIVG15	40.72	167	96	3	646	809	1229	1726	5e-49	129
Harm	HARM005971	0	0	3	0	526	gi|5921920|sp|P79102.1|CP3AS_BOVIN	CP3AS_BOVIN RecName: Full=Cytochrome P450 3A28; AltName: Full=CYPIIIA28	36	75	48	0	667	741	81	305	3e-08	56.6
Harm	HARM006246	7	21	32	59	381	gi|47605528|sp|Q964R0.1|CP6K1_BLAGE	CP6K1_BLAGE RecName: Full=Cytochrome P450 6k1; AltName: Full=CYPVIK1	40.26	77	46	0	712	788	381	151	4e-08	55.8
Harm	HARM006395	249	676	1650	1068	1115	gi|231885|sp|P29981.1|CP4C1_BLADI	CP4C1_BLADI RecName: Full=Cytochrome P450 4C1; AltName: Full=CYPIVC1	40.4	99	59	1	704	802	519	812	3e-31	77.8
Harm	HARM006771	45	7	92	7	1190	gi|47605531|sp|Q964T2.1|CP9E2_BLAGE	CP9E2_BLAGE RecName: Full=Cytochrome P450 9e2; AltName: Full=CYPIXE2	29.55	264	168	7	521	766	110	850	2e-22	103
Harm	HARM007162	0	4	5	2	1028	gi|22096349|sp|Q9V5L3.3|C49A1_DROME	C49A1_DROME RecName: Full=Probable cytochrome P450 49a1; AltName: Full=CYPXLIXA1	37.7	61	37	1	422	481	258	76	6e-09	44.7
Harm	HARM008264	0	0	10	0	495	gi|47605529|sp|Q964R1.1|CP6J1_BLAGE	CP6J1_BLAGE RecName: Full=Cytochrome P450 6j1; AltName: Full=CYPVIJ1	25	124	92	2	10	132	126	491	1e-07	53.5
Harm	HARM008779	1435	1416	1185	1202	846	gi|56405028|sp|P84288.1|COX2_CHOFU	COX2_CHOFU RecName: Full=Cytochrome c oxidase subunit 2; AltName: Full=Cytochrome c oxidase polypeptide II	74.3	214	55	0	1	214	123	764	2e-74	274
Harm	HARM009050	0	0	2	0	428	gi|1345880|sp|P49096.1|CYB5_MUSDO	CYB5_MUSDO RecName: Full=Cytochrome b5; Short=CYTB5	42.86	77	44	0	7	83	154	384	2e-14	73.9
Harm	HARM009129	509	836	359	408	520	gi|11386695|sp|Q9V4U9.1|C6A13_DROME	C6A13_DROME RecName: Full=Probable cytochrome P450 6a13; AltName: Full=CYPVIA13	32.67	101	68	0	709	809	2	304	8e-10	61.6
Harm	HARM009512	11	6	550	104	827	gi|62510585|sp|Q5RDJ5.2|CYB5B_PONAB	CYB5B_PONAB RecName: Full=Cytochrome b5 type B; AltName: Full=Cytochrome b5 outer mitochondrial membrane isoform; Flags: Precursor	58	50	21	0	36	85	2	151	5e-14	72.4
Harm	HARM009539	5	0	3	2	519	gi|47605529|sp|Q964R1.1|CP6J1_BLAGE	CP6J1_BLAGE RecName: Full=Cytochrome P450 6j1; AltName: Full=CYPVIJ1	33.82	68	45	0	366	433	60	263	1e-07	54.3
Harm	HARM009762	5	6	3	0	727	gi|12643739|sp|Q27597.2|NCPR_DROME	NCPR_DROME RecName: Full=NADPH--cytochrome P450 reductase; Short=CPR; Short=P450R	71.07	242	68	1	113	352	1	726	4e-104	374
Harm	HARM009764	537	789	737	658	555	gi|1345880|sp|P49096.1|CYB5_MUSDO	CYB5_MUSDO RecName: Full=Cytochrome b5; Short=CYTB5	42.4	125	70	2	4	126	26	397	7e-26	111
Harm	HARM010266	16	10	170	25	1390	gi|20138075|sp|Q9V4N3.1|CYB5_DROME	CYB5_DROME RecName: Full=Cytochrome b5; Short=CYTB5	43.75	80	45	0	5	84	489	728	7e-17	81.6
Harm	HARM010438	0	0	25	0	1080	gi|11386695|sp|Q9V4U9.1|C6A13_DROME	C6A13_DROME RecName: Full=Probable cytochrome P450 6a13; AltName: Full=CYPVIA13	30.41	194	130	3	626	814	448	1029	2e-20	96.7
Harm	HARM010450	25	52	18	21	1240	gi|3913331|sp|Q27664.1|CP6B2_HELAM	CP6B2_HELAM RecName: Full=Cytochrome P450 6B2; AltName: Full=CYPVIB2	28.02	389	278	10	20	406	96	1193	3e-33	138
Harm	HARM010469	0	2	2	2	1381	gi|416831|sp|Q04552.1|CP6B1_PAPPO	CP6B1_PAPPO RecName: Full=Cytochrome P450 6B1; AltName: Full=CYP6B1v1/CYP6B1v2/CYP6B1v3; AltName: Full=CYPVIB1	28.22	202	144	5	589	789	543	10	4e-13	72.8
Harm	HARM010515	1031	362	9	3	1931	gi|47605531|sp|Q964T2.1|CP9E2_BLAGE	CP9E2_BLAGE RecName: Full=Cytochrome P450 9e2; AltName: Full=CYPIXE2	22.74	365	276	8	433	791	397	1437	8e-15	78.2
Harm	HARM010602	346	31	70	70	1603	gi|47605531|sp|Q964T2.1|CP9E2_BLAGE	CP9E2_BLAGE RecName: Full=Cytochrome P450 9e2; AltName: Full=CYPIXE2	24.76	420	278	13	433	814	367	1584	3e-22	102
Harm	HARM010670	18	8	7	26	1209	gi|11386695|sp|Q9V4U9.1|C6A13_DROME	C6A13_DROME RecName: Full=Probable cytochrome P450 6a13; AltName: Full=CYPVIA13	32.02	178	119	2	619	794	594	61	3e-18	89.4
Harm	HARM010883	18	0	13	0	1485	gi|12643918|sp|Q9VA27.1|CP4C3_DROME	CP4C3_DROME RecName: Full=Cytochrome P450 4c3; AltName: Full=CYPIVC3	32.2	413	273	8	409	814	244	1410	9e-54	207
Harm	HARM011056	0	0	3	0	273	gi|156619506|gb|ABU88427.1|	cytochrome p450 CYP4S1 [Helicoverpa armigera]	63.74	91	33	0	1	91	273	1	5e-31	131
Harm	HARM011197	0	2	0	0	168	gi|12644471|sp|Q95078.2|CP18A_DROME	CP18A_DROME RecName: Full=Cytochrome P450 18a1; AltName: Full=CYPXVIIIA1	44	50	28	1	399	448	147	4	7e-07	51.2
Harm	HARM011531	4	0	3	5	264	gi|3913337|sp|Q95036.1|CP6B5_PAPGL	CP6B5_PAPGL RecName: Full=Cytochrome P450 6B5; AltName: Full=CYP6B5v1; AltName: Full=CYPVIB5	54.65	86	39	0	267	352	1	258	1e-17	87
Harm	HARM011745	0	5	23	0	579	gi|12643915|sp|Q9V674.1|CP6G1_DROME	CP6G1_DROME RecName: Full=Cytochrome P450 6g1; AltName: Full=CYPVIG1; AltName: Full=Cyp6-like protein	21.98	182	141	3	171	351	573	70	2e-06	49.7
Harm	HARM011762	37	10	22	30	639	gi|156619506|gb|ABU88427.1|	cytochrome p450 CYP4S1 [Helicoverpa armigera]	100	28	0	0	464	491	1	84	4e-09	58.5
Harm	HARM011857	61	0	3	3	807	gi|74764722|sp|O96107.1|OPS3_MANSE	OPS3_MANSE RecName: Full=Opsin-3; Short=MANOP3; AltName: Full=Rhodopsin 3, short-wavelength; AltName: Full=Rhodopsin P450	76.69	133	30	2	253	384	287	676	1e-52	202
Harm	HARM012214	15	0	0	0	1072	gi|47605528|sp|Q964R0.1|CP6K1_BLAGE	CP6K1_BLAGE RecName: Full=Cytochrome P450 6k1; AltName: Full=CYPVIK1	40	100	59	1	668	766	721	1020	1e-20	83.2
Harm	HARM012394	10	5	45	16	1141	gi|3913331|sp|Q27664.1|CP6B2_HELAM	CP6B2_HELAM RecName: Full=Cytochrome P450 6B2; AltName: Full=CYPVIB2	22.32	345	238	13	24	338	106	1128	1e-06	50.8
Harm	HARM012436	4	40	90	2	2010	gi|3913321|sp|O61387.1|CP6B7_HELAM	CP6B7_HELAM RecName: Full=Cytochrome P450 6B7; AltName: Full=CYPVIB7	26.52	396	277	13	433	814	400	1536	7e-26	115
Harm	HARM012501	0	18	23	9	498	gi|5921910|sp|Q64148.2|CP3AA_MESAU	CP3AA_MESAU RecName: Full=Lithocholate 6-beta-hydroxylase; Short=6 beta-hydroxylase; AltName: Full=CYPIIIA10; AltName: Full=Cytochrome P450 3A10	28.1	153	101	3	671	814	49	498	6e-12	68.9
Harm	HARM012503	41	5	34	13	1702	gi|11386682|sp|Q9VYY4.1|C4G15_DROME	C4G15_DROME RecName: Full=Cytochrome P450 4g15; AltName: Full=CYPIVG15	30.12	415	252	9	433	809	295	1530	1e-53	207
Harm	HARM013074	24	0	4	2	474	gi|5915806|sp|O16805.1|CP4D1_DROSI	CP4D1_DROSI RecName: Full=Cytochrome P450 4d1; AltName: Full=CYPIVD1	25.81	93	67	1	39	129	186	464	7e-06	48.5
Harm	HARM013705	0	0	3	0	1266	gi|231885|sp|P29981.1|CP4C1_BLADI	CP4C1_BLADI RecName: Full=Cytochrome P450 4C1; AltName: Full=CYPIVC1	29.66	263	181	6	433	691	509	1264	1e-25	114
Harm	HARM014204	0	5	4	15	1979	gi|11386657|sp|Q9VG17.2|CP304_DROME	CP304_DROME RecName: Full=Probable cytochrome P450 304a1; AltName: Full=CYPCCCIVA1	29.13	206	138	3	589	786	186	803	2e-17	87
Harm	HARM014351	57	29	51	8	1769	gi|3913339|sp|O18635.1|C12A2_MUSDO	C12A2_MUSDO RecName: Full=Cytochrome P450 CYP12A2; AltName: Full=CYPXIIA2	27.6	192	131	3	620	803	1047	1580	1e-10	64.3
Harm	HARM014754	20389	10278	9254	13092	211	gi|32699603|sp|Q9B840.1|COX1_OSTNU	COX1_OSTNU RecName: Full=Cytochrome c oxidase subunit 1; AltName: Full=Cytochrome c oxidase polypeptide I	76.19	21	5	0	290	310	113	51	2e-06	36.6
Harm	HARM014976	293	21	19	257	1596	gi|416831|sp|Q04552.1|CP6B1_PAPPO	CP6B1_PAPPO RecName: Full=Cytochrome P450 6B1; AltName: Full=CYP6B1v1/CYP6B1v2/CYP6B1v3; AltName: Full=CYPVIB1	31.84	201	131	4	620	814	1364	771	2e-18	90.5
Harm	HARM015134	234230	185708	159970	132369	862	gi|117059|sp|P00417.1|COX3_DROME	COX3_DROME RecName: Full=Cytochrome c oxidase subunit 3; AltName: Full=Cytochrome c oxidase polypeptide III	62.86	70	26	0	4	73	61	270	5e-20	92.4
Harm	HARM015901	754	1175	970	823	1366	gi|149393001|gb|ABR26563.1|	truncated cytochrome P450 [Helicoverpa zea]	81.13	53	10	0	378	430	702	544	2e-18	89
Harm	HARM015939	2	0	0	0	166	gi|231885|sp|P29981.1|CP4C1_BLADI	CP4C1_BLADI RecName: Full=Cytochrome P450 4C1; AltName: Full=CYPIVC1	45.28	53	29	0	416	468	6	164	7e-07	51.2
Harm	HARM016198	0	0	2	2	901	gi|22096349|sp|Q9V5L3.3|C49A1_DROME	C49A1_DROME RecName: Full=Probable cytochrome P450 49a1; AltName: Full=CYPXLIXA1	33.33	150	97	3	620	766	460	20	1e-15	80.9
Harm	HARM016438	21	2	0	4	1577	gi|3913331|sp|Q27664.1|CP6B2_HELAM	CP6B2_HELAM RecName: Full=Cytochrome P450 6B2; AltName: Full=CYPVIB2	23.83	407	285	13	433	814	396	1550	2e-18	90.5
Harm	HARM017138	138	39	52	269	203	gi|5921910|sp|Q64148.2|CP3AA_MESAU	CP3AA_MESAU RecName: Full=Lithocholate 6-beta-hydroxylase; Short=6 beta-hydroxylase; AltName: Full=CYPIIIA10; AltName: Full=Cytochrome P450 3A10	42.11	57	33	0	728	784	201	31	1e-06	50.8
Harm	HARM017614	3	0	0	0	626	gi|74764722|sp|O96107.1|OPS3_MANSE	OPS3_MANSE RecName: Full=Opsin-3; Short=MANOP3; AltName: Full=Rhodopsin 3, short-wavelength; AltName: Full=Rhodopsin P450	92.23	206	16	0	117	322	9	626	2e-111	398
Harm	HARM018252	2	0	0	0	203	gi|357631808|gb|EHJ79276.1|	putative cytochrome P450 [Danaus plexippus]	40	55	33	0	16	70	18	182	7e-08	54.7
Harm	HARM018471	0	2	0	0	927	gi|47605531|sp|Q964T2.1|CP9E2_BLAGE	CP9E2_BLAGE RecName: Full=Cytochrome P450 9e2; AltName: Full=CYPIXE2	25.57	176	129	4	25	198	319	834	2e-17	86.3
Harm	HARM018612	32821	13340	9893	12482	973	gi|30580209|sp|Q8WBV2.1|CYB_OSTNU	CYB_OSTNU RecName: Full=Cytochrome b; AltName: Full=Complex III subunit 3; AltName: Full=Complex III subunit III; AltName: Full=Cytochrome b-c1 complex subunit 3; AltName: Full=Ubiquinol-cytochrome-c reductase complex cytochrome b subunit	49.41	255	128	2	2	255	218	970	4e-52	201
Harm	HARM018813	0	6	2	0	324	gi|11386695|sp|Q9V4U9.1|C6A13_DROME	C6A13_DROME RecName: Full=Probable cytochrome P450 6a13; AltName: Full=CYPVIA13	34.95	103	61	2	670	766	6	299	2e-11	66.6
Harm	HARM018847	1913	2008	642	208	1108	gi|149393001|gb|ABR26563.1|	truncated cytochrome P450 [Helicoverpa zea]	100	35	0	0	390	424	1004	1108	8e-14	73.9
Harm	HARM018855	12	22	2	3	1727	gi|3913333|sp|Q27902.1|CP6B4_PAPGL	CP6B4_PAPGL RecName: Full=Cytochrome P450 6B4; AltName: Full=CYP6B4v1/CYP6B4v2; AltName: Full=CYPVIB4	24.77	436	286	16	421	814	360	1568	1e-18	90.9
Harm	HARM019020	84	67	122	32	1899	gi|3913336|sp|Q95031.1|CP6B6_HELAM	CP6B6_HELAM RecName: Full=Cytochrome P450 6B6; AltName: Full=CYPVIB6	29.47	207	138	6	616	814	900	1508	2e-16	84
Harm	HARM019043	0	0	6	25	271	gi|11386682|sp|Q9VYY4.1|C4G15_DROME	C4G15_DROME RecName: Full=Cytochrome P450 4g15; AltName: Full=CYPIVG15	32.81	64	43	1	492	555	242	57	5e-06	48.5
Harm	HARM019403	54	207	162	444	1974	gi|231885|sp|P29981.1|CP4C1_BLADI	CP4C1_BLADI RecName: Full=Cytochrome P450 4C1; AltName: Full=CYPIVC1	32.3	387	257	7	433	814	1479	364	3e-48	189
Harm	HARM019891	0	0	6	25	1339	gi|71648658|sp|Q9DBW0.1|CP4V2_MOUSE	CP4V2_MOUSE RecName: Full=Cytochrome P450 4V2	24.47	380	284	5	427	803	245	1336	9e-34	141
Harm	HARM020165	28	2	7	9	356	gi|357631567|gb|EHJ79036.1|	putative cytochrome P450 [Danaus plexippus]	29.91	117	69	2	212	315	5	355	6e-11	64.7
Harm	HARM020459	15	18	2	6	247	gi|3913332|sp|Q27756.1|CP6B3_PAPPO	CP6B3_PAPPO RecName: Full=Cytochrome P450 6B3; AltName: Full=CYP6B3v1/CYP6B3v2; AltName: Full=CYPVIB3	38.46	78	47	1	729	805	3	236	2e-06	50.4
Harm	HARM021392	7	0	7	26	326	gi|5921890|sp|O46584.1|COX41_AOTAZ	COX41_AOTAZ RecName: Full=Cytochrome c oxidase subunit 4 isoform 1, mitochondrial; AltName: Full=Cytochrome c oxidase polypeptide IV; AltName: Full=Cytochrome c oxidase subunit IV isoform 1; Short=COX IV-1	76.36	55	13	0	117	171	3	167	8e-21	96.7
Harm	HARM021513	4	0	0	4	807	gi|47605531|sp|Q964T2.1|CP9E2_BLAGE	CP9E2_BLAGE RecName: Full=Cytochrome P450 9e2; AltName: Full=CYPIXE2	27.66	188	132	2	19	202	640	77	2e-20	95.9
Harm	HARM021633	0	0	6	25	368	gi|11386682|sp|Q9VYY4.1|C4G15_DROME	C4G15_DROME RecName: Full=Cytochrome P450 4g15; AltName: Full=CYPIVG15	35.85	106	66	1	332	435	1	318	6e-13	72
Harm	HARM022020	2	0	0	0	482	gi|47605529|sp|Q964R1.1|CP6J1_BLAGE	CP6J1_BLAGE RecName: Full=Cytochrome P450 6j1; AltName: Full=CYPVIJ1	45.65	138	75	0	19	156	67	480	4e-35	144
Harm	HARM022241	0	4	2	17	650	gi|22096349|sp|Q9V5L3.3|C49A1_DROME	C49A1_DROME RecName: Full=Probable cytochrome P450 49a1; AltName: Full=CYPXLIXA1	28.89	180	95	2	620	766	17	556	1e-11	68.2
Harm	HARM022456	187	122	192	96	1610	gi|3913339|sp|O18635.1|C12A2_MUSDO	C12A2_MUSDO RecName: Full=Cytochrome P450 CYP12A2; AltName: Full=CYPXIIA2	24.43	352	249	14	432	766	665	1597	1e-13	74.3
Harm	HARM023202	0	18	3	20	824	gi|11386653|sp|Q9V6D6.1|CP301_DROME	CP301_DROME RecName: Full=Probable cytochrome P450 301a1, mitochondrial; AltName: Full=CYPCCCIA1; Flags: Precursor	30.12	166	115	2	620	784	653	159	2e-14	77.4
Harm	HARM023527	0	2	0	0	371	gi|160380599|sp|A2RRT9.1|CP4V2_RAT	CP4V2_RAT RecName: Full=Cytochrome P450 4V2	34.48	116	76	1	634	749	365	21	5e-12	69.3
Harm	HARM023635	111	117	215	64	797	gi|3913336|sp|Q95031.1|CP6B6_HELAM	CP6B6_HELAM RecName: Full=Cytochrome P450 6B6; AltName: Full=CYPVIB6	50	38	19	0	451	488	765	652	3e-07	52.4
Harm	HARM023782	114	116	67	108	400	gi|373503134|gb|AEY75584.1|	cytochrome P450, partial [Helicoverpa armigera]	63.93	61	22	0	451	511	3	185	4e-15	78.6
Harm	HARM024540	8	0	3	5	1240	gi|3913337|sp|Q95036.1|CP6B5_PAPGL	CP6B5_PAPGL RecName: Full=Cytochrome P450 6B5; AltName: Full=CYP6B5v1; AltName: Full=CYPVIB5	23.02	126	95	2	263	386	861	1238	4e-06	49.3
Harm	HARM025002	23	26	34	0	833	gi|12643918|sp|Q9VA27.1|CP4C3_DROME	CP4C3_DROME RecName: Full=Cytochrome P450 4c3; AltName: Full=CYPIVC3	34.3	277	179	7	541	814	1	783	1e-34	144
Harm	HARM025193	2	3	0	2	996	gi|585549|sp|Q07994.1|NCPR_MUSDO	NCPR_MUSDO RecName: Full=NADPH--cytochrome P450 reductase; Short=CPR; Short=P450R	79.52	83	17	0	41	123	743	991	4e-36	148
Harm	HARM025289	2	0	0	0	945	gi|3913331|sp|Q27664.1|CP6B2_HELAM	CP6B2_HELAM RecName: Full=Cytochrome P450 6B2; AltName: Full=CYPVIB2	45.4	315	172	2	24	338	943	5	5e-75	277
Harm	HARM025292	55	89	55	34	1110	gi|585549|sp|Q07994.1|NCPR_MUSDO	NCPR_MUSDO RecName: Full=NADPH--cytochrome P450 reductase; Short=CPR; Short=P450R	65.44	217	74	1	335	550	1110	460	7e-84	307
Harm	HARM025847	3400	5759	4692	2467	520	gi|19862081|sp|P99028.2|QCR6_MOUSE	QCR6_MOUSE RecName: Full=Cytochrome b-c1 complex subunit 6, mitochondrial; AltName: Full=Complex III subunit 6; AltName: Full=Complex III subunit VIII; AltName: Full=Cytochrome c1 non-heme 11 kDa protein; AltName: Full=Mitochondrial hinge protein; AltName: Full=Ubiquinol-cytochrome c reductase complex 11 kDa protein; Flags: Precursor	90.8	87	8	0	1	87	70	330	2e-34	139
Harm	HARM025849	2	0	16	0	1057	gi|47605531|sp|Q964T2.1|CP9E2_BLAGE	CP9E2_BLAGE RecName: Full=Cytochrome P450 9e2; AltName: Full=CYPIXE2	24.63	272	197	4	19	282	220	1014	9e-22	100
Harm	HARM026208	2854	3202	3209	2893	776	gi|5921892|sp|O46578.1|COX41_GORGO	COX41_GORGO RecName: Full=Cytochrome c oxidase subunit 4 isoform 1, mitochondrial; AltName: Full=Cytochrome c oxidase polypeptide IV; AltName: Full=Cytochrome c oxidase subunit IV isoform 1; Short=COX IV-1	56.46	147	64	0	25	171	198	638	5e-48	187
Harm	HARM026312	64626	57641	44355	35799	941	gi|115502378|sp|P67794.2|COX1_CHOPI	COX1_CHOPI RecName: Full=Cytochrome c oxidase subunit 1; AltName: Full=Cytochrome c oxidase polypeptide I	77.85	307	67	1	206	511	1	921	1e-125	446
Harm	HARM027340	29	36	181	29	1020	gi|20138075|sp|Q9V4N3.1|CYB5_DROME	CYB5_DROME RecName: Full=Cytochrome b5; Short=CYTB5	63.01	73	27	0	11	83	143	361	4e-24	105
Harm	HARM027713	46	71	156	114	1521	gi|12644424|sp|Q27589.2|CP4D2_DROME	CP4D2_DROME RecName: Full=Cytochrome P450 4d2; AltName: Full=CYPIVD2	32.56	387	253	10	431	809	407	1510	8e-49	191
Harm	HARM027796	19	40	12	8	669	gi|268053935|gb|ACY92454.1|	cytochrome P450 CYP315A1 [Spodoptera littoralis]	67.35	49	16	0	429	477	668	522	3e-13	72.4
Harm	HARM027949	17	10	265	29	859	gi|47605531|sp|Q964T2.1|CP9E2_BLAGE	CP9E2_BLAGE RecName: Full=Cytochrome P450 9e2; AltName: Full=CYPIXE2	32.12	165	102	3	612	766	28	519	2e-18	90.1
Harm	HARM028175	7	5	33	16	798	gi|416831|sp|Q04552.1|CP6B1_PAPPO	CP6B1_PAPPO RecName: Full=Cytochrome P450 6B1; AltName: Full=CYP6B1v1/CYP6B1v2/CYP6B1v3; AltName: Full=CYPVIB1	31.65	139	94	2	661	798	796	389	2e-13	73.9
Harm	HARM028179	6	20	4	11	639	gi|47605529|sp|Q964R1.1|CP6J1_BLAGE	CP6J1_BLAGE RecName: Full=Cytochrome P450 6j1; AltName: Full=CYPVIJ1	41	100	58	1	664	762	553	254	1e-16	84.7
Harm	HARM028228	170	103	163	96	876	gi|5921956|sp|O44220.1|C12B1_DROAC	C12B1_DROAC RecName: Full=Cytochrome P450 12b1, mitochondrial; AltName: Full=CYPXIIB1; Flags: Precursor	45	60	33	1	475	534	137	313	6e-07	50.1
Harm	HARM028233	0	0	14	0	1046	gi|47605531|sp|Q964T2.1|CP9E2_BLAGE	CP9E2_BLAGE RecName: Full=Cytochrome P450 9e2; AltName: Full=CYPIXE2	27.17	254	175	5	18	261	936	196	3e-24	108
Harm	HARM028240	0	0	43	2	1121	gi|3913333|sp|Q27902.1|CP6B4_PAPGL	CP6B4_PAPGL RecName: Full=Cytochrome P450 6B4; AltName: Full=CYP6B4v1/CYP6B4v2; AltName: Full=CYPVIB4	33.5	206	133	3	613	814	406	1023	1e-22	103
Harm	HARM028666	53	8	60	17	285	gi|11386682|sp|Q9VYY4.1|C4G15_DROME	C4G15_DROME RecName: Full=Cytochrome P450 4g15; AltName: Full=CYPIVG15	43.53	85	46	1	664	746	260	6	7e-13	72
Harm	HARM028935	0	0	6	0	968	gi|296434466|sp|Q6ZWL3.2|CP4V2_HUMAN	CP4V2_HUMAN RecName: Full=Cytochrome P450 4V2	28.83	326	222	8	411	726	947	3	1e-32	137
Harm	HARM029066	4	0	15	0	835	gi|47605531|sp|Q964T2.1|CP9E2_BLAGE	CP9E2_BLAGE RecName: Full=Cytochrome P450 9e2; AltName: Full=CYPIXE2	28.79	198	136	4	23	215	162	740	5e-21	98.2
Harm	HARM029261	4	4	0	0	255	gi|33302607|sp|Q9VGB4.3|CP132_DROME	CP132_DROME RecName: Full=Probable cytochrome P450 313a2; AltName: Full=CYPCCCXIIIA2	44	75	39	2	366	437	254	30	2e-12	70.5
Harm	HARM029517	1815	0	0	0	759	gi|47605527|sp|Q964Q7.1|CP6D3_MUSDO	CP6D3_MUSDO RecName: Full=Cytochrome P450 6d3; AltName: Full=CYPVID3; AltName: Full=Pyrethroid resistance cytochrome P450	29.38	194	132	3	626	814	757	176	4e-17	85.9
Harm	HARM029911	10	5	45	16	1168	gi|3913331|sp|Q27664.1|CP6B2_HELAM	CP6B2_HELAM RecName: Full=Cytochrome P450 6B2; AltName: Full=CYPVIB2	34.16	202	126	4	620	814	534	1130	3e-24	109
Harm	HARM030141	0	8	9	32	500	gi|33860144|sp|Q9VRM7.3|CP307_DROME	CP307_DROME RecName: Full=Cytochrome P450 307a1; AltName: Full=CYPCCCVIIA1; AltName: Full=Protein spook	28.24	131	62	2	664	762	490	101	5e-09	58.9
Harm	HARM030313	0	0	5	0	190	gi|11386676|sp|Q9VWR5.1|CP306_DROME	CP306_DROME RecName: Full=Cytochrome P450 306a1; Short=CYPCCCVIA1; AltName: Full=Protein phantom; Short=Dmphm	85.48	62	9	0	193	254	3	188	3e-28	122
Harm	HARM030457	82	27	116	24	207	gi|11386682|sp|Q9VYY4.1|C4G15_DROME	C4G15_DROME RecName: Full=Cytochrome P450 4g15; AltName: Full=CYPIVG15	48.48	66	34	1	737	802	5	199	7e-07	52
Harm	HARM030567	50	29	49	8	709	gi|3913339|sp|O18635.1|C12A2_MUSDO	C12A2_MUSDO RecName: Full=Cytochrome P450 CYP12A2; AltName: Full=CYPXIIA2	27.6	192	131	3	620	803	71	604	1e-10	64.3
Harm	HARM030626	0	0	3	0	414	gi|11386710|sp|Q9VFP1.1|CP6D5_DROME	CP6D5_DROME RecName: Full=Probable cytochrome P450 6d5; AltName: Full=CYPVID5	23.48	115	86	2	73	185	66	410	8e-07	50.8
Harm	HARM030869	7	0	2	0	159	gi|47605531|sp|Q964T2.1|CP9E2_BLAGE	CP9E2_BLAGE RecName: Full=Cytochrome P450 9e2; AltName: Full=CYPIXE2	45.1	51	24	1	368	414	6	158	1e-06	51.2
Harm	HARM031498	0	3	0	0	391	gi|11386653|sp|Q9V6D6.1|CP301_DROME	CP301_DROME RecName: Full=Probable cytochrome P450 301a1, mitochondrial; AltName: Full=CYPCCCIA1; Flags: Precursor	28.46	130	87	5	165	288	19	390	7e-09	57.8
Harm	HARM031860	11	17	2	5	487	gi|11386662|sp|Q9VGH1.1|CP315_DROME	CP315_DROME RecName: Full=Cytochrome P450 315a1, mitochondrial; AltName: Full=CYPCCCXVA1; AltName: Full=Protein shadow; Flags: Precursor	38.57	70	39	1	415	480	188	397	4e-09	58.5
Harm	HARM032214	156	0	0	0	552	gi|47605531|sp|Q964T2.1|CP9E2_BLAGE	CP9E2_BLAGE RecName: Full=Cytochrome P450 9e2; AltName: Full=CYPIXE2	30.57	157	104	4	640	791	1	459	1e-14	77.4
Harm	HARM032626	0	0	2	0	912	gi|12643918|sp|Q9VA27.1|CP4C3_DROME	CP4C3_DROME RecName: Full=Cytochrome P450 4c3; AltName: Full=CYPIVC3	22.51	231	174	6	394	619	272	910	2e-09	60.5
Harm	HARM032808	0	6	6	2	795	gi|33860144|sp|Q9VRM7.3|CP307_DROME	CP307_DROME RecName: Full=Cytochrome P450 307a1; AltName: Full=CYPCCCVIIA1; AltName: Full=Protein spook	78.33	263	56	1	39	300	6	794	9e-118	419
Harm	HARM032820	0	0	0	4	1122	gi|296434466|sp|Q6ZWL3.2|CP4V2_HUMAN	CP4V2_HUMAN RecName: Full=Cytochrome P450 4V2	26.01	373	274	5	436	806	1120	44	3e-38	155
Harm	HARM032826	7	30	107	3	436	gi|3913336|sp|Q95031.1|CP6B6_HELAM	CP6B6_HELAM RecName: Full=Cytochrome P450 6B6; AltName: Full=CYPVIB6	40.35	57	34	0	447	503	4	174	3e-07	52.4
Harm	HARM037892	3	0	13	3	191	gi|11386682|sp|Q9VYY4.1|C4G15_DROME	C4G15_DROME RecName: Full=Cytochrome P450 4g15; AltName: Full=CYPIVG15	40.32	62	37	0	224	285	3	188	1e-07	53.9
Harm	HARM039905	0	8	81	0	205	gi|226693505|sp|Q9V7G5.2|C4AA1_DROME	C4AA1_DROME RecName: Full=Probable cytochrome P450 4aa1; AltName: Full=CYPIVAA1	44.19	43	24	0	398	440	193	65	6e-08	55.5
Harm	HARM040298	3	2	13	3	208	gi|38679391|gb|AAR26517.1|	antennal cytochrome P450 CYP4 [Mamestra brassicae]	82.05	39	7	0	6	44	119	3	6e-15	78.2
Harm	HARM041140	0	3	0	0	214	gi|6226832|sp|Q27516.2|C13A8_CAEEL	C13A8_CAEEL RecName: Full=Putative cytochrome P450 CYP13A8	39.34	61	35	1	381	439	196	14	2e-07	53.5
Harm	HARM042258	0	3	0	6	223	gi|189181682|ref|NP_001121192.1|	cytochrome P450 CYP339A1 [Bombyx mori]	40.98	61	36	0	385	445	186	4	3e-07	52.8
Harm	HARM043751	6	55	54	11	239	gi|270297651|gb|ACF17813.2|	DIMBOA-induced cytochrome P450 [Ostrinia furnacalis]	43.33	60	33	1	454	512	239	60	5e-08	55.1
Harm	HARM044443	2	0	0	0	248	gi|47605528|sp|Q964R0.1|CP6K1_BLAGE	CP6K1_BLAGE RecName: Full=Cytochrome P450 6k1; AltName: Full=CYPVIK1	48.81	84	43	2	144	227	3	248	3e-16	82.4
Harm	HARM046947	71	26	57	53	287	gi|357616868|gb|EHJ70454.1|	cytochrome P450 333B11 [Danaus plexippus]	69.47	95	29	0	397	491	1	285	2e-36	149
Harm	HARM047216	0	0	5	4	292	gi|3913344|sp|O73853.1|CP17A_ICTPU	CP17A_ICTPU RecName: Full=Steroid 17-alpha-hydroxylase/17,20 lyase; AltName: Full=CYPXVII; AltName: Full=Cytochrome P450 17A1; AltName: Full=Cytochrome P450-C17; Short=Cytochrome P450c17	30.77	91	63	1	694	784	286	17	2e-07	53.9
Harm	HARM047711	2	0	4	2	303	gi|231885|sp|P29981.1|CP4C1_BLADI	CP4C1_BLADI RecName: Full=Cytochrome P450 4C1; AltName: Full=CYPIVC1	45	100	55	0	667	766	1	300	3e-22	102
Harm	HARM048713	17	10	265	29	332	gi|261862072|dbj|BAI47532.1|	cytochrome 9A20 [Bombyx mori]	57.89	38	16	0	485	522	3	116	9e-06	47.8
Harm	HARM048900	0	2	0	0	339	gi|118572571|sp|Q38RW5.1|COX2_PRATU	COX2_PRATU RecName: Full=Cytochrome c oxidase subunit 2; AltName: Full=Cytochrome c oxidase polypeptide II	58.93	112	46	0	82	193	2	337	2e-35	144
Harm	HARM049134	0	0	4	0	350	gi|47605549|sp|Q9GQM9.1|CP6L1_BLAGE	CP6L1_BLAGE RecName: Full=Cytochrome P450 6l1; AltName: Full=CYPVIL1	37.65	85	52	2	300	383	97	348	7e-10	61.2
Harm	HARM049616	0	0	0	27	375	gi|2493382|sp|Q64441.1|CP24A_MOUSE	CP24A_MOUSE RecName: Full=1,25-dihydroxyvitamin D(3) 24-hydroxylase, mitochondrial; Short=24-OHase; Short=Vitamin D(3) 24-hydroxylase; AltName: Full=Cytochrome P450 24A1; AltName: Full=Cytochrome P450-CC24; Flags: Precursor	29.03	124	88	1	680	803	3	365	2e-08	57
Harm	HARM049745	0	15	3	20	384	gi|11386653|sp|Q9V6D6.1|CP301_DROME	CP301_DROME RecName: Full=Probable cytochrome P450 301a1, mitochondrial; AltName: Full=CYPCCCIA1; Flags: Precursor	35.82	67	42	2	468	533	384	190	7e-08	54.7
Harm	HARM050555	21	2	0	4	476	gi|11386694|sp|Q9V4U7.2|C6A14_DROME	C6A14_DROME RecName: Full=Probable cytochrome P450 6a14; AltName: Full=CYPVIA14	31.63	98	66	1	718	814	40	333	3e-07	53.1
Harm	HARM050824	2	0	0	0	542	gi|231885|sp|P29981.1|CP4C1_BLADI	CP4C1_BLADI RecName: Full=Cytochrome P450 4C1; AltName: Full=CYPIVC1	24	150	111	2	30	176	3	452	1e-08	57.8
Harm	HARM051108	5	0	0	6	717	gi|68067970|sp|P19967.2|CYB5R_DROME	CYB5R_DROME RecName: Full=Cytochrome b5-related protein; AltName: Full=Protein TU-36B	38.89	54	33	0	27	80	112	273	6e-06	45.4
Harm	HARM051490	21	2	0	4	330	gi|11386694|sp|Q9V4U7.2|C6A14_DROME	C6A14_DROME RecName: Full=Probable cytochrome P450 6a14; AltName: Full=CYPVIA14	43.75	48	27	0	719	766	1	144	4e-06	49.7
Harm	HARM051893	0	6	0	0	625	gi|3913339|sp|O18635.1|C12A2_MUSDO	C12A2_MUSDO RecName: Full=Cytochrome P450 CYP12A2; AltName: Full=CYPXIIA2	38.46	78	48	1	112	189	13	243	2e-11	63.9
Harm	HARM051940	0	0	3	8	440	gi|380865481|sp|Q9VMS8.4|C4AC2_DROME	C4AC2_DROME RecName: Full=Probable cytochrome P450 4ac2; AltName: Full=CYPIVAC2	40.48	84	49	3	245	327	194	433	1e-12	58.9
Harm	HARM052009	5	12	0	3	1709	gi|11386695|sp|Q9V4U9.1|C6A13_DROME	C6A13_DROME RecName: Full=Probable cytochrome P450 6a13; AltName: Full=CYPVIA13	35.1	151	91	3	619	762	1133	696	3e-17	86.3
Harm	HARM052114	30	5	31	7	623	gi|11386682|sp|Q9VYY4.1|C4G15_DROME	C4G15_DROME RecName: Full=Cytochrome P450 4g15; AltName: Full=CYPIVG15	39.29	56	34	0	608	663	375	208	1e-14	54.7
Harm	HARM052286	21	2	0	4	400	gi|12643917|sp|Q9V769.1|C6A22_DROME	C6A22_DROME RecName: Full=Cytochrome P450 6a22; AltName: Full=CYPVIA22	43.55	62	34	1	447	507	398	213	1e-08	57
Harm	HARM052357	51	36	94	101	908	gi|11386682|sp|Q9VYY4.1|C4G15_DROME	C4G15_DROME RecName: Full=Cytochrome P450 4g15; AltName: Full=CYPIVG15	50	74	36	1	621	693	507	286	4e-29	79
Harm	HARM052421	18	0	13	0	729	gi|12643918|sp|Q9VA27.1|CP4C3_DROME	CP4C3_DROME RecName: Full=Cytochrome P450 4c3; AltName: Full=CYPIVC3	39.66	58	34	1	682	738	437	610	1e-12	43.9
Harm	HARM052453	4	40	87	2	820	gi|3913321|sp|O61387.1|CP6B7_HELAM	CP6B7_HELAM RecName: Full=Cytochrome P450 6B7; AltName: Full=CYPVIB7	47.62	42	22	0	391	432	16	141	1e-08	47.4
Harm	HARM052489	96	36	49	281	485	gi|5921917|sp|P79152.1|CP3AJ_CAPAE	CP3AJ_CAPAE RecName: Full=Cytochrome P450 3A19; AltName: Full=CYPIIIA19	46.67	45	24	0	718	762	157	291	7e-10	56.2
Harm	HARM052538	7	30	107	3	1402	gi|3913321|sp|O61387.1|CP6B7_HELAM	CP6B7_HELAM RecName: Full=Cytochrome P450 6B7; AltName: Full=CYPVIB7	30.47	128	83	5	593	714	930	568	3e-13	48.1
Harm	HARM052608	54	205	154	435	533	gi|231885|sp|P29981.1|CP4C1_BLADI	CP4C1_BLADI RecName: Full=Cytochrome P450 4C1; AltName: Full=CYPIVC1	42.86	49	28	0	373	421	3	149	2e-06	50.1
Harm	HARM052714	37	5	44	10	817	gi|11386682|sp|Q9VYY4.1|C4G15_DROME	C4G15_DROME RecName: Full=Cytochrome P450 4g15; AltName: Full=CYPIVG15	39.52	124	72	2	608	728	373	2	7e-23	105
Harm	HARM053069	0	2	0	0	553	gi|3913339|sp|O18635.1|C12A2_MUSDO	C12A2_MUSDO RecName: Full=Cytochrome P450 CYP12A2; AltName: Full=CYPXIIA2	32.08	106	68	1	143	244	30	347	2e-10	63.2
Harm	HARM053132	89	36	46	273	303	gi|11386696|sp|Q9V675.1|CP6G2_DROME	CP6G2_DROME RecName: Full=Probable cytochrome P450 6g2; AltName: Full=CYPVIG2	48.78	82	41	1	432	512	301	56	1e-17	87
Harm	HARM053217	31	65	86	3	408	gi|12644424|sp|Q27589.2|CP4D2_DROME	CP4D2_DROME RecName: Full=Cytochrome P450 4d2; AltName: Full=CYPIVD2	48.98	49	25	0	104	152	148	2	2e-08	56.2
Harm	HARM053288	2	0	0	2	597	gi|231885|sp|P29981.1|CP4C1_BLADI	CP4C1_BLADI RecName: Full=Cytochrome P450 4C1; AltName: Full=CYPIVC1	46.88	32	17	0	403	434	425	330	9e-08	40.8
Harm	HARM053890	0	0	2	0	420	gi|1345880|sp|P49096.1|CYB5_MUSDO	CYB5_MUSDO RecName: Full=Cytochrome b5; Short=CYTB5	49.02	51	26	0	33	83	197	45	3e-09	56.2
Harm	HARM054056	6	0	0	0	747	gi|47605531|sp|Q964T2.1|CP9E2_BLAGE	CP9E2_BLAGE RecName: Full=Cytochrome P450 9e2; AltName: Full=CYPIXE2	34.33	67	40	1	144	206	202	2	9e-14	48.5
Harm	HARM054162	0	0	3	8	411	gi|12643918|sp|Q9VA27.1|CP4C3_DROME	CP4C3_DROME RecName: Full=Cytochrome P450 4c3; AltName: Full=CYPIVC3	36.88	141	87	5	189	327	409	8	1e-13	73.6
Harm	HARM054364	35	26	27	47	541	gi|11386706|sp|Q9VB31.1|C6A18_DROME	C6A18_DROME RecName: Full=Probable cytochrome P450 6a18; AltName: Full=CYPVIA18	35.96	89	54	2	429	514	3	257	2e-08	56.2
Harm	HARM054679	348	31	72	73	1675	gi|47605531|sp|Q964T2.1|CP9E2_BLAGE	CP9E2_BLAGE RecName: Full=Cytochrome P450 9e2; AltName: Full=CYPIXE2	32.08	159	99	2	665	814	477	1	2e-16	83.2
Harm	HARM059841	8	0	0	0	197	gi|11386683|sp|Q9W011.1|C4D20_DROME	C4D20_DROME RecName: Full=Probable cytochrome P450 4d20; AltName: Full=CYPIVD20	46.67	60	32	1	850	909	19	195	7e-11	65.5
Harm	HARM065004	61	57	57	46	364	gi|354549511|gb|AER27812.1|	cytochrome c oxidase polypeptide IV [Antheraea yamamai]	50.77	65	32	0	30	94	169	363	4e-11	64.3
Harm	HARM065865	4	30	19	29	464	gi|12644424|sp|Q27589.2|CP4D2_DROME	CP4D2_DROME RecName: Full=Cytochrome P450 4d2; AltName: Full=CYPIVD2	54	50	23	0	451	500	198	347	1e-09	60.5
Harm	HARM066541	28738	31291	22713	12654	489	gi|115502378|sp|P67794.2|COX1_CHOPI	COX1_CHOPI RecName: Full=Cytochrome c oxidase subunit 1; AltName: Full=Cytochrome c oxidase polypeptide I	60	90	35	1	423	511	200	469	4e-15	79
Harm	HARM066580	28739	31456	22719	12671	559	gi|115502378|sp|P67794.2|COX1_CHOPI	COX1_CHOPI RecName: Full=Cytochrome c oxidase subunit 1; AltName: Full=Cytochrome c oxidase polypeptide I	65.57	122	41	1	391	511	169	534	1e-29	126
Harm	HARM066614	234233	185711	159977	132374	723	gi|3121909|sp|Q35826.1|COX3_SPOFR	COX3_SPOFR RecName: Full=Cytochrome c oxidase subunit 3; AltName: Full=Cytochrome c oxidase polypeptide III	71.51	179	51	0	80	258	152	688	4e-64	240
Harm	HARM066626	0	10	39	8	874	gi|11386696|sp|Q9V675.1|CP6G2_DROME	CP6G2_DROME RecName: Full=Probable cytochrome P450 6g2; AltName: Full=CYPVIG2	37.21	172	107	6	342	512	30	527	1e-22	103
Harm	HARM066781	3395	5737	4683	2461	503	gi|19862081|sp|P99028.2|QCR6_MOUSE	QCR6_MOUSE RecName: Full=Cytochrome b-c1 complex subunit 6, mitochondrial; AltName: Full=Complex III subunit 6; AltName: Full=Complex III subunit VIII; AltName: Full=Cytochrome c1 non-heme 11 kDa protein; AltName: Full=Mitochondrial hinge protein; AltName: Full=Ubiquinol-cytochrome c reductase complex 11 kDa protein; Flags: Precursor	90.8	87	8	0	1	87	470	210	2e-34	139
Harm	HARM000080	0	2	2	0	799	gi|128825|sp|P15690.1|NDUS1_BOVIN	NDUS1_BOVIN RecName: Full=NADH-ubiquinone oxidoreductase 75 kDa subunit, mitochondrial; AltName: Full=Complex I-75kD; Short=CI-75kD; Flags: Precursor	48.06	258	131	3	318	572	19	789	2e-64	243
Harm	HARM001912	1814	876	791	828	1250	gi|47117273|sp|Q91WD5.1|NDUS2_MOUSE	NDUS2_MOUSE RecName: Full=NADH dehydrogenase [ubiquinone] iron-sulfur protein 2, mitochondrial; AltName: Full=Complex I-49kD; Short=CI-49kD; AltName: Full=NADH-ubiquinone oxidoreductase 49 kDa subunit; Flags: Precursor	84.19	272	43	0	196	467	3	818	8e-144	506
Harm	HARM002630	891	296	283	407	528	gi|32363438|sp|Q9Z1P6.3|NDUA7_MOUSE	NDUA7_MOUSE RecName: Full=NADH dehydrogenase [ubiquinone] 1 alpha subcomplex subunit 7; AltName: Full=Complex I-B14.5a; Short=CI-B14.5a; AltName: Full=NADH-ubiquinone oxidoreductase subunit B14.5a	52.83	106	46	2	1	102	119	436	8e-25	108
Harm	HARM003702	341	7	93	134	1681	gi|13634073|sp|O88799.1|ZAN_MOUSE	ZAN_MOUSE RecName: Full=Zonadhesin; Flags: Precursor	32.87	505	308	25	83	556	36	1436	2e-30	130
Harm	HARM004532	15	13	14	3	1278	gi|548387|sp|P25708.2|NDUV1_BOVIN	NDUV1_BOVIN RecName: Full=NADH dehydrogenase [ubiquinone] flavoprotein 1, mitochondrial; AltName: Full=Complex I-51kD; Short=CI-51kD; AltName: Full=NADH dehydrogenase flavoprotein 1; AltName: Full=NADH-ubiquinone oxidoreductase 51 kDa subunit; Flags: Precursor	86.01	386	54	0	50	435	1160	3	0	668
Harm	HARM004854	332	62	42	69	902	gi|2499325|sp|O00217.1|NDUS8_HUMAN	NDUS8_HUMAN RecName: Full=NADH dehydrogenase [ubiquinone] iron-sulfur protein 8, mitochondrial; AltName: Full=Complex I-23kD; Short=CI-23kD; AltName: Full=NADH-ubiquinone oxidoreductase 23 kDa subunit; AltName: Full=TYKY subunit; Flags: Precursor	74.42	215	49	2	1	209	97	741	8e-92	332
Harm	HARM008498	575	425	185	97	620	gi|47117301|sp|Q9CR61.3|NDUB7_MOUSE	NDUB7_MOUSE RecName: Full=NADH dehydrogenase [ubiquinone] 1 beta subcomplex subunit 7; AltName: Full=Complex I-B18; Short=CI-B18; AltName: Full=NADH-ubiquinone oxidoreductase B18 subunit	47.66	107	56	1	1	107	159	455	5e-24	105
Harm	HARM010633	1067	1692	1414	457	607	gi|12644364|sp|P91929.2|NDUAA_DROME	NDUAA_DROME RecName: Full=NADH dehydrogenase [ubiquinone] 1 alpha subcomplex subunit 10, mitochondrial; AltName: Full=Complex I-42kD; Short=CI-42kD; AltName: Full=NADH-ubiquinone oxidoreductase 42 kDa subunit; Flags: Precursor	48.3	176	90	2	211	385	1	513	2e-32	135
Harm	HARM010902	2	0	0	0	979	gi|13634073|sp|O88799.1|ZAN_MOUSE	ZAN_MOUSE RecName: Full=Zonadhesin; Flags: Precursor	36.08	316	196	12	342	651	67	936	1e-30	132
Harm	HARM011421	26146	34265	17562	13239	883	gi|3122511|sp|Q34048.2|NU4M_CERCA	NU4M_CERCA RecName: Full=NADH-ubiquinone oxidoreductase chain 4; AltName: Full=NADH dehydrogenase subunit 4	69.76	291	88	0	156	446	1	873	4e-101	364
Harm	HARM011882	0	2	2	0	476	gi|13124802|sp|Q94511.3|NDUS1_DROME	NDUS1_DROME RecName: Full=NADH-ubiquinone oxidoreductase 75 kDa subunit, mitochondrial; AltName: Full=Complex I-75kD; Short=CI-75kD; Flags: Precursor	68.32	101	31	1	265	364	474	172	3e-42	139
Harm	HARM012414	2	0	0	2	1851	gi|13634073|sp|O88799.1|ZAN_MOUSE	ZAN_MOUSE RecName: Full=Zonadhesin; Flags: Precursor	39.64	603	288	18	4849	5375	3	1775	1e-79	296
Harm	HARM012991	224	102	40	39	777	gi|115502495|sp|Q0MQI4.1|NDUV1_PONPY	NDUV1_PONPY RecName: Full=NADH dehydrogenase [ubiquinone] flavoprotein 1, mitochondrial; AltName: Full=Complex I-51kD; Short=CI-51kD; AltName: Full=NADH-ubiquinone oxidoreductase 51 kDa subunit; Flags: Precursor	84.62	52	8	0	418	469	775	620	4e-21	98.2
Harm	HARM014624	4	0	0	0	255	gi|115502495|sp|Q0MQI4.1|NDUV1_PONPY	NDUV1_PONPY RecName: Full=NADH dehydrogenase [ubiquinone] flavoprotein 1, mitochondrial; AltName: Full=Complex I-51kD; Short=CI-51kD; AltName: Full=NADH-ubiquinone oxidoreductase 51 kDa subunit; Flags: Precursor	80.95	84	16	0	311	394	253	2	1e-36	150
Harm	HARM015880	4	2	0	0	895	gi|13124802|sp|Q94511.3|NDUS1_DROME	NDUS1_DROME RecName: Full=NADH-ubiquinone oxidoreductase 75 kDa subunit, mitochondrial; AltName: Full=Complex I-75kD; Short=CI-75kD; Flags: Precursor	79.86	283	54	2	1	280	844	2	1e-133	472
Harm	HARM016166	12583	19312	15054	12062	679	gi|300669684|sp|P03896.3|NU2M_DROME	NU2M_DROME RecName: Full=NADH-ubiquinone oxidoreductase chain 2; AltName: Full=NADH dehydrogenase subunit 2	52.11	142	68	2	4	145	12	425	4e-24	106
Harm	HARM016297	951	675	570	709	420	gi|269969365|sp|P0CB79.1|NDUA2_PONAB	NDUA2_PONAB RecName: Full=NADH dehydrogenase [ubiquinone] 1 alpha subcomplex subunit 2; AltName: Full=Complex I-B8; Short=CI-B8; AltName: Full=NADH-ubiquinone oxidoreductase B8 subunit	66.29	89	30	0	1	89	101	367	6e-33	135
Harm	HARM017016	2	0	0	0	805	gi|13634073|sp|O88799.1|ZAN_MOUSE	ZAN_MOUSE RecName: Full=Zonadhesin; Flags: Precursor	33.53	167	107	5	457	619	764	291	3e-16	83.6
Harm	HARM017028	0	2	2	0	900	gi|81884209|sp|Q66HF1.1|NDUS1_RAT	NDUS1_RAT RecName: Full=NADH-ubiquinone oxidoreductase 75 kDa subunit, mitochondrial; Flags: Precursor	51.67	300	141	4	305	600	3	899	8e-85	310
Harm	HARM017636	29423	42059	27386	24902	508	gi|1709380|sp|P51940.1|NU3M_DROSU	NU3M_DROSU RecName: Full=NADH-ubiquinone oxidoreductase chain 3; AltName: Full=NADH dehydrogenase subunit 3	72.53	91	25	0	27	117	393	121	2e-33	137
Harm	HARM021919	86	19	26	27	292	gi|74733183|sp|Q9BU61.1|NDUF3_HUMAN	NDUF3_HUMAN RecName: Full=NADH dehydrogenase [ubiquinone] 1 alpha subcomplex assembly factor 3	37.29	59	35	2	94	150	4	171	1e-05	45.1
Harm	HARM023497	13642	16632	11016	8349	376	gi|3122562|sp|Q34049.1|NU4LM_CERCA	NU4LM_CERCA RecName: Full=NADH-ubiquinone oxidoreductase chain 4L; AltName: Full=NADH dehydrogenase subunit 4L	74.29	35	9	0	62	96	169	273	2e-10	60.1
Harm	HARM024315	10	0	14	36	475	gi|2833301|sp|Q19724.1|NDUS6_CAEEL	NDUS6_CAEEL RecName: Full=Probable NADH dehydrogenase [ubiquinone] iron-sulfur protein 6, mitochondrial; AltName: Full=Complex I-13kD-A; Short=CI-13kD-A; AltName: Full=NADH-ubiquinone oxidoreductase 13 kDa-A subunit; Flags: Precursor	52.63	95	45	0	32	126	165	449	6e-27	115
Harm	HARM025227	32	94	69	33	862	gi|115502345|sp|Q0MQG8.1|NDUS3_PANTR	NDUS3_PANTR RecName: Full=NADH dehydrogenase [ubiquinone] iron-sulfur protein 3, mitochondrial; AltName: Full=Complex I-30kD; Short=CI-30kD; AltName: Full=NADH-ubiquinone oxidoreductase 30 kDa subunit; Flags: Precursor	61.67	227	86	1	3	228	182	862	3e-80	293
Harm	HARM025431	0	2	9	2	674	gi|115502496|sp|Q0MQI8.1|NDUV2_GORGO	NDUV2_GORGO RecName: Full=NADH dehydrogenase [ubiquinone] flavoprotein 2, mitochondrial; AltName: Full=NADH-ubiquinone oxidoreductase 24 kDa subunit; Flags: Precursor	71.35	192	54	2	1	191	96	668	1e-78	288
Harm	HARM025450	1665	711	567	492	1465	gi|81884209|sp|Q66HF1.1|NDUS1_RAT	NDUS1_RAT RecName: Full=NADH-ubiquinone oxidoreductase 75 kDa subunit, mitochondrial; Flags: Precursor	57.23	166	70	2	561	725	1126	632	2e-62	205
Harm	HARM025629	29	42	41	29	1104	gi|12644364|sp|P91929.2|NDUAA_DROME	NDUAA_DROME RecName: Full=NADH dehydrogenase [ubiquinone] 1 alpha subcomplex subunit 10, mitochondrial; AltName: Full=Complex I-42kD; Short=CI-42kD; AltName: Full=NADH-ubiquinone oxidoreductase 42 kDa subunit; Flags: Precursor	55.81	215	94	1	26	239	184	828	4e-56	202
Harm	HARM025832	243	335	277	381	984	gi|269969369|sp|P0CB91.1|NDUA8_PONAB	NDUA8_PONAB RecName: Full=NADH dehydrogenase [ubiquinone] 1 alpha subcomplex subunit 8; AltName: Full=Complex I-19kD; Short=CI-19kD; AltName: Full=NADH-ubiquinone oxidoreductase 19 kDa subunit	67.46	126	41	0	1	126	175	552	2e-47	182
Harm	HARM025857	8	6	6	8	656	gi|81890431|sp|Q641Y2.1|NDUS2_RAT	NDUS2_RAT RecName: Full=NADH dehydrogenase [ubiquinone] iron-sulfur protein 2, mitochondrial; AltName: Full=Complex I-49kD; Short=CI-49kD; AltName: Full=NADH-ubiquinone oxidoreductase 49 kDa subunit; Flags: Precursor	73.89	180	47	0	33	212	115	654	2e-73	271
Harm	HARM025963	1029	277	220	297	607	gi|12229865|sp|Q9N2W7.2|NDUAC_CAEEL	NDUAC_CAEEL RecName: Full=Probable NADH dehydrogenase [ubiquinone] 1 alpha subcomplex subunit 12; AltName: Full=NADH-ubiquinone oxidoreductase 17.0 kDa subunit	70.29	138	41	0	1	138	84	497	1e-53	204
Harm	HARM025984	2203	1355	1056	1168	882	gi|6093510|sp|O43674.1|NDUB5_HUMAN	NDUB5_HUMAN RecName: Full=NADH dehydrogenase [ubiquinone] 1 beta subcomplex subunit 5, mitochondrial; AltName: Full=Complex I-SGDH; Short=CI-SGDH; AltName: Full=NADH-ubiquinone oxidoreductase SGDH subunit; Flags: Precursor	50.3	167	78	2	1	162	41	532	9e-45	175
Harm	HARM026087	1510	3372	1814	2189	1040	gi|6685213|sp|Q94519.1|ACPM_DROME	ACPM_DROME RecName: Full=Acyl carrier protein, mitochondrial; Short=ACP; AltName: Full=NADH-ubiquinone oxidoreductase 9.6 kDa subunit; AltName: Full=NADH-ubiquinone oxidoreductase acyl-carrier subunit; Flags: Precursor	75	152	38	0	1	152	76	531	2e-63	236
Harm	HARM026088	571	606	472	404	743	gi|6685213|sp|Q94519.1|ACPM_DROME	ACPM_DROME RecName: Full=Acyl carrier protein, mitochondrial; Short=ACP; AltName: Full=NADH-ubiquinone oxidoreductase 9.6 kDa subunit; AltName: Full=NADH-ubiquinone oxidoreductase acyl-carrier subunit; Flags: Precursor	68.18	154	47	2	1	152	62	517	6e-55	208
Harm	HARM026133	2390	2161	1627	1364	1452	gi|115502293|sp|Q0MQB3.2|NDUA9_GORGO	NDUA9_GORGO RecName: Full=NADH dehydrogenase [ubiquinone] 1 alpha subcomplex subunit 9, mitochondrial; AltName: Full=Complex I-39kD; Short=CI-39kD; AltName: Full=NADH-ubiquinone oxidoreductase 39 kDa subunit; Flags: Precursor	59.75	405	162	4	1	404	110	1297	4e-125	443
Harm	HARM026373	2757	2281	1409	1446	555	gi|115502287|sp|Q0MQA3.3|NDUA6_PONPY	NDUA6_PONPY RecName: Full=NADH dehydrogenase [ubiquinone] 1 alpha subcomplex subunit 6; AltName: Full=Complex I-B14; Short=CI-B14; AltName: Full=NADH-ubiquinone oxidoreductase B14 subunit	66.13	124	42	0	1	124	72	443	2e-47	182
Harm	HARM026547	437	340	242	231	701	gi|400587|sp|Q02379.2|NDUS5_BOVIN	NDUS5_BOVIN RecName: Full=NADH dehydrogenase [ubiquinone] iron-sulfur protein 5; AltName: Full=Complex I-15 kDa; Short=CI-15 kDa; AltName: Full=NADH-ubiquinone oxidoreductase 15 kDa subunit	74.36	78	20	0	1	78	332	565	5e-32	132
Harm	HARM026694	753	736	527	728	770	gi|97536820|sp|Q8HXG5.2|NDUBB_BOVIN	NDUBB_BOVIN RecName: Full=NADH dehydrogenase [ubiquinone] 1 beta subcomplex subunit 11, mitochondrial; AltName: Full=Complex I-ESSS; Short=CI-ESSS; AltName: Full=NADH-ubiquinone oxidoreductase ESSS subunit; Flags: Precursor	42.15	121	69	1	29	148	225	587	3e-25	109
Harm	HARM026749	229	155	98	121	495	gi|2833301|sp|Q19724.1|NDUS6_CAEEL	NDUS6_CAEEL RecName: Full=Probable NADH dehydrogenase [ubiquinone] iron-sulfur protein 6, mitochondrial; AltName: Full=Complex I-13kD-A; Short=CI-13kD-A; AltName: Full=NADH-ubiquinone oxidoreductase 13 kDa-A subunit; Flags: Precursor	57.55	106	45	2	21	126	181	486	2e-32	133
Harm	HARM026931	342	186	137	114	691	gi|115502297|sp|Q0MQB9.3|NDUAB_GORGO	NDUAB_GORGO RecName: Full=NADH dehydrogenase [ubiquinone] 1 alpha subcomplex subunit 11; AltName: Full=Complex I-B14.7; Short=CI-B14.7; AltName: Full=NADH-ubiquinone oxidoreductase subunit B14.7	31.29	163	104	1	3	157	85	573	2e-18	87.4
Harm	HARM026976	473	352	293	449	662	gi|121958854|sp|Q1HPL8.1|NDUBA_BOMMO	NDUBA_BOMMO RecName: Full=NADH dehydrogenase [ubiquinone] 1 beta subcomplex subunit 10	78.75	160	33	1	1	159	93	572	1e-74	273
Harm	HARM026989	1331	894	628	629	838	gi|47117304|sp|Q9CXZ1.3|NDUS4_MOUSE	NDUS4_MOUSE RecName: Full=NADH dehydrogenase [ubiquinone] iron-sulfur protein 4, mitochondrial; AltName: Full=Complex I-18 kDa; Short=CI-18 kDa; AltName: Full=Complex I-AQDQ; Short=CI-AQDQ; AltName: Full=NADH-ubiquinone oxidoreductase 18 kDa subunit; Flags: Precursor	54.64	194	85	4	1	191	101	667	9e-59	221
Harm	HARM026990	44	136	49	36	657	gi|20139062|sp|Q95KV7.3|NDUAD_BOVIN	NDUAD_BOVIN RecName: Full=NADH dehydrogenase [ubiquinone] 1 alpha subcomplex subunit 13; AltName: Full=Cell death regulatory protein GRIM-19; AltName: Full=Complex I-B16.6; Short=CI-B16.6; AltName: Full=Gene associated with retinoic-interferon-induced mortality 19 protein; Short=GRIM-19; AltName: Full=NADH-ubiquinone oxidoreductase B16.6 subunit	58.11	148	62	0	1	148	77	520	3e-48	186
Harm	HARM027165	2139	659	552	379	878	gi|47117311|sp|Q9DC70.1|NDUS7_MOUSE	NDUS7_MOUSE RecName: Full=NADH dehydrogenase [ubiquinone] iron-sulfur protein 7, mitochondrial; AltName: Full=Complex I-20kD; Short=CI-20kD; AltName: Full=NADH-ubiquinone oxidoreductase 20 kDa subunit; Flags: Precursor	78.01	191	42	1	27	217	177	743	7e-77	282
Harm	HARM027177	1398	1655	1398	364	769	gi|46577115|sp|Q9CQJ8.3|NDUB9_MOUSE	NDUB9_MOUSE RecName: Full=NADH dehydrogenase [ubiquinone] 1 beta subcomplex subunit 9; AltName: Full=Complex I-B22; Short=CI-B22; AltName: Full=NADH-ubiquinone oxidoreductase B22 subunit	47.79	136	70	1	1	135	27	434	1e-31	130
Harm	HARM027671	375	192	143	206	571	gi|400650|sp|P23935.3|NDUA5_BOVIN	NDUA5_BOVIN RecName: Full=NADH dehydrogenase [ubiquinone] 1 alpha subcomplex subunit 5; AltName: Full=Complex I subunit B13; AltName: Full=Complex I-13kD-B; Short=CI-13kD-B; AltName: Full=NADH-ubiquinone oxidoreductase 13 kDa-B subunit	52.21	113	54	0	4	116	55	393	2e-32	133
Harm	HARM027710	82	72	48	52	498	gi|115502313|sp|Q0MQD0.3|NDUB3_PONPY	NDUB3_PONPY RecName: Full=NADH dehydrogenase [ubiquinone] 1 beta subcomplex subunit 3; AltName: Full=Complex I-B12; Short=CI-B12; AltName: Full=NADH-ubiquinone oxidoreductase B12 subunit	40.54	74	44	1	11	84	318	112	2e-12	67.4
Harm	HARM028155	2207	4236	3347	1326	968	gi|115502496|sp|Q0MQI8.1|NDUV2_GORGO	NDUV2_GORGO RecName: Full=NADH dehydrogenase [ubiquinone] flavoprotein 2, mitochondrial; AltName: Full=NADH-ubiquinone oxidoreductase 24 kDa subunit; Flags: Precursor	70.8	226	65	1	19	243	196	873	1e-86	314
Harm	HARM028251	1435	1123	926	934	853	gi|128860|sp|P23709.1|NDUS3_BOVIN	NDUS3_BOVIN RecName: Full=NADH dehydrogenase [ubiquinone] iron-sulfur protein 3, mitochondrial; AltName: Full=Complex I-30kD; Short=CI-30kD; AltName: Full=NADH-ubiquinone oxidoreductase 30 kDa subunit; Flags: Precursor	75.64	78	19	2	185	262	600	373	1e-26	115
Harm	HARM046780	0	0	0	16	284	gi|115502326|sp|Q0MQE9.3|NDUB9_GORGO	NDUB9_GORGO RecName: Full=NADH dehydrogenase [ubiquinone] 1 beta subcomplex subunit 9; AltName: Full=Complex I-B22; Short=CI-B22; AltName: Full=NADH-ubiquinone oxidoreductase B22 subunit	38.1	63	39	0	8	70	229	41	3e-08	53.1
Harm	HARM048986	2	0	8	46	343	gi|400384|sp|Q02366.2|NDUA6_BOVIN	NDUA6_BOVIN RecName: Full=NADH dehydrogenase [ubiquinone] 1 alpha subcomplex subunit 6; AltName: Full=Complex I-B14; Short=CI-B14; AltName: Full=NADH-ubiquinone oxidoreductase B14 subunit	55.05	109	49	0	14	122	343	17	2e-29	123
Harm	HARM051500	0	0	11	17	564	gi|115502346|sp|Q0MQG6.1|NDUS3_PONPY	NDUS3_PONPY RecName: Full=NADH dehydrogenase [ubiquinone] iron-sulfur protein 3, mitochondrial; AltName: Full=Complex I-30kD; Short=CI-30kD; AltName: Full=NADH-ubiquinone oxidoreductase 30 kDa subunit; Flags: Precursor	59.44	180	73	0	47	226	25	564	3e-62	234
Harm	HARM051968	2	2	0	0	335	gi|13124802|sp|Q94511.3|NDUS1_DROME	NDUS1_DROME RecName: Full=NADH-ubiquinone oxidoreductase 75 kDa subunit, mitochondrial; AltName: Full=Complex I-75kD; Short=CI-75kD; Flags: Precursor	89.71	68	7	0	56	123	333	130	2e-51	134
Harm	HARM052509	9	6	2	6	341	gi|269969369|sp|P0CB91.1|NDUA8_PONAB	NDUA8_PONAB RecName: Full=NADH dehydrogenase [ubiquinone] 1 alpha subcomplex subunit 8; AltName: Full=Complex I-19kD; Short=CI-19kD; AltName: Full=NADH-ubiquinone oxidoreductase 19 kDa subunit	64.58	48	17	0	75	122	145	2	3e-24	64.7
Harm	HARM052994	536	63	68	60	532	gi|47117242|sp|Q8K3J1.1|NDUS8_MOUSE	NDUS8_MOUSE RecName: Full=NADH dehydrogenase [ubiquinone] iron-sulfur protein 8, mitochondrial; AltName: Full=Complex I-23kD; Short=CI-23kD; AltName: Full=NADH-ubiquinone oxidoreductase 23 kDa subunit; Flags: Precursor	100	50	0	0	80	129	530	381	4e-55	109
Harm	HARM053400	0	0	11	17	583	gi|115502346|sp|Q0MQG6.1|NDUS3_PONPY	NDUS3_PONPY RecName: Full=NADH dehydrogenase [ubiquinone] iron-sulfur protein 3, mitochondrial; AltName: Full=Complex I-30kD; Short=CI-30kD; AltName: Full=NADH-ubiquinone oxidoreductase 30 kDa subunit; Flags: Precursor	55.25	181	80	1	47	226	548	6	6e-55	209
Harm	HARM053565	0	2	2	0	414	gi|341941160|sp|Q91VD9.2|NDUS1_MOUSE	NDUS1_MOUSE RecName: Full=NADH-ubiquinone oxidoreductase 75 kDa subunit, mitochondrial; AltName: Full=Complex I-75kD; Short=CI-75kD; Flags: Precursor	56.52	138	59	2	305	441	3	413	5e-37	151
Harm	HARM053821	0	2	2	0	374	gi|115502496|sp|Q0MQI8.1|NDUV2_GORGO	NDUV2_GORGO RecName: Full=NADH dehydrogenase [ubiquinone] flavoprotein 2, mitochondrial; AltName: Full=NADH-ubiquinone oxidoreductase 24 kDa subunit; Flags: Precursor	90.62	64	5	1	77	139	1	192	4e-45	125
Harm	HARM053939	2	0	0	0	591	gi|75171894|sp|Q9FNN5.1|NDUV1_ARATH	NDUV1_ARATH RecName: Full=NADH dehydrogenase [ubiquinone] flavoprotein 1, mitochondrial; Flags: Precursor	60.19	206	68	2	105	296	3	590	2e-48	189
Harm	HARM061201	147	38	53	48	220	gi|32363438|sp|Q9Z1P6.3|NDUA7_MOUSE	NDUA7_MOUSE RecName: Full=NADH dehydrogenase [ubiquinone] 1 alpha subcomplex subunit 7; AltName: Full=Complex I-B14.5a; Short=CI-B14.5a; AltName: Full=NADH-ubiquinone oxidoreductase subunit B14.5a	58.54	41	17	0	27	67	215	93	2e-08	53.9
Harm	HARM065586	1645	409	321	214	499	gi|47117311|sp|Q9DC70.1|NDUS7_MOUSE	NDUS7_MOUSE RecName: Full=NADH dehydrogenase [ubiquinone] iron-sulfur protein 7, mitochondrial; AltName: Full=Complex I-20kD; Short=CI-20kD; AltName: Full=NADH-ubiquinone oxidoreductase 20 kDa subunit; Flags: Precursor	63.95	86	31	0	46	131	223	480	1e-27	118
Harm	HARM065587	2139	659	552	379	718	gi|47117311|sp|Q9DC70.1|NDUS7_MOUSE	NDUS7_MOUSE RecName: Full=NADH dehydrogenase [ubiquinone] iron-sulfur protein 7, mitochondrial; AltName: Full=Complex I-20kD; Short=CI-20kD; AltName: Full=NADH-ubiquinone oxidoreductase 20 kDa subunit; Flags: Precursor	77.33	172	39	1	27	198	209	718	1e-66	248
Harm	HARM065941	349	143	94	180	557	gi|400650|sp|P23935.3|NDUA5_BOVIN	NDUA5_BOVIN RecName: Full=NADH dehydrogenase [ubiquinone] 1 alpha subcomplex subunit 5; AltName: Full=Complex I subunit B13; AltName: Full=Complex I-13kD-B; Short=CI-13kD-B; AltName: Full=NADH-ubiquinone oxidoreductase 13 kDa-B subunit	39.06	64	39	0	53	116	218	409	3e-07	49.7
Harm	HARM066154	9	11	12	3	443	gi|115502495|sp|Q0MQI4.1|NDUV1_PONPY	NDUV1_PONPY RecName: Full=NADH dehydrogenase [ubiquinone] flavoprotein 1, mitochondrial; AltName: Full=Complex I-51kD; Short=CI-51kD; AltName: Full=NADH-ubiquinone oxidoreductase 51 kDa subunit; Flags: Precursor	81.36	59	11	0	50	108	173	349	1e-23	106
Harm	HARM066535	2139	659	552	379	884	gi|269969393|sp|P0CB83.1|NDUS7_PONAB	NDUS7_PONAB RecName: Full=NADH dehydrogenase [ubiquinone] iron-sulfur protein 7, mitochondrial; AltName: Full=Complex I-20kD; Short=CI-20kD; AltName: Full=NADH-ubiquinone oxidoreductase 20 kDa subunit; Flags: Precursor	84.8	171	26	0	47	217	261	773	2e-76	280
Harm	HARM066597	351	146	101	183	718	gi|400650|sp|P23935.3|NDUA5_BOVIN	NDUA5_BOVIN RecName: Full=NADH dehydrogenase [ubiquinone] 1 alpha subcomplex subunit 5; AltName: Full=Complex I subunit B13; AltName: Full=Complex I-13kD-B; Short=CI-13kD-B; AltName: Full=NADH-ubiquinone oxidoreductase 13 kDa-B subunit	51.43	105	51	0	12	116	201	515	3e-29	122
Harm	HARM066771	13	22	16	16	628	gi|12644364|sp|P91929.2|NDUAA_DROME	NDUAA_DROME RecName: Full=NADH dehydrogenase [ubiquinone] 1 alpha subcomplex subunit 10, mitochondrial; AltName: Full=Complex I-42kD; Short=CI-42kD; AltName: Full=NADH-ubiquinone oxidoreductase 42 kDa subunit; Flags: Precursor	54.63	108	48	1	26	132	152	475	7e-16	80.5
Harm	HARM000081	4193	5051	4290	4292	329	gi|14286121|sp|O18640.2|GBLP_DROME	GBLP_DROME RecName: Full=Guanine nucleotide-binding protein subunit beta-like protein; AltName: Full=Receptor of activated protein kinase C homolog	94.44	90	5	0	151	240	3	272	2e-45	178
Harm	HARM000086	441	601	296	287	4334	gi|341940623|sp|O08715.4|AKAP1_MOUSE	AKAP1_MOUSE RecName: Full=A-kinase anchor protein 1, mitochondrial; AltName: Full=Dual specificity A-kinase-anchoring protein 1; Short=D-AKAP-1; AltName: Full=Protein kinase A-anchoring protein 1; Short=PRKA1; AltName: Full=Spermatid A-kinase anchor protein; Short=S-AKAP; Flags: Precursor	30.5	141	95	5	964	1101	1599	2003	1e-07	55.1
Harm	HARM000353	0	0	14	0	1094	gi|17380465|sp|Q03042.2|KGP1_DROME	KGP1_DROME RecName: Full=cGMP-dependent protein kinase, isozyme 1; Short=cGK	63.78	323	114	3	2158	2477	10	975	3e-115	413
Harm	HARM000360	266	508	167	134	1722	gi|75070059|sp|Q5E9X2.1|MP2K6_BOVIN	MP2K6_BOVIN RecName: Full=Dual specificity mitogen-activated protein kinase kinase 6; Short=MAP kinase kinase 6; Short=MAPKK 6; AltName: Full=MAPK/ERK kinase 6; Short=MEK 6	31.82	154	96	4	2221	2365	571	1032	4e-10	63.9
Harm	HARM000519	0	2	0	0	542	gi|44888970|sp|P18106.3|FPS_DROME	FPS_DROME RecName: Full=Tyrosine-protein kinase Fps85D; AltName: Full=dFer	31.08	148	95	7	128	268	63	470	1e-07	55.1
Harm	HARM000526	0	2	0	4	1157	gi|212276830|sp|P0C8E4.1|M3K7_RAT	M3K7_RAT RecName: Full=Mitogen-activated protein kinase kinase kinase 7	29.45	146	97	4	2227	2366	384	818	2e-09	62
Harm	HARM000599	70	96	49	73	2494	gi|81883388|sp|Q5RKH1.1|PRP4B_RAT	PRP4B_RAT RecName: Full=Serine/threonine-protein kinase PRP4 homolog; AltName: Full=PRP4 pre-mRNA-processing factor 4 homolog	34.41	93	60	2	2288	2379	1196	1462	2e-07	55.1
Harm	HARM000705	0	0	0	9	1605	gi|75570321|sp|Q90ZY4.1|SBK1_DANRE	SBK1_DANRE RecName: Full=Serine/threonine-protein kinase SBK1; AltName: Full=Brain-specific protein kinase BSK146; AltName: Full=SH3-binding kinase 1	27.2	125	84	5	64	181	1588	1226	2e-07	51.2
Harm	HARM000895	4	10	0	0	592	gi|14286167|sp|P52304.2|POLO_DROME	POLO_DROME RecName: Full=Serine/threonine-protein kinase polo	33.51	194	127	3	2216	2407	12	587	3e-25	114
Harm	HARM001159	5	4	2	3	2525	gi|17369779|sp|Q9VPC0.1|KP58_DROME	KP58_DROME RecName: Full=Serine/threonine-protein kinase PITSLRE; AltName: Full=Cell division cycle 2-like	31.15	122	81	3	2260	2378	2159	2524	3e-10	64.7
Harm	HARM001509	3	0	0	0	499	gi|27923796|sp|O61267.1|LOK_DROME	LOK_DROME RecName: Full=Ovarian-specific serine/threonine-protein kinase Lok; AltName: Full=Protein loki; AltName: Full=dMNK	35.2	125	68	2	13	124	122	496	2e-11	66.6
Harm	HARM001546	8	13	2	3	1436	gi|75070497|sp|Q5R5V4.1|ILK_PONAB	ILK_PONAB RecName: Full=Integrin-linked protein kinase	32.74	113	75	3	2541	2652	17	328	3e-11	68.2
Harm	HARM001768	114	105	70	95	2855	gi|20178276|sp|P54646.2|AAPK2_HUMAN	AAPK2_HUMAN RecName: Full=5'-AMP-activated protein kinase catalytic subunit alpha-2; Short=AMPK subunit alpha-2	29.93	284	197	7	2172	2453	261	1073	9e-26	116
Harm	HARM001798	0	2	36	0	493	gi|585366|sp|Q05652.1|KPEL_DROME	KPEL_DROME RecName: Full=Serine/threonine-protein kinase pelle	29.53	149	97	5	743	883	23	415	8e-09	60.1
Harm	HARM001949	27	37	20	43	719	gi|166234055|sp|Q17IE8.2|CDK8_AEDAE	CDK8_AEDAE RecName: Full=Cyclin-dependent kinase 8; AltName: Full=Cell division protein kinase 8; AltName: Full=Mediator complex subunit Cdk8; AltName: Full=Mediator of RNA polymerase II transcription subunit Cdk8	30.97	113	60	3	24	118	2	334	2e-09	57
Harm	HARM002158	0	3	0	0	1338	gi|27923853|sp|Q9V422.2|RYK2_DROME	RYK2_DROME RecName: Full=Tyrosine-protein kinase Dnt; AltName: Full=Protein doughnut; Flags: Precursor	32.11	109	73	2	560	667	6	323	2e-06	50.4
Harm	HARM002378	2	5	0	0	1656	gi|75026573|sp|Q9VA38.1|WARTS_DROME	WARTS_DROME RecName: Full=Serine/threonine-protein kinase Warts	35	140	91	1	2174	2313	547	131	8e-19	93.2
Harm	HARM002574	3	5	4	2	2544	gi|8134346|sp|O08901.1|BUB1_MOUSE	BUB1_MOUSE RecName: Full=Mitotic checkpoint serine/threonine-protein kinase BUB1; Short=mBUB1; AltName: Full=BUB1A	26.96	204	134	6	6317	6505	1519	2124	1e-10	67
Harm	HARM002666	2	2	2	5	1177	gi|73620960|sp|Q24324.2|DSOR1_DROME	DSOR1_DROME RecName: Full=Dual specificity mitogen-activated protein kinase kinase dSOR1; Short=Downstream of RAF; Short=MAPKK	26.47	204	149	2	2167	2369	511	1113	5e-15	80.5
Harm	HARM002788	0	3	0	2	1287	gi|81908372|sp|O54748.1|STK3_RAT	STK3_RAT RecName: Full=Serine/threonine-protein kinase 3; AltName: Full=Mammalian STE20-like protein kinase 2; Short=MST-2; AltName: Full=STE20-like kinase MST2; Contains: RecName: Full=Serine/threonine-protein kinase 3 36kDa subunit; Short=MST2/N; Contains: RecName: Full=Serine/threonine-protein kinase 3 20kDa subunit; Short=MST2/C	32.9	155	101	2	2214	2365	973	509	3e-22	104
Harm	HARM002839	0	0	2	2	1876	gi|158518420|sp|P83510.2|TNIK_MOUSE	TNIK_MOUSE RecName: Full=Traf2 and NCK-interacting protein kinase	29.32	133	85	3	2242	2365	521	919	4e-12	70.9
Harm	HARM002865	7	8	0	2	2187	gi|121957540|sp|Q32PI1.1|VRK1_BOVIN	VRK1_BOVIN RecName: Full=Serine/threonine-protein kinase VRK1; AltName: Full=Vaccinia-related kinase 1	29.82	171	113	5	138	301	983	1483	1e-13	73.6
Harm	HARM003194	0	3	0	0	2404	gi|81881161|sp|Q9D0L4.1|ADCK1_MOUSE	ADCK1_MOUSE RecName: Full=Uncharacterized aarF domain-containing protein kinase 1; Flags: Precursor	50.61	330	160	2	176	502	649	1638	1e-153	360
Harm	HARM003567	0	11	2	0	1224	gi|74871247|sp|Q9VVW5.2|DUSK3_DROME	DUSK3_DROME RecName: Full=Dual specificity protein phosphatase Mpk3; AltName: Full=Drosophila MKP3; Short=DMKP3; AltName: Full=Mitogen-activated protein kinase phosphatase 3; Short=MAP kinase phosphatase 3; Short=MKP-3	52.84	352	165	7	3	353	265	1221	3e-88	321
Harm	HARM003703	0	0	0	2	933	gi|341941142|sp|P27448.4|MARK3_HUMAN	MARK3_HUMAN RecName: Full=MAP/microtubule affinity-regulating kinase 3; AltName: Full=C-TAK1; Short=cTAK1; AltName: Full=Cdc25C-associated protein kinase 1; AltName: Full=ELKL motif kinase 2; Short=EMK-2; AltName: Full=Protein kinase STK10; AltName: Full=Ser/Thr protein kinase PAR-1; Short=Par-1a; AltName: Full=Serine/threonine-protein kinase p78	38.67	150	85	5	897	1039	43	423	1e-12	71.6
Harm	HARM003738	73	0	37	332	1454	gi|347595751|sp|O54863.2|TSSK2_MOUSE	TSSK2_MOUSE RecName: Full=Testis-specific serine/threonine-protein kinase 2; Short=TSK-2; Short=TSK2; Short=TSSK-2; Short=Testis-specific kinase 2; AltName: Full=Serine/threonine-protein kinase 22B	26.7	221	150	5	2217	2425	958	323	3e-15	81.3
Harm	HARM003759	8	4	4	7	2080	gi|67477462|sp|Q23356.3|MIG15_CAEEL	MIG15_CAEEL RecName: Full=Serine/threonine-protein kinase mig-15; AltName: Full=Abnormal cell migration protein 15	91.11	270	20	1	965	1230	945	1754	0	518
Harm	HARM003842	5	2	0	3	2446	gi|122105604|sp|Q16W24.1|PLK4_AEDAE	PLK4_AEDAE RecName: Full=Serine/threonine-protein kinase PLK4; AltName: Full=Polo-like kinase 4; Short=PLK-4; AltName: Full=Serine/threonine-protein kinase SAK	29.41	272	184	9	2165	2428	403	1185	2e-19	95.1
Harm	HARM003905	6	15	2	11	1094	gi|229558608|sp|Q1ECX4.2|TLK2_DANRE	TLK2_DANRE RecName: Full=Serine/threonine-protein kinase tousled-like 2; AltName: Full=PKU-alpha; AltName: Full=Tousled-like kinase 2	71.63	141	36	1	453	589	628	1050	3e-52	202
Harm	HARM003972	556	322	214	331	2507	gi|357624261|gb|EHJ75111.1|	serine/threonine protein kinase [Danaus plexippus]	63.31	556	177	11	1604	2132	2454	802	3e-162	569
Harm	HARM004051	11	15	7	6	791	gi|341940339|sp|Q9Z0H0.2|CDC7_MOUSE	CDC7_MOUSE RecName: Full=Cell division cycle 7-related protein kinase; Short=CDC7-related kinase; Short=muCdc7	26.45	155	103	5	23	166	444	7	3e-06	50.4
Harm	HARM004064	6	13	2	2	1351	gi|2499645|sp|Q62829.1|PAK3_RAT	PAK3_RAT RecName: Full=Serine/threonine-protein kinase PAK 3; AltName: Full=Beta-PAK; AltName: Full=p21-activated kinase 3; Short=PAK-3; AltName: Full=p65-PAK	30.52	154	105	2	2214	2365	1066	608	3e-18	90.9
Harm	HARM004115	7	0	5	41	1214	gi|62287908|sp|Q9D411.1|TSSK4_MOUSE	TSSK4_MOUSE RecName: Full=Testis-specific serine/threonine-protein kinase 4; Short=TSK-4; Short=TSSK-4; Short=Testis-specific kinase 4	26.56	256	170	10	2165	2402	236	979	2e-15	81.6
Harm	HARM004127	2	3	0	0	1226	gi|109892823|sp|Q2KJ16.1|PHKG2_BOVIN	PHKG2_BOVIN RecName: Full=Phosphorylase b kinase gamma catalytic chain, testis/liver isoform; Short=PHK-gamma-T; AltName: Full=Phosphorylase kinase subunit gamma-2; AltName: Full=Serine/threonine-protein kinase PHKG2	32.74	226	142	6	2216	2431	468	1130	1e-28	125
Harm	HARM004184	264	155	373	267	1642	gi|97537204|sp|Q63638.2|SPEG_RAT	SPEG_RAT RecName: Full=Striated muscle-specific serine/threonine-protein kinase; AltName: Full=Aortic preferentially expressed protein 1; Short=APEG-1	32.12	137	90	2	2244	2377	475	885	9e-13	73.2
Harm	HARM004469	910	1568	1022	934	508	gi|51702274|sp|P62958.2|HINT1_BOVIN	HINT1_BOVIN RecName: Full=Histidine triad nucleotide-binding protein 1; AltName: Full=17 kDa inhibitor of protein kinase C; AltName: Full=Adenosine 5'-monophosphoramidase; AltName: Full=Protein kinase C inhibitor 1; AltName: Full=Protein kinase C-interacting protein 1; Short=PKCI-1	60.36	111	42	1	54	162	98	430	3e-37	149
Harm	HARM004734	0	4	2	0	1851	gi|73620974|sp|P49657.2|MNB_DROME	MNB_DROME RecName: Full=Serine/threonine-protein kinase minibrain	33.12	160	104	5	2285	2441	1120	1560	5e-14	77
Harm	HARM005045	0	0	5	2	401	gi|585366|sp|Q05652.1|KPEL_DROME	KPEL_DROME RecName: Full=Serine/threonine-protein kinase pelle	30.47	128	88	4	5	131	369	1	1e-06	50.4
Harm	HARM005171	0	8	0	0	544	gi|83305809|sp|Q96KB5.3|TOPK_HUMAN	TOPK_HUMAN RecName: Full=Lymphokine-activated killer T-cell-originated protein kinase; AltName: Full=Cancer/testis antigen 84; Short=CT84; AltName: Full=MAPKK-like protein kinase; AltName: Full=Nori-3; AltName: Full=PDZ-binding kinase; AltName: Full=Spermatogenesis-related protein kinase; Short=SPK; AltName: Full=T-LAK cell-originated protein kinase	47.59	145	72	4	26	166	419	3	2e-30	128
Harm	HARM006213	4	12	0	3	576	gi|73621342|sp|Q863I2.1|OXSR1_PIG	OXSR1_PIG RecName: Full=Serine/threonine-protein kinase OSR1; AltName: Full=Oxidative stress-responsive 1 protein	36.84	114	63	3	178	282	576	250	2e-17	87.8
Harm	HARM006366	2	0	0	0	683	gi|33112443|sp|Q24145.2|SHARK_DROME	SHARK_DROME RecName: Full=Tyrosine-protein kinase shark	29.3	215	129	11	100	291	2	625	4e-10	63.5
Harm	HARM006597	0	0	2946	0	363	gi|1172521|sp|P41719.1|PK1_NPVHZ	PK1_NPVHZ RecName: Full=Serine/threonine-protein kinase 1	42.03	69	40	1	2293	2361	2	202	1e-07	55.8
Harm	HARM007290	541	491	268	463	474	gi|17366418|sp|P83103.1|HASP_DROME	HASP_DROME RecName: Full=Putative serine/threonine-protein kinase haspin homolog	45.83	48	26	0	509	556	469	326	2e-07	53.1
Harm	HARM007993	42	15	20	8	950	gi|90102033|sp|Q9HBH9.3|MKNK2_HUMAN	MKNK2_HUMAN RecName: Full=MAP kinase-interacting serine/threonine-protein kinase 2; AltName: Full=MAP kinase signal-integrating kinase 2; Short=MAPK signal-integrating kinase 2; Short=Mnk2	27.12	236	136	6	2227	2426	24	716	1e-17	89.4
Harm	HARM008214	0	6	0	3	353	gi|8134651|sp|Q91048.1|PTK7_CHICK	PTK7_CHICK RecName: Full=Inactive tyrosine-protein kinase 7; AltName: Full=Kinase-like protein; AltName: Full=Protein-tyrosine kinase 7; AltName: Full=Pseudo tyrosine kinase receptor 7; AltName: Full=Tyrosine-protein kinase-like 7; Flags: Precursor	24.04	104	77	3	179	280	35	343	2e-06	49.7
Harm	HARM008347	8	48	32	3	655	gi|75027263|sp|Q9VP22.1|CDK12_DROME	CDK12_DROME RecName: Full=Cyclin-dependent kinase 12; AltName: Full=Cell division protein kinase 12; Short=dCdk12	70.97	93	27	0	1031	1123	654	376	2e-27	120
Harm	HARM008453	25	10	32	51	500	gi|82234411|sp|Q66I46.1|MKNK2_XENTR	MKNK2_XENTR RecName: Full=MAP kinase-interacting serine/threonine-protein kinase 2; AltName: Full=MAP kinase signal-integrating kinase 2; Short=MAPK signal-integrating kinase 2; Short=Mnk2	82.35	68	12	0	106	173	209	6	1e-28	124
Harm	HARM008886	0	2	0	3	409	gi|2499648|sp|Q64303.1|PAK2_RAT	PAK2_RAT RecName: Full=Serine/threonine-protein kinase PAK 2; AltName: Full=Gamma-PAK; AltName: Full=p21-activated kinase 2; Short=PAK-2; Contains: RecName: Full=PAK-2p27; Contains: RecName: Full=PAK-2p34	33.33	69	45	1	17	84	147	353	9e-06	47.8
Harm	HARM008941	2	0	0	0	804	gi|1708331|sp|P53356.1|HTK16_HYDAT	HTK16_HYDAT RecName: Full=Tyrosine-protein kinase HTK16	41.57	89	49	4	649	734	554	802	1e-08	58.2
Harm	HARM008952	2	8	0	0	417	gi|14286167|sp|P52304.2|POLO_DROME	POLO_DROME RecName: Full=Serine/threonine-protein kinase polo	58.82	85	35	0	1	85	257	3	6e-24	107
Harm	HARM009292	4	22	10	5	660	gi|55584007|sp|Q9VXE5.2|PAKM_DROME	PAKM_DROME RecName: Full=Serine/threonine-protein kinase PAK mbt; AltName: Full=Protein mushroom bodies tiny; AltName: Full=p21-activated kinase-related protein	52.08	48	23	0	75	122	216	359	4e-08	55.8
Harm	HARM009543	23	24	18	22	1501	gi|17366418|sp|P83103.1|HASP_DROME	HASP_DROME RecName: Full=Putative serine/threonine-protein kinase haspin homolog	39.41	307	160	3	227	507	594	1496	2e-61	232
Harm	HARM009544	0	11	7	0	1229	gi|11133187|sp|Q9WV60.2|GSK3B_MOUSE	GSK3B_MOUSE RecName: Full=Glycogen synthase kinase-3 beta; Short=GSK-3 beta; AltName: Full=Serine/threonine-protein kinase GSK3B	35.4	113	70	4	2279	2388	807	1136	7e-12	70.1
Harm	HARM009741	156	90	38	61	1429	gi|75057780|sp|Q5BIS9.3|AAKB1_BOVIN	AAKB1_BOVIN RecName: Full=5'-AMP-activated protein kinase subunit beta-1; Short=AMPK subunit beta-1; Short=AMPKb	92.61	284	19	3	1	282	90	935	2e-146	513
Harm	HARM009804	88	6	0	0	584	gi|62512130|sp|P00522.3|ABL_DROME	ABL_DROME RecName: Full=Tyrosine-protein kinase Abl; AltName: Full=D-ash; AltName: Full=Protein abelson	31.68	101	67	4	162	260	576	292	9e-07	52.4
Harm	HARM010030	3	9	2	0	633	gi|6685284|sp|O96017.1|CHK2_HUMAN	CHK2_HUMAN RecName: Full=Serine/threonine-protein kinase Chk2; AltName: Full=CHK2 checkpoint homolog; AltName: Full=Cds1 homolog; Short=Hucds1; Short=hCds1; AltName: Full=Checkpoint kinase 2	32.11	109	70	2	11231	11335	630	304	7e-08	58.5
Harm	HARM010161	2	4	0	4	689	gi|73620960|sp|Q24324.2|DSOR1_DROME	DSOR1_DROME RecName: Full=Dual specificity mitogen-activated protein kinase kinase dSOR1; Short=Downstream of RAF; Short=MAPKK	38.81	67	41	1	403	469	34	225	3e-06	50.1
Harm	HARM010222	4	0	2	0	1102	gi|59799774|sp|P32023.3|KGP25_DROME	KGP25_DROME RecName: Full=cGMP-dependent protein kinase, isozyme 2 forms cD5/T2; Short=cGK; AltName: Full=Foraging protein	53.64	371	170	4	2099	2467	13	1098	6e-111	399
Harm	HARM010335	16	14	4	11	2938	gi|182676415|sp|P40417.2|ERKA_DROME	ERKA_DROME RecName: Full=Mitogen-activated protein kinase ERK-A; AltName: Full=Extracellular-regulated kinase A; AltName: Full=Protein rolled	33.75	160	100	5	2235	2388	448	903	5e-18	90.5
Harm	HARM010401	80	79	26	43	2528	gi|341940166|sp|Q91WG5.2|AAKG2_MOUSE	AAKG2_MOUSE RecName: Full=5'-AMP-activated protein kinase subunit gamma-2; Short=AMPK gamma2; Short=AMPK subunit gamma-2	43.26	423	236	4	199	617	819	2018	3e-103	372
Harm	HARM010419	3	0	0	0	1468	gi|353678126|sp|B0LT89.1|STK24_RAT	STK24_RAT RecName: Full=Serine/threonine-protein kinase 24; AltName: Full=Mammalian STE20-like protein kinase 3; Short=MST-3; Short=MST3b; AltName: Full=STE20-like kinase MST3; Contains: RecName: Full=Serine/threonine-protein kinase 24 35 kDa subunit; AltName: Full=Mammalian STE20-like protein kinase 3 N-terminal; Short=MST3/N; Contains: RecName: Full=Serine/threonine-protein kinase 24 12 kDa sub…	35.33	150	95	2	2217	2364	532	978	2e-20	98.6
Harm	HARM010423	2	4	0	0	1924	gi|33112450|sp|Q9V9J3.1|SRC42_DROME	SRC42_DROME RecName: Full=Tyrosine-protein kinase Src42A; AltName: Full=Tyrosine-protein kinase Src41; Short=Dsrc41	26.67	225	159	6	6303	6521	900	1553	3e-10	65.9
Harm	HARM010427	7	29	7	3	1066	gi|374110744|sp|A1Z7T0.1|PKN_DROME	PKN_DROME RecName: Full=Serine/threonine-protein kinase N; AltName: Full=Protein kinase related to PKN	37.24	290	177	6	2173	2457	73	930	2e-41	168
Harm	HARM010495	2	8	0	3	1773	gi|122091999|sp|Q0KHT7.1|Y2666_DROME	Y2666_DROME RecName: Full=Probable serine/threonine-protein kinase CG32666	30	220	147	6	2214	2426	655	1293	5e-21	100
Harm	HARM010513	18	17	16	15	1800	gi|75016125|sp|Q8INB9.3|AKT1_DROME	AKT1_DROME RecName: Full=RAC serine/threonine-protein kinase; Short=DAkt; Short=DRAC-PK; Short=Dakt1; AltName: Full=Akt; AltName: Full=Protein kinase B; Short=PKB	35.35	297	190	4	2163	2457	710	1591	6e-44	176
Harm	HARM010561	0	2	2	0	698	gi|75070860|sp|Q5RD00.1|AAPK2_PONAB	AAPK2_PONAB RecName: Full=5'-AMP-activated protein kinase catalytic subunit alpha-2; Short=AMPK subunit alpha-2	83.62	177	17	2	305	469	72	590	4e-81	298
Harm	HARM010605	13	22	5	31	1129	gi|123884452|sp|Q08CW1.1|TLK2_XENTR	TLK2_XENTR RecName: Full=Serine/threonine-protein kinase tousled-like 2; AltName: Full=Tousled-like kinase 2	26.36	239	158	6	6347	6567	391	1104	3e-10	65.9
Harm	HARM010611	4	2	0	4	1682	gi|341940166|sp|Q91WG5.2|AAKG2_MOUSE	AAKG2_MOUSE RecName: Full=5'-AMP-activated protein kinase subunit gamma-2; Short=AMPK gamma2; Short=AMPK subunit gamma-2	71.36	440	118	4	202	633	1	1308	5e-175	610
Harm	HARM011018	0	0	0	2	354	gi|47605939|sp|Q63644.1|ROCK1_RAT	ROCK1_RAT RecName: Full=Rho-associated protein kinase 1; AltName: Full=Liver regeneration-related protein LRRG199; AltName: Full=Rho-associated, coiled-coil-containing protein kinase 1; AltName: Full=Rho-associated, coiled-coil-containing protein kinase I; Short=ROCK-I; AltName: Full=p150 RhoA-binding kinase ROK beta; AltName: Full=p160 ROCK-1; Short=p160ROCK	37.5	88	55	1	2217	2304	261	1	4e-11	67.4
Harm	HARM011354	12	8	3	0	998	gi|5921711|sp|Q91727.1|CDK4_XENLA	CDK4_XENLA RecName: Full=Cyclin-dependent kinase 4; AltName: Full=Cell division protein kinase 4	36.63	101	63	1	2268	2367	52	354	2e-10	65.1
Harm	HARM011819	3	10	3	0	1185	gi|2499617|sp|Q23023.1|UNC51_CAEEL	UNC51_CAEEL RecName: Full=Serine/threonine-protein kinase unc-51; AltName: Full=Uncoordinated protein 51	33.11	151	89	2	2229	2367	787	335	3e-21	100
Harm	HARM011860	391	1436	490	527	1133	gi|67477462|sp|Q23356.3|MIG15_CAEEL	MIG15_CAEEL RecName: Full=Serine/threonine-protein kinase mig-15; AltName: Full=Abnormal cell migration protein 15	93.27	104	3	1	1213	1312	2	313	4e-55	212
Harm	HARM012352	10	7	4	0	2890	gi|59799777|sp|Q03043.3|KGP24_DROME	KGP24_DROME RecName: Full=cGMP-dependent protein kinase, isozyme 2 forms cD4/T1/T3A/T3B; Short=cGK; AltName: Full=Foraging protein	49.5	602	300	7	1880	2477	1087	2853	3e-160	562
Harm	HARM012609	267	792	276	336	2225	gi|115311393|sp|P83099.3|KPC4_DROME	KPC4_DROME RecName: Full=Putative protein kinase C delta type homolog	35.28	309	197	5	2153	2458	611	1528	8e-45	179
Harm	HARM012668	132	37	53	48	1736	gi|73620809|sp|Q91YW3.1|DNJC3_MOUSE	DNJC3_MOUSE RecName: Full=DnaJ homolog subfamily C member 3; AltName: Full=Interferon-induced, double-stranded RNA-activated protein kinase inhibitor; AltName: Full=Protein kinase inhibitor of 58 kDa; Short=Protein kinase inhibitor p58; Flags: Precursor	40	65	37	1	28	90	339	533	2e-06	49.3
Harm	HARM012819	0	6	2	0	351	gi|2507202|sp|P47809.2|MP2K4_MOUSE	MP2K4_MOUSE RecName: Full=Dual specificity mitogen-activated protein kinase kinase 4; Short=MAP kinase kinase 4; Short=MAPKK 4; AltName: Full=C-JUN N-terminal kinase kinase 1; Short=JNK kinase 1; Short=JNKK 1; AltName: Full=JNK-activating kinase 1; AltName: Full=MAPK/ERK kinase 4; Short=MEK 4; AltName: Full=SAPK/ERK kinase 1; Short=SEK1	55.95	84	37	1	305	388	2	247	2e-22	102
Harm	HARM012829	290	73	105	114	1438	gi|20137988|sp|Q9JLY7.2|DUS14_MOUSE	DUS14_MOUSE RecName: Full=Dual specificity protein phosphatase 14; AltName: Full=Mitogen-activated protein kinase phosphatase 6; Short=MAP kinase phosphatase 6; Short=MKP-6	35.71	98	63	0	267	364	649	942	2e-14	75.9
Harm	HARM013088	18	18	7	17	2314	gi|73621342|sp|Q863I2.1|OXSR1_PIG	OXSR1_PIG RecName: Full=Serine/threonine-protein kinase OSR1; AltName: Full=Oxidative stress-responsive 1 protein	30.91	110	68	2	2264	2365	793	464	9e-11	66.2
Harm	HARM014027	3	2	0	0	492	gi|12230239|sp|O94806.1|KPCD3_HUMAN	KPCD3_HUMAN RecName: Full=Serine/threonine-protein kinase D3; AltName: Full=Protein kinase C nu type; AltName: Full=Protein kinase EPK2; AltName: Full=nPKC-nu	66.67	78	26	0	5	82	258	491	3e-24	109
Harm	HARM014255	6	2	2	2	2416	gi|374110744|sp|A1Z7T0.1|PKN_DROME	PKN_DROME RecName: Full=Serine/threonine-protein kinase N; AltName: Full=Protein kinase related to PKN	59.25	427	168	9	245	665	1747	536	5e-102	368
Harm	HARM014309	0	8	0	2	850	gi|14286176|sp|P00528.3|SRC64_DROME	SRC64_DROME RecName: Full=Tyrosine-protein kinase Src64B; Short=Dsrc64	28.57	119	83	3	113	229	14	358	7e-07	52.4
Harm	HARM014334	3	3	0	0	1547	gi|75024694|sp|Q9TXJ0.1|CMK1_CAEEL	CMK1_CAEEL RecName: Full=Calcium/calmodulin-dependent protein kinase type 1; AltName: Full=CaM kinase I; Short=CaM-KI	32.85	207	134	3	2227	2428	1100	495	2e-28	124
Harm	HARM014456	2	12	0	0	2266	gi|46576378|sp|Q00168.1|KCC2A_DROME	KCC2A_DROME RecName: Full=Calcium/calmodulin-dependent protein kinase type II alpha chain; Short=CaM-kinase II alpha chain	31.84	201	130	4	2217	2410	389	991	3e-28	124
Harm	HARM014468	0	4	0	0	922	gi|117940160|sp|Q0GGW5.1|STK11_CHICK	STK11_CHICK RecName: Full=Serine/threonine-protein kinase STK11; AltName: Full=Liver kinase B1 homolog; Short=LKB1	29.86	144	85	6	6311	6438	403	2	8e-07	54.7
Harm	HARM014498	13	22	5	31	1136	gi|34222766|sp|O55047.2|TLK2_MOUSE	TLK2_MOUSE RecName: Full=Serine/threonine-protein kinase tousled-like 2; AltName: Full=PKU-alpha; AltName: Full=Tousled-like kinase 2	32.59	135	75	7	11219	11337	728	1126	1e-08	55.1
Harm	HARM014524	63	2	9	179	1187	gi|347595750|sp|Q61241.2|TSSK1_MOUSE	TSSK1_MOUSE RecName: Full=Testis-specific serine/threonine-protein kinase 1; Short=TSK-1; Short=TSK1; Short=TSSK-1; Short=Testis-specific kinase 1; AltName: Full=Serine/threonine-protein kinase 22A	22.93	157	116	2	2225	2376	419	889	9e-11	66.2
Harm	HARM014533	353	1201	162	166	2759	gi|332278151|sp|Q9UPE1.2|SRPK3_HUMAN	SRPK3_HUMAN RecName: Full=SRSF protein kinase 3; AltName: Full=Muscle-specific serine kinase 1; Short=MSSK-1; AltName: Full=Serine/arginine-rich protein-specific kinase 3; Short=SR-protein-specific kinase 3; AltName: Full=Serine/threonine-protein kinase 23	27.33	161	103	6	6305	6451	402	878	1e-06	54.3
Harm	HARM015615	0	2	0	0	141	gi|14194420|sp|Q9QZH4.1|AAKB2_RAT	AAKB2_RAT RecName: Full=5'-AMP-activated protein kinase subunit beta-2; Short=AMPK subunit beta-2	97.83	46	1	0	138	183	139	2	6e-22	100
Harm	HARM016321	0	0	0	2	904	gi|73620971|sp|P16912.2|KDC2_DROME	KDC2_DROME RecName: Full=Protein kinase DC2	35.11	94	61	1	2363	2456	7	282	2e-09	62
Harm	HARM017021	9	29	0	18	1766	gi|14286176|sp|P00528.3|SRC64_DROME	SRC64_DROME RecName: Full=Tyrosine-protein kinase Src64B; Short=Dsrc64	23.26	172	126	3	2224	2389	72	587	2e-06	51.6
Harm	HARM017383	98	100	38	107	1148	gi|27923847|sp|Q9V6K3.2|ROR2_DROME	ROR2_DROME RecName: Full=Tyrosine-protein kinase transmembrane receptor Ror2; Short=dRor2; AltName: Full=Neurospecific receptor tyrosine kinase; Flags: Precursor	58.54	41	17	0	667	707	3	125	5e-10	62
Harm	HARM017476	0	0	2	0	529	gi|68052260|sp|Q9V3Q6.1|M3K7_DROME	M3K7_DROME RecName: Full=Mitogen-activated protein kinase kinase kinase 7; AltName: Full=TGF-beta-activated kinase 1; AltName: Full=dTAK1	36.36	77	49	0	524	600	208	438	2e-07	53.9
Harm	HARM018775	0	2	0	0	339	gi|52000667|sp|P81900.2|KAPR2_DROME	KAPR2_DROME RecName: Full=cAMP-dependent protein kinase type II regulatory subunit	79.07	43	9	0	335	377	3	131	2e-15	79
Harm	HARM019381	0	2	0	0	339	gi|75010105|sp|Q7PLI7.1|DCLK_DROME	DCLK_DROME RecName: Full=Serine/threonine-protein kinase CG17528; AltName: Full=Doublecortin-like and CAM kinase-like protein; AltName: Full=Protein Pk1	41.38	58	34	0	223	280	321	148	1e-06	51.2
Harm	HARM019500	0	0	2	0	226	gi|74761953|sp|Q9UHD2.1|TBK1_HUMAN	TBK1_HUMAN RecName: Full=Serine/threonine-protein kinase TBK1; AltName: Full=NF-kappa-B-activating kinase; AltName: Full=T2K; AltName: Full=TANK-binding kinase 1	43.64	55	30	1	158	211	48	212	4e-06	48.1
Harm	HARM022248	0	3	0	6	306	gi|82235865|sp|Q6DFJ6.1|TBK1_XENLA	TBK1_XENLA RecName: Full=Serine/threonine-protein kinase TBK1	84.62	65	10	0	1	65	103	297	5e-26	115
Harm	HARM022288	0	3	0	0	1111	gi|143811432|sp|Q13177.3|PAK2_HUMAN	PAK2_HUMAN RecName: Full=Serine/threonine-protein kinase PAK 2; AltName: Full=Gamma-PAK; AltName: Full=PAK65; AltName: Full=S6/H4 kinase; AltName: Full=p21-activated kinase 2; Short=PAK-2; AltName: Full=p58; Contains: RecName: Full=PAK-2p27; Short=p27; Contains: RecName: Full=PAK-2p34; Short=p34; AltName: Full=C-t-PAK2	32.84	134	84	3	2277	2404	1049	660	1e-15	82.4
Harm	HARM022575	0	0	0	3	488	gi|14286176|sp|P00528.3|SRC64_DROME	SRC64_DROME RecName: Full=Tyrosine-protein kinase Src64B; Short=Dsrc64	34.78	161	94	7	24	173	9	479	2e-15	79
Harm	HARM022604	2	3	0	0	582	gi|298286833|sp|Q9JLN9.2|MTOR_MOUSE	MTOR_MOUSE RecName: Full=Serine/threonine-protein kinase mTOR; AltName: Full=FK506-binding protein 12-rapamycin complex-associated protein 1; AltName: Full=FKBP12-rapamycin complex-associated protein; AltName: Full=Mammalian target of rapamycin; Short=mTOR; AltName: Full=Mechanistic target of rapamycin; AltName: Full=Rapamycin target protein 1; Short=RAPT1	34.21	190	92	4	2595	2751	3	572	2e-24	112
Harm	HARM022745	18	13	3	2	1285	gi|22256969|sp|Q9WVE8.1|PACN2_MOUSE	PACN2_MOUSE RecName: Full=Protein kinase C and casein kinase substrate in neurons protein 2	62.61	353	131	3	1	352	286	1230	1e-130	462
Harm	HARM023817	0	0	0	2	403	gi|317373571|sp|P17252.4|KPCA_HUMAN	KPCA_HUMAN RecName: Full=Protein kinase C alpha type; Short=PKC-A; Short=PKC-alpha	41.18	51	30	0	990	1040	126	278	2e-08	57.8
Harm	HARM024067	2	2	0	0	969	gi|292630649|sp|B4GXC2.1|DCLK_DROPE	DCLK_DROPE RecName: Full=Serine/threonine-protein kinase GL21140; AltName: Full=Doublecortin-like and CAM kinase-like protein	55.38	251	91	6	79	308	238	966	2e-55	213
Harm	HARM024247	2	0	0	0	449	gi|73621342|sp|Q863I2.1|OXSR1_PIG	OXSR1_PIG RecName: Full=Serine/threonine-protein kinase OSR1; AltName: Full=Oxidative stress-responsive 1 protein	21.32	136	92	2	2221	2341	410	3	7e-06	50.1
Harm	HARM024665	0	0	3	0	564	gi|74761953|sp|Q9UHD2.1|TBK1_HUMAN	TBK1_HUMAN RecName: Full=Serine/threonine-protein kinase TBK1; AltName: Full=NF-kappa-B-activating kinase; AltName: Full=T2K; AltName: Full=TANK-binding kinase 1	49.2	187	86	1	232	409	3	563	5e-46	181
Harm	HARM024706	5	3	2	2	556	gi|290463138|sp|B6A7Q3.1|CDK14_RABIT	CDK14_RABIT RecName: Full=Cyclin-dependent kinase 14; AltName: Full=Cell division protein kinase 14	60.87	46	18	0	471	516	2	139	4e-09	58.5
Harm	HARM024728	0	2	2	0	1205	gi|20455044|sp|O61443.1|MK14B_DROME	MK14B_DROME RecName: Full=Mitogen-activated protein kinase 14B; Short=MAP kinase 14B; Short=MAPK 14B; AltName: Full=MAP kinase p38b; Short=D-p38b	33.71	175	109	6	2234	2401	403	909	2e-19	95.5
Harm	HARM024981	0	2	0	0	639	gi|73621342|sp|Q863I2.1|OXSR1_PIG	OXSR1_PIG RecName: Full=Serine/threonine-protein kinase OSR1; AltName: Full=Oxidative stress-responsive 1 protein	30.63	111	69	2	2264	2366	14	346	1e-10	65.5
Harm	HARM025015	9	2	5	2	657	gi|73620802|sp|Q27968.1|DNJC3_BOVIN	DNJC3_BOVIN RecName: Full=DnaJ homolog subfamily C member 3; AltName: Full=Interferon-induced, double-stranded RNA-activated protein kinase inhibitor; AltName: Full=Protein kinase inhibitor of 58 kDa; Short=Protein kinase inhibitor p58; Flags: Precursor	58.23	158	63	1	13	167	164	637	1e-43	173
Harm	HARM025123	2	0	2	0	1015	gi|27923960|sp|Q60936.2|ADCK3_MOUSE	ADCK3_MOUSE RecName: Full=Chaperone activity of bc1 complex-like, mitochondrial; Short=Chaperone-ABC1-like; AltName: Full=aarF domain-containing protein kinase 3; Flags: Precursor	23.96	192	145	4	171	361	3	563	8e-09	57.8
Harm	HARM025124	0	0	2	0	742	gi|1346537|sp|P49071.1|MAPK2_DROME	MAPK2_DROME RecName: Full=MAP kinase-activated protein kinase 2; Short=MAPK-activated protein kinase 2; Short=MAPKAP kinase 2; Short=MAPKAPK-2	35.95	153	90	6	2219	2363	442	2	8e-17	86.3
Harm	HARM025171	11	47	5	3	889	gi|14286167|sp|P52304.2|POLO_DROME	POLO_DROME RecName: Full=Serine/threonine-protein kinase polo	66.15	195	66	0	377	571	853	269	1e-77	286
Harm	HARM025172	15	12	5	4	2006	gi|125215|sp|P12370.3|KAPC_DROME	KAPC_DROME RecName: Full=cAMP-dependent protein kinase catalytic subunit; Short=PKA C	41.25	320	187	4	2141	2459	1604	657	8e-65	246
Harm	HARM025269	0	0	0	2	1553	gi|27923847|sp|Q9V6K3.2|ROR2_DROME	ROR2_DROME RecName: Full=Tyrosine-protein kinase transmembrane receptor Ror2; Short=dRor2; AltName: Full=Neurospecific receptor tyrosine kinase; Flags: Precursor	24.31	218	130	7	11083	11265	927	1553	7e-07	55.5
Harm	HARM025308	539	561	378	792	2115	gi|34978343|sp|P49762.2|DOA_DROME	DOA_DROME RecName: Full=Serine/threonine-protein kinase Doa; AltName: Full=Protein darkener of apricot	23.36	244	162	10	31	249	999	1649	8e-08	55.5
Harm	HARM025373	6	9	7	11	1356	gi|52000667|sp|P81900.2|KAPR2_DROME	KAPR2_DROME RecName: Full=cAMP-dependent protein kinase type II regulatory subunit	29.46	224	151	4	1879	2095	662	1318	7e-23	106
Harm	HARM025377	0	3	2	2	1981	gi|85692732|sp|Q9W0V1.4|PDPK1_DROME	PDPK1_DROME RecName: Full=3-phosphoinositide-dependent protein kinase 1; Short=dPDK-1; AltName: Full=Serine/threonine-protein kinase 61C; AltName: Full=dSTPK61	32.22	239	140	4	2229	2445	1216	506	3e-32	137
Harm	HARM025529	0	4	5	4	1385	gi|10720303|sp|Q15750.1|TAB1_HUMAN	TAB1_HUMAN RecName: Full=TGF-beta-activated kinase 1 and MAP3K7-binding protein 1; AltName: Full=Mitogen-activated protein kinase kinase kinase 7-interacting protein 1; AltName: Full=TGF-beta-activated kinase 1-binding protein 1; Short=TAK1-binding protein 1	34.59	133	67	5	231	343	522	917	6e-10	63.2
Harm	HARM025887	0	2	2	0	697	gi|357608035|gb|EHJ65794.1|	putative mixed lineage protein kinase [Danaus plexippus]	94.52	73	4	0	1	73	478	696	7e-35	143
Harm	HARM026064	94	97	63	56	731	gi|296439330|sp|Q8TF76.3|HASP_HUMAN	HASP_HUMAN RecName: Full=Serine/threonine-protein kinase haspin; AltName: Full=Germ cell-specific gene 2 protein; AltName: Full=H-haspin; AltName: Full=Haploid germ cell-specific nuclear protein kinase	39.13	92	56	1	227	318	285	28	8e-12	67.8
Harm	HARM026192	707	1158	1246	1451	613	gi|14286121|sp|O18640.2|GBLP_DROME	GBLP_DROME RecName: Full=Guanine nucleotide-binding protein subunit beta-like protein; AltName: Full=Receptor of activated protein kinase C homolog	35.56	90	53	1	1227	1311	69	338	1e-06	52.4
Harm	HARM026193	4900	6209	5536	5743	1122	gi|14286121|sp|O18640.2|GBLP_DROME	GBLP_DROME RecName: Full=Guanine nucleotide-binding protein subunit beta-like protein; AltName: Full=Receptor of activated protein kinase C homolog	24.9	249	182	12	1109	1352	186	833	3e-07	54.3
Harm	HARM026389	5	5	0	0	1226	gi|125413|sp|P20911.1|CDK7_XENLA	CDK7_XENLA RecName: Full=Cyclin-dependent kinase 7; AltName: Full=40 kDa protein kinase; AltName: Full=CDC2/CDK2,4-activating kinase; AltName: Full=Cell division protein kinase 7; AltName: Full=P40 MO15	34.78	115	72	4	2277	2388	578	913	3e-10	64.7
Harm	HARM026392	66	60	33	70	874	gi|26398348|sp|Q96S44.2|PRPK_HUMAN	PRPK_HUMAN RecName: Full=TP53-regulating kinase; AltName: Full=Nori-2; AltName: Full=p53-related protein kinase	53	217	96	2	3	213	223	873	5e-59	223
Harm	HARM026601	126	132	210	139	1590	gi|56404954|sp|Q9CQS5.1|RIOK2_MOUSE	RIOK2_MOUSE RecName: Full=Serine/threonine-protein kinase RIO2; AltName: Full=RIO kinase 2	27.48	131	94	4	1	130	559	930	2e-08	55.8
Harm	HARM026654	51	270	96	171	1300	gi|118568025|sp|Q3UMM4.1|CDK10_MOUSE	CDK10_MOUSE RecName: Full=Cyclin-dependent kinase 10; AltName: Full=Cell division protein kinase 10	31.11	180	118	7	2215	2388	419	946	4e-13	74.3
Harm	HARM026933	5	2	0	3	572	gi|259531760|sp|B4KYX8.1|PLK4_DROMO	PLK4_DROMO RecName: Full=Serine/threonine-protein kinase PLK4; AltName: Full=Polo-like kinase 4; Short=PLK-4; AltName: Full=Serine/threonine-protein kinase SAK	40.21	97	57	3	377	472	271	2	2e-13	73.6
Harm	HARM027390	89	67	57	109	1990	gi|126302595|sp|O14730.2|RIOK3_HUMAN	RIOK3_HUMAN RecName: Full=Serine/threonine-protein kinase RIO3; AltName: Full=RIO kinase 3; AltName: Full=sudD homolog	50.68	146	71	1	1	145	1116	1553	5e-36	148
Harm	HARM027474	0	0	2	0	599	gi|97073469|sp|Q3KQ62.1|WDR83_XENLA	WDR83_XENLA RecName: Full=WD repeat domain-containing protein 83; AltName: Full=Mitogen-activated protein kinase organizer 1; Short=MAPK organizer 1	33.96	106	70	1	1202	1307	147	461	7e-10	62.8
Harm	HARM027794	2	29	0	6	1508	gi|115921|sp|P23572.1|CDK1_DROME	CDK1_DROME RecName: Full=Cyclin-dependent kinase 1; Short=CDK1; AltName: Full=Cell division control protein 2 homolog; AltName: Full=Cell division protein kinase 1; AltName: Full=p34 protein kinase	24.3	251	151	10	2215	2426	382	1098	3e-12	71.2
Harm	HARM028291	182	374	307	212	2456	gi|22256969|sp|Q9WVE8.1|PACN2_MOUSE	PACN2_MOUSE RecName: Full=Protein kinase C and casein kinase substrate in neurons protein 2	59.07	215	76	8	312	514	3	632	8e-62	233
Harm	HARM028698	6	2	5	0	353	gi|143811448|sp|Q9BVS4.2|RIOK2_HUMAN	RIOK2_HUMAN RecName: Full=Serine/threonine-protein kinase RIO2; AltName: Full=RIO kinase 2	75.41	61	15	0	111	171	184	2	1e-43	103
Harm	HARM028802	11	38	2	8	319	gi|82236549|sp|Q6GPL3.1|AUKBB_XENLA	AUKBB_XENLA RecName: Full=Aurora kinase B-B; AltName: Full=Aurora/IPL1-related kinase 2-B; Short=AIRK2-B; Short=XAIRK2-B; AltName: Full=Serine/threonine-protein kinase 12-B; AltName: Full=Serine/threonine-protein kinase aurora-B-B; Short=xAurora-B-B	41.86	43	25	1	6413	6455	181	303	8e-08	42
Harm	HARM028860	34	120	2	10	1670	gi|332319668|sp|E1BFR5.1|GWL_BOVIN	GWL_BOVIN RecName: Full=Serine/threonine-protein kinase greatwall; Short=GW; Short=GWL; AltName: Full=Microtubule-associated serine/threonine-protein kinase-like; Short=MAST-L	35.92	103	61	2	2327	2424	1203	1511	5e-11	67
Harm	HARM028930	3	3	0	0	360	gi|357615847|gb|EHJ69864.1|	protein kinase protein [Danaus plexippus]	37.41	139	82	7	533	666	358	2	2e-06	50.4
Harm	HARM029758	0	2	0	0	282	gi|68789497|sp|Q6DHU8.1|TOPK_DANRE	TOPK_DANRE RecName: Full=Lymphokine-activated killer T-cell-originated protein kinase homolog; AltName: Full=PDZ-binding kinase	33.68	95	55	5	133	219	3	272	3e-06	50.8
Harm	HARM030127	8	17	3	33	203	gi|302171918|gb|ADK97802.1|	protein kinase C alpha binding protein [Spodoptera exigua]	62.5	72	26	3	487	557	201	1	7e-13	71.2
Harm	HARM030158	80	184	11	28	401	gi|27805736|sp|O88445.1|AURKC_MOUSE	AURKC_MOUSE RecName: Full=Aurora kinase C; AltName: Full=Aurora 3; AltName: Full=Aurora/IPL1-related kinase 3; Short=ARK-3; Short=Aurora-related kinase 3; AltName: Full=Aurora/IPL1/Eg2 protein 1; AltName: Full=Serine/threonine-protein kinase 13; AltName: Full=Serine/threonine-protein kinase aurora-C	39.62	106	64	3	2324	2429	325	29	3e-14	77.8
Harm	HARM030274	5	6	3	4	429	gi|68789497|sp|Q6DHU8.1|TOPK_DANRE	TOPK_DANRE RecName: Full=Lymphokine-activated killer T-cell-originated protein kinase homolog; AltName: Full=PDZ-binding kinase	45.45	44	24	0	239	282	376	245	4e-06	49.3
Harm	HARM030585	2	4	0	0	773	gi|27923856|sp|P97477.1|AURKA_MOUSE	AURKA_MOUSE RecName: Full=Aurora kinase A; AltName: Full=Aurora 2; AltName: Full=Aurora family kinase 1; AltName: Full=Aurora/IPL1-related kinase 1; Short=ARK-1; Short=Aurora-related kinase 1; AltName: Full=Ipl1- and aurora-related kinase 1; AltName: Full=Serine/threonine-protein kinase 6; AltName: Full=Serine/threonine-protein kinase Ayk1; AltName: Full=Serine/threonine-protein kinase aurora-A	31.79	151	103	1	2164	2314	469	20	8e-13	73.2
Harm	HARM030696	0	3	0	0	458	gi|1710811|sp|P34925.2|RYK_HUMAN	RYK_HUMAN RecName: Full=Tyrosine-protein kinase RYK; Flags: Precursor	28.22	163	105	8	120	270	458	6	7e-07	52
Harm	HARM031307	3	10	3	0	1272	gi|2499617|sp|Q23023.1|UNC51_CAEEL	UNC51_CAEEL RecName: Full=Serine/threonine-protein kinase unc-51; AltName: Full=Uncoordinated protein 51	27.6	221	124	5	2229	2413	812	156	2e-20	98.6
Harm	HARM032340	0	0	0	8	380	gi|152031564|sp|Q6PQD5.2|ATM_PIG	ATM_PIG RecName: Full=Serine-protein kinase ATM; AltName: Full=Ataxia telangiectasia mutated homolog; Short=A-T mutated homolog	46.83	126	67	0	2451	2576	1	378	9e-28	122
Harm	HARM032411	0	0	0	18	896	gi|60391907|sp|O15865.3|CDPK2_PLAFK	CDPK2_PLAFK RecName: Full=Calcium-dependent protein kinase 2; AltName: Full=PfCDPK2	39.73	73	44	0	6495	6567	895	677	2e-06	53.5
Harm	HARM032582	87	98	2	7	821	gi|34098463|sp|Q86SG6.1|NEK8_HUMAN	NEK8_HUMAN RecName: Full=Serine/threonine-protein kinase Nek8; AltName: Full=Never in mitosis A-related kinase 8; Short=NimA-related protein kinase 8; AltName: Full=Nima-related protein kinase 12a	26.47	272	190	8	2148	2409	818	45	1e-16	85.5
Harm	HARM032928	0	4	2	0	1266	gi|27923847|sp|Q9V6K3.2|ROR2_DROME	ROR2_DROME RecName: Full=Tyrosine-protein kinase transmembrane receptor Ror2; Short=dRor2; AltName: Full=Neurospecific receptor tyrosine kinase; Flags: Precursor	23.43	286	189	13	42	297	193	978	1e-07	54.7
Harm	HARM035350	5	7	7	12	175	gi|82235931|sp|Q6DH44.1|WDR83_DANRE	WDR83_DANRE RecName: Full=WD repeat domain-containing protein 83; AltName: Full=Mitogen-activated protein kinase organizer 1; Short=MAPK organizer 1	36.84	57	36	0	210	266	2	172	4e-07	51.2
Harm	HARM038882	2	2	0	0	198	gi|73620810|sp|Q9R0T3.3|DNJC3_RAT	DNJC3_RAT RecName: Full=DnaJ homolog subfamily C member 3; AltName: Full=Interferon-induced, double-stranded RNA-activated protein kinase inhibitor; AltName: Full=Protein kinase inhibitor of 58 kDa; Short=Protein kinase inhibitor p58; Flags: Precursor	56.45	62	27	0	335	396	12	197	1e-14	77
Harm	HARM045468	0	2	0	0	262	gi|357605296|gb|EHJ64544.1|	putative calcium/calmodulin-dependent serine protein kinase membrane-associated guanylate kinase [Danaus plexippus]	79.27	82	17	0	60	141	258	13	1e-30	130
Harm	HARM046598	2	0	2	0	280	gi|347595653|sp|P09760.2|FER_RAT	FER_RAT RecName: Full=Tyrosine-protein kinase Fer; AltName: Full=Proto-oncogene c-Fer; AltName: Full=Tyrosine-protein kinase FLK; AltName: Full=p94-Fer	29.89	87	58	3	259	342	5	247	2e-06	49.3
Harm	HARM048143	0	0	0	2	314	gi|166234055|sp|Q17IE8.2|CDK8_AEDAE	CDK8_AEDAE RecName: Full=Cyclin-dependent kinase 8; AltName: Full=Cell division protein kinase 8; AltName: Full=Mediator complex subunit Cdk8; AltName: Full=Mediator of RNA polymerase II transcription subunit Cdk8	34.09	88	46	2	98	173	37	300	6e-06	48.9
Harm	HARM048211	0	2	0	0	316	gi|357624642|gb|EHJ75344.1|	putative rho-associated protein kinase 1 [Danaus plexippus]	75.47	106	24	2	549	652	1	315	4e-29	125
Harm	HARM048865	2	0	0	2	338	gi|41688799|sp|Q9Y3S1.4|WNK2_HUMAN	WNK2_HUMAN RecName: Full=Serine/threonine-protein kinase WNK2; AltName: Full=Antigen NY-CO-43; AltName: Full=Protein kinase lysine-deficient 2; AltName: Full=Protein kinase with no lysine 2; AltName: Full=Serologically defined colon cancer antigen 43	60.61	66	26	2	1514	1579	4	195	6e-13	73.9
Harm	HARM049090	0	0	0	68	347	gi|145559463|sp|O70589.2|CSKP_MOUSE	CSKP_MOUSE RecName: Full=Peripheral plasma membrane protein CASK; AltName: Full=Calcium/calmodulin-dependent serine protein kinase	39.29	56	34	0	216	271	220	53	2e-06	50.1
Harm	HARM049212	0	3	0	0	353	gi|29427817|sp|Q8IVH8.1|M4K3_HUMAN	M4K3_HUMAN RecName: Full=Mitogen-activated protein kinase kinase kinase kinase 3; AltName: Full=Germinal center kinase-related protein kinase; Short=GLK; AltName: Full=MAPK/ERK kinase kinase kinase 3; Short=MEK kinase kinase 3; Short=MEKKK 3	71.6	81	23	0	816	896	352	110	3e-29	126
Harm	HARM050856	0	0	0	7	551	gi|6685294|sp|Q9Z265.1|CHK2_MOUSE	CHK2_MOUSE RecName: Full=Serine/threonine-protein kinase Chk2; AltName: Full=CHK2 checkpoint homolog; AltName: Full=Checkpoint kinase 2	34.29	105	68	4	175	278	544	242	7e-07	51.2
Harm	HARM050932	18	16	12	5	582	gi|34395943|sp|P16905.2|KAPR1_DROME	KAPR1_DROME RecName: Full=cAMP-dependent protein kinase type I regulatory subunit; Short=DRI class I to class IV	69.06	139	42	1	7	144	164	580	2e-49	191
Harm	HARM051542	0	0	2	0	405	gi|90108450|sp|Q5U303.2|TAB2_RAT	TAB2_RAT RecName: Full=TGF-beta-activated kinase 1 and MAP3K7-binding protein 2; AltName: Full=Mitogen-activated protein kinase kinase kinase 7-interacting protein 2; AltName: Full=TGF-beta-activated kinase 1-binding protein 2	33.13	163	109	3	99	261	37	402	3e-16	81.3
Harm	HARM052986	6	12	0	5	2354	gi|341940623|sp|O08715.4|AKAP1_MOUSE	AKAP1_MOUSE RecName: Full=A-kinase anchor protein 1, mitochondrial; AltName: Full=Dual specificity A-kinase-anchoring protein 1; Short=D-AKAP-1; AltName: Full=Protein kinase A-anchoring protein 1; Short=PRKA1; AltName: Full=Spermatid A-kinase anchor protein; Short=S-AKAP; Flags: Precursor	37.35	83	49	3	964	1043	797	552	8e-07	52
Harm	HARM053678	3	0	0	0	793	gi|75024694|sp|Q9TXJ0.1|CMK1_CAEEL	CMK1_CAEEL RecName: Full=Calcium/calmodulin-dependent protein kinase type 1; AltName: Full=CaM kinase I; Short=CaM-KI	51.79	56	26	1	6404	6458	171	4	2e-12	57.8
Harm	HARM053922	2	2	0	0	600	gi|33112450|sp|Q9V9J3.1|SRC42_DROME	SRC42_DROME RecName: Full=Tyrosine-protein kinase Src42A; AltName: Full=Tyrosine-protein kinase Src41; Short=Dsrc41	53.19	47	21	1	361	406	587	447	6e-06	49.3
Harm	HARM054375	0	3	0	0	1173	gi|117949815|sp|P26696.3|MK01_XENLA	MK01_XENLA RecName: Full=Mitogen-activated protein kinase 1; Short=MAP kinase 1; Short=MAPK 1; AltName: Full=M phase MAP kinase; AltName: Full=Myelin basic protein kinase; Short=MBP kinase; AltName: Full=Myelin xP42 protein kinase	33.75	160	100	5	2235	2388	744	289	2e-17	88.6
Harm	HARM054521	7	25	7	3	925	gi|374110744|sp|A1Z7T0.1|PKN_DROME	PKN_DROME RecName: Full=Serine/threonine-protein kinase N; AltName: Full=Protein kinase related to PKN	48.53	68	33	2	2302	2367	350	553	3e-27	73.9
Harm	HARM054621	0	2	0	0	678	gi|59798973|sp|Q9H0K1.1|SIK2_HUMAN	SIK2_HUMAN RecName: Full=Serine/threonine-protein kinase SIK2; AltName: Full=Qin-induced kinase; AltName: Full=Salt-inducible kinase 2; Short=SIK-2; AltName: Full=Serine/threonine-protein kinase SNF1-like kinase 2	34.65	101	66	0	2214	2314	312	10	2e-11	68.6
Harm	HARM064990	707	1161	1246	1451	673	gi|14286121|sp|O18640.2|GBLP_DROME	GBLP_DROME RecName: Full=Guanine nucleotide-binding protein subunit beta-like protein; AltName: Full=Receptor of activated protein kinase C homolog	93.42	76	5	0	31	106	398	625	3e-36	147
Harm	HARM064991	772	1222	1365	1541	598	gi|14286121|sp|O18640.2|GBLP_DROME	GBLP_DROME RecName: Full=Guanine nucleotide-binding protein subunit beta-like protein; AltName: Full=Receptor of activated protein kinase C homolog	25.88	170	123	4	954	1120	40	531	1e-08	58.5
Harm	HARM065086	0	2	0	0	590	gi|125413|sp|P20911.1|CDK7_XENLA	CDK7_XENLA RecName: Full=Cyclin-dependent kinase 7; AltName: Full=40 kDa protein kinase; AltName: Full=CDC2/CDK2,4-activating kinase; AltName: Full=Cell division protein kinase 7; AltName: Full=P40 MO15	50.75	67	29	2	4	66	168	365	3e-10	61.2
Harm	HARM065228	117	127	210	130	666	gi|56404954|sp|Q9CQS5.1|RIOK2_MOUSE	RIOK2_MOUSE RecName: Full=Serine/threonine-protein kinase RIO2; AltName: Full=RIO kinase 2	70.27	148	44	0	114	261	3	446	6e-62	233
Harm	HARM065482	12	7	3	4	632	gi|29840769|sp|Q8WTR2.1|DUS19_HUMAN	DUS19_HUMAN RecName: Full=Dual specificity protein phosphatase 19; AltName: Full=Dual specificity phosphatase TS-DSP1; AltName: Full=Low molecular weight dual specificity phosphatase 3; Short=LMW-DSP3; AltName: Full=Protein phosphatase SKRP1; AltName: Full=Stress-activated protein kinase pathway-regulating phosphatase 1; Short=SAPK pathway-regulating phosphatase 1	36.27	102	61	4	234	331	355	630	2e-07	52.4
Harm	HARM000162	0	0	32	0	996	gi|461857|sp|Q00871.1|CTRB1_PENVA	CTRB1_PENVA RecName: Full=Chymotrypsin BI; Flags: Precursor	24.21	252	167	10	2035	2262	150	863	2e-08	58.5
Harm	HARM000502	357	3941	4538	1174	234	gi|416571|sp|Q03383.1|ACH1_BOMMO	ACH1_BOMMO RecName: Full=Antichymotrypsin-1; AltName: Full=Antichymotrypsin I; Short=ACHY-I; Flags: Precursor	60	55	21	1	337	390	232	68	2e-07	52.4
Harm	HARM001822	32	232	997	765	1895	gi|113052|sp|P80034.1|ACH2_BOMMO	ACH2_BOMMO RecName: Full=Antichymotrypsin-2; AltName: Full=Antichymotrypsin II; Short=ACHY-II	65.6	500	167	5	18	512	69	1559	0	649
Harm	HARM002551	7	11	63	145	301	gi|729224|sp|P40313.1|CTRL_HUMAN	CTRL_HUMAN RecName: Full=Chymotrypsin-like protease CTRL-1; Flags: Precursor	34.09	88	58	2	436	523	44	262	2e-08	56.2
Harm	HARM005463	355	3883	4430	1139	226	gi|14028769|gb|AAK52495.1|AF361483_1	AF361483_1 chymotrypsin inhibitor CI-8A [Bombyx mori]	60.42	48	19	0	348	395	226	83	8e-07	50.4
Harm	HARM006623	358	3931	4490	1164	262	gi|416571|sp|Q03383.1|ACH1_BOMMO	ACH1_BOMMO RecName: Full=Antichymotrypsin-1; AltName: Full=Antichymotrypsin I; Short=ACHY-I; Flags: Precursor	57.14	63	26	2	336	397	2	187	5e-08	54.7
Harm	HARM009635	0	0	0	215	526	gi|75012157|sp|Q7SIG2.1|CTR1_SOLIN	CTR1_SOLIN RecName: Full=Chymotrypsin-1; AltName: Full=Chymotrypsin I; AltName: Full=Soli C1	41.27	63	37	2	284	346	31	207	3e-06	49.7
Harm	HARM010819	2	0	902	1140	852	gi|461858|sp|P35003.1|CTRL_HALRU	CTRL_HALRU RecName: Full=Chymotrypsin-like serine proteinase; Flags: Precursor	23.9	272	183	11	2327	2574	852	73	4e-10	63.9
Harm	HARM011313	358	3884	4455	1148	391	gi|416571|sp|Q03383.1|ACH1_BOMMO	ACH1_BOMMO RecName: Full=Antichymotrypsin-1; AltName: Full=Antichymotrypsin I; Short=ACHY-I; Flags: Precursor	36.45	107	68	4	268	374	4	309	5e-09	57.8
Harm	HARM011338	358	3931	4490	1164	239	gi|416571|sp|Q03383.1|ACH1_BOMMO	ACH1_BOMMO RecName: Full=Antichymotrypsin-1; AltName: Full=Antichymotrypsin I; Short=ACHY-I; Flags: Precursor	41.67	60	35	0	328	387	1	180	8e-06	47.4
Harm	HARM012302	0	4	30	62	1019	gi|113052|sp|P80034.1|ACH2_BOMMO	ACH2_BOMMO RecName: Full=Antichymotrypsin-2; AltName: Full=Antichymotrypsin II; Short=ACHY-II	63.24	340	117	3	48	379	3	1019	6e-112	400
Harm	HARM012908	0	0	0	215	362	gi|75012157|sp|Q7SIG2.1|CTR1_SOLIN	CTR1_SOLIN RecName: Full=Chymotrypsin-1; AltName: Full=Chymotrypsin I; AltName: Full=Soli C1	41.27	63	37	2	284	346	6	182	4e-06	49.3
Harm	HARM014890	0	0	0	84	111	gi|75012157|sp|Q7SIG2.1|CTR1_SOLIN	CTR1_SOLIN RecName: Full=Chymotrypsin-1; AltName: Full=Chymotrypsin I; AltName: Full=Soli C1	64.86	37	13	0	188	224	1	111	8e-08	53.1
Harm	HARM014944	0	0	0	439	255	gi|97535992|sp|Q17025.3|CTR2_ANOGA	CTR2_ANOGA RecName: Full=Chymotrypsin-2; AltName: Full=AnChym2; Flags: Precursor	59.09	44	17	1	49	91	255	124	7e-07	50.1
Harm	HARM015593	0	0	3	2721	635	gi|117614|sp|P00768.1|CTR2_VESOR	CTR2_VESOR RecName: Full=Chymotrypsin-2; AltName: Full=Chymotrypsin II	25.17	151	112	4	2414	2563	57	476	5e-06	50.8
Harm	HARM015782	17	60	112	16	196	gi|14028769|gb|AAK52495.1|AF361483_1	AF361483_1 chymotrypsin inhibitor CI-8A [Bombyx mori]	52.17	46	22	0	347	392	1	138	1e-06	49.7
Harm	HARM019154	358	3931	4490	1164	425	gi|416571|sp|Q03383.1|ACH1_BOMMO	ACH1_BOMMO RecName: Full=Antichymotrypsin-1; AltName: Full=Antichymotrypsin I; Short=ACHY-I; Flags: Precursor	61.82	55	19	2	338	390	423	262	8e-08	53.9
Harm	HARM019533	6	47	115	14	894	gi|416571|sp|Q03383.1|ACH1_BOMMO	ACH1_BOMMO RecName: Full=Antichymotrypsin-1; AltName: Full=Antichymotrypsin I; Short=ACHY-I; Flags: Precursor	30.8	250	165	5	31	272	155	889	4e-26	114
Harm	HARM019739	358	3931	4490	1164	235	gi|416571|sp|Q03383.1|ACH1_BOMMO	ACH1_BOMMO RecName: Full=Antichymotrypsin-1; AltName: Full=Antichymotrypsin I; Short=ACHY-I; Flags: Precursor	60.71	56	21	1	336	390	2	169	9e-08	53.9
Harm	HARM026873	20	13	9	6	628	gi|113052|sp|P80034.1|ACH2_BOMMO	ACH2_BOMMO RecName: Full=Antichymotrypsin-2; AltName: Full=Antichymotrypsin II; Short=ACHY-II	78.05	82	18	0	1	82	382	627	6e-25	110
Harm	HARM026877	183	143	346	83	1648	gi|113052|sp|P80034.1|ACH2_BOMMO	ACH2_BOMMO RecName: Full=Antichymotrypsin-2; AltName: Full=Antichymotrypsin II; Short=ACHY-II	29.41	119	79	3	287	400	590	940	2e-09	59.7
Harm	HARM027262	11	0	9	11	1419	gi|113052|sp|P80034.1|ACH2_BOMMO	ACH2_BOMMO RecName: Full=Antichymotrypsin-2; AltName: Full=Antichymotrypsin II; Short=ACHY-II	24.46	233	160	9	287	503	680	1339	3e-08	55.8
Harm	HARM028225	0	405	1295	3	968	gi|97535992|sp|Q17025.3|CTR2_ANOGA	CTR2_ANOGA RecName: Full=Chymotrypsin-2; AltName: Full=AnChym2; Flags: Precursor	27.54	276	177	12	42	294	903	124	4e-16	81.3
Harm	HARM030166	76	0	33	49	943	gi|113052|sp|P80034.1|ACH2_BOMMO	ACH2_BOMMO RecName: Full=Antichymotrypsin-2; AltName: Full=Antichymotrypsin II; Short=ACHY-II	23.38	231	163	9	287	503	225	884	6e-08	54.7
Harm	HARM030989	3	0	0	0	210	gi|74961114|sp|O97398.1|CTR_PHACE	CTR_PHACE RecName: Full=Chymotrypsin; Flags: Precursor	47.17	53	22	2	58	104	166	8	1e-06	49.7
Harm	HARM049101	2	0	0	0	348	gi|113052|sp|P80034.1|ACH2_BOMMO	ACH2_BOMMO RecName: Full=Antichymotrypsin-2; AltName: Full=Antichymotrypsin II; Short=ACHY-II	34.19	117	72	4	117	228	333	7	2e-11	65.9
Harm	HARM049654	0	6	3	0	378	gi|729224|sp|P40313.1|CTRL_HUMAN	CTRL_HUMAN RecName: Full=Chymotrypsin-like protease CTRL-1; Flags: Precursor	33.88	121	79	3	132	251	20	373	5e-14	73.9
Harm	HARM051207	1062	0	0	0	943	gi|75012157|sp|Q7SIG2.1|CTR1_SOLIN	CTR1_SOLIN RecName: Full=Chymotrypsin-1; AltName: Full=Chymotrypsin I; AltName: Full=Soli C1	24.4	250	158	9	27	245	805	77	4e-11	64.3
Harm	HARM066583	0	0	16	0	553	gi|2463064|emb|CAA72952.1|	chymotrypsin-like protease [Helicoverpa armigera]	58.33	36	15	0	248	283	141	248	5e-06	47.4
Harm	HARM066585	0	5	340	0	711	gi|461857|sp|Q00871.1|CTRB1_PENVA	CTRB1_PENVA RecName: Full=Chymotrypsin BI; Flags: Precursor	35.03	197	121	7	101	290	21	596	3e-20	94.7
Harm	HARM066592	362	3945	4545	1166	808	gi|416571|sp|Q03383.1|ACH1_BOMMO	ACH1_BOMMO RecName: Full=Antichymotrypsin-1; AltName: Full=Antichymotrypsin I; Short=ACHY-I; Flags: Precursor	26.43	227	155	8	289	503	59	694	9e-10	60.8
Harm	HARM066601	0	402	1277	3	806	gi|97535992|sp|Q17025.3|CTR2_ANOGA	CTR2_ANOGA RecName: Full=Chymotrypsin-2; AltName: Full=AnChym2; Flags: Precursor	28	225	145	9	87	294	42	683	4e-15	77.8
Harm	HARM066649	0	279	901	2515	961	gi|1706190|sp|P80646.1|CTRB_GADMO	CTRB_GADMO RecName: Full=Chymotrypsin B; Contains: RecName: Full=Chymotrypsin B chain A; Contains: RecName: Full=Chymotrypsin B chain B; Flags: Precursor	32.08	106	71	3	41	145	347	649	8e-07	48.9
Harm	HARM000252	122	17	11	13	352	gi|464506|sp|Q05920.1|PYC_MOUSE	PYC_MOUSE RecName: Full=Pyruvate carboxylase, mitochondrial; AltName: Full=Pyruvic carboxylase; Short=PCB; Flags: Precursor	67.24	116	38	0	1077	1192	4	351	4e-42	169
Harm	HARM000426	2	0	0	0	2945	gi|116669|sp|P11029.1|ACAC_CHICK	ACAC_CHICK RecName: Full=Acetyl-CoA carboxylase; Short=ACC; Includes: RecName: Full=Biotin carboxylase	70.82	980	277	8	893	1863	2945	30	0	1427
Harm	HARM000900	6	6	2	11	1314	gi|81883281|sp|Q5PQX0.1|UXS1_RAT	UXS1_RAT RecName: Full=UDP-glucuronic acid decarboxylase 1; AltName: Full=UDP-glucuronate decarboxylase 1; Short=UGD; Short=UXS-1	60.47	43	17	0	100	142	395	523	2e-08	54.3
Harm	HARM000963	58	5	17	4	1062	gi|12644153|sp|P20007.2|PPCK_DROME	PPCK_DROME RecName: Full=Phosphoenolpyruvate carboxykinase [GTP]; Short=PEPCK; AltName: Full=Phosphoenolpyruvate carboxylase	68.5	346	106	3	29	371	39	1061	1e-131	466
Harm	HARM001910	1777	376	429	219	949	gi|12644153|sp|P20007.2|PPCK_DROME	PPCK_DROME RecName: Full=Phosphoenolpyruvate carboxykinase [GTP]; Short=PEPCK; AltName: Full=Phosphoenolpyruvate carboxylase	65.7	277	94	4	369	644	6	824	1e-103	373
Harm	HARM003136	0	0	2	0	2004	gi|108861983|sp|Q96RQ3.3|MCCA_HUMAN	MCCA_HUMAN RecName: Full=Methylcrotonoyl-CoA carboxylase subunit alpha, mitochondrial; Short=MCCase subunit alpha; AltName: Full=3-methylcrotonyl-CoA carboxylase 1; AltName: Full=3-methylcrotonyl-CoA carboxylase biotin-containing subunit; AltName: Full=3-methylcrotonyl-CoA:carbon dioxide ligase subunit alpha; Flags: Precursor	34.67	323	204	8	329	644	14	865	1e-50	161
Harm	HARM004791	2	0	0	0	570	gi|3023534|sp|Q28559.1|ACACA_SHEEP	ACACA_SHEEP RecName: Full=Acetyl-CoA carboxylase 1; Short=ACC1; AltName: Full=ACC-alpha; Includes: RecName: Full=Biotin carboxylase	67.79	149	48	0	1865	2013	1	447	4e-68	218
Harm	HARM009350	2155	495	404	205	1127	gi|464506|sp|Q05920.1|PYC_MOUSE	PYC_MOUSE RecName: Full=Pyruvate carboxylase, mitochondrial; AltName: Full=Pyruvic carboxylase; Short=PCB; Flags: Precursor	68	100	32	0	1096	1195	1	300	4e-36	149
Harm	HARM011101	0	0	2	0	483	gi|81882966|sp|Q5I0C3.1|MCCA_RAT	MCCA_RAT RecName: Full=Methylcrotonoyl-CoA carboxylase subunit alpha, mitochondrial; Short=MCCase subunit alpha; AltName: Full=3-methylcrotonyl-CoA carboxylase 1; AltName: Full=3-methylcrotonyl-CoA carboxylase biotin-containing subunit; AltName: Full=3-methylcrotonyl-CoA:carbon dioxide ligase subunit alpha; Flags: Precursor	28.33	180	121	6	659	830	28	477	2e-09	62.4
Harm	HARM013259	8	0	0	0	423	gi|12644153|sp|P20007.2|PPCK_DROME	PPCK_DROME RecName: Full=Phosphoenolpyruvate carboxykinase [GTP]; Short=PEPCK; AltName: Full=Phosphoenolpyruvate carboxylase	81.94	72	13	0	453	524	218	3	1e-45	115
Harm	HARM013625	38	20	5	20	2458	gi|118601083|sp|Q13085.2|ACACA_HUMAN	ACACA_HUMAN RecName: Full=Acetyl-CoA carboxylase 1; Short=ACC1; AltName: Full=ACC-alpha; Includes: RecName: Full=Biotin carboxylase	82.64	628	108	1	330	956	574	2457	0	1104
Harm	HARM014159	3	2	9	0	1283	gi|33112414|sp|Q9V9A7.1|MCCB_DROME	MCCB_DROME RecName: Full=Probable methylcrotonoyl-CoA carboxylase beta chain, mitochondrial; Short=MCCase subunit beta; AltName: Full=3-methylcrotonyl-CoA carboxylase 2; AltName: Full=3-methylcrotonyl-CoA carboxylase non-biotin-containing subunit; AltName: Full=3-methylcrotonyl-CoA:carbon dioxide ligase subunit beta; Flags: Precursor	70.33	209	62	0	370	578	346	972	3e-129	326
Harm	HARM015345	10	0	2	2	1711	gi|464506|sp|Q05920.1|PYC_MOUSE	PYC_MOUSE RecName: Full=Pyruvate carboxylase, mitochondrial; AltName: Full=Pyruvic carboxylase; Short=PCB; Flags: Precursor	75.61	574	136	2	522	1091	1709	3	0	887
Harm	HARM016536	194	169	569	438	1648	gi|74942758|sp|Q9I7S8.2|PUR6_DROME	PUR6_DROME RecName: Full=Multifunctional protein ADE2; AltName: Full=Protein adenosine-5; Includes: RecName: Full=Phosphoribosylaminoimidazole-succinocarboxamide synthase; AltName: Full=SAICAR synthetase; Includes: RecName: Full=Phosphoribosylaminoimidazole carboxylase; AltName: Full=AIR carboxylase; Short=AIRC	70.67	416	122	1	9	424	1472	228	0	633
Harm	HARM016963	0	0	2	0	182	gi|20455047|sp|Q42777.2|MCCA_SOYBN	MCCA_SOYBN RecName: Full=Methylcrotonoyl-CoA carboxylase subunit alpha, mitochondrial; Short=MCCase subunit alpha; AltName: Full=3-methylcrotonyl-CoA carboxylase 1; AltName: Full=3-methylcrotonyl-CoA:carbon dioxide ligase subunit alpha; Flags: Precursor	70	60	18	0	394	453	1	180	8e-20	94.7
Harm	HARM017589	0	0	0	2	851	gi|110825736|sp|Q29RK2.2|PYC_BOVIN	PYC_BOVIN RecName: Full=Pyruvate carboxylase, mitochondrial; AltName: Full=Pyruvic carboxylase; Short=PCB; Flags: Precursor	70.7	273	80	0	823	1095	820	2	6e-110	394
Harm	HARM023567	5	0	4	0	2088	gi|308153638|sp|O00763.3|ACACB_HUMAN	ACACB_HUMAN RecName: Full=Acetyl-CoA carboxylase 2; AltName: Full=ACC-beta; Includes: RecName: Full=Biotin carboxylase	53.71	620	246	7	1985	2563	3	1796	3e-179	626
Harm	HARM024146	51	5	5	8	1760	gi|110825736|sp|Q29RK2.2|PYC_BOVIN	PYC_BOVIN RecName: Full=Pyruvate carboxylase, mitochondrial; AltName: Full=Pyruvic carboxylase; Short=PCB; Flags: Precursor	32.17	488	324	9	349	829	455	1759	2e-55	214
Harm	HARM024748	25	2	3	5	1613	gi|110825736|sp|Q29RK2.2|PYC_BOVIN	PYC_BOVIN RecName: Full=Pyruvate carboxylase, mitochondrial; AltName: Full=Pyruvic carboxylase; Short=PCB; Flags: Precursor	33.26	430	280	7	418	840	81	1241	8e-56	216
Harm	HARM026302	0	2	0	0	760	gi|76800654|sp|Q01637.2|PYR5_DROME	PYR5_DROME RecName: Full=Uridine 5'-monophosphate synthase; Short=UMP synthase; AltName: Full=Rudimentary-like protein; Includes: RecName: Full=Orotate phosphoribosyltransferase; Short=OPRTase; Includes: RecName: Full=Orotidine 5'-phosphate decarboxylase; AltName: Full=OMPdecase	56.44	202	88	2	1048	1249	109	705	2e-55	214
Harm	HARM034246	3	58	35	33	169	gi|21431826|sp|Q42586.2|PYR5_ARATH	PYR5_ARATH RecName: Full=Uridine 5'-monophosphate synthase; Short=UMP synthase; Includes: RecName: Full=Orotate phosphoribosyltransferase; Short=OPRTase; Includes: RecName: Full=Orotidine 5'-phosphate decarboxylase; AltName: Full=OMPdecase	53.7	54	25	0	1122	1175	6	167	6e-12	69.7
Harm	HARM051739	0	0	0	3	204	gi|1709947|sp|P11498.2|PYC_HUMAN	PYC_HUMAN RecName: Full=Pyruvate carboxylase, mitochondrial; AltName: Full=Pyruvic carboxylase; Short=PCB; Flags: Precursor	84.21	57	6	1	25	78	34	204	8e-21	99
Harm	HARM051763	0	0	4	0	398	gi|74942758|sp|Q9I7S8.2|PUR6_DROME	PUR6_DROME RecName: Full=Multifunctional protein ADE2; AltName: Full=Protein adenosine-5; Includes: RecName: Full=Phosphoribosylaminoimidazole-succinocarboxamide synthase; AltName: Full=SAICAR synthetase; Includes: RecName: Full=Phosphoribosylaminoimidazole carboxylase; AltName: Full=AIR carboxylase; Short=AIRC	72.55	51	14	0	174	224	396	244	2e-28	86.7
Harm	HARM051827	2	0	4	0	413	gi|74942758|sp|Q9I7S8.2|PUR6_DROME	PUR6_DROME RecName: Full=Multifunctional protein ADE2; AltName: Full=Protein adenosine-5; Includes: RecName: Full=Phosphoribosylaminoimidazole-succinocarboxamide synthase; AltName: Full=SAICAR synthetase; Includes: RecName: Full=Phosphoribosylaminoimidazole carboxylase; AltName: Full=AIR carboxylase; Short=AIRC	76.62	77	18	1	129	205	185	412	2e-41	131
Harm	HARM063869	0	0	0	3	345	gi|1709947|sp|P11498.2|PYC_HUMAN	PYC_HUMAN RecName: Full=Pyruvate carboxylase, mitochondrial; AltName: Full=Pyruvic carboxylase; Short=PCB; Flags: Precursor	84.21	57	6	1	25	78	172	2	8e-21	99
Harm	HARM065503	6	0	0	0	597	gi|75053965|sp|Q8HYZ4.1|PPCKC_BOVIN	PPCKC_BOVIN RecName: Full=Phosphoenolpyruvate carboxykinase, cytosolic [GTP]; Short=PEPCK-C; AltName: Full=Phosphoenolpyruvate carboxylase	78.21	78	17	0	287	364	365	132	3e-32	135
Harm	HARM000297	5	15	7	15	740	gi|109919868|sp|P79098.4|AMPN_BOVIN	AMPN_BOVIN RecName: Full=Aminopeptidase N; Short=AP-N; Short=bAPN; AltName: Full=Alanyl aminopeptidase; AltName: Full=Aminopeptidase M; Short=AP-M; AltName: Full=Microsomal aminopeptidase; AltName: CD_antigen=CD13	27.91	129	93	0	863	991	3	389	2e-14	77
Harm	HARM000298	77	177	192	0	741	gi|3023291|sp|P91887.1|AMPN_PLUXY	AMPN_PLUXY RecName: Full=Aminopeptidase N; Short=AP-N; AltName: Full=Apn1; AltName: Full=Microsomal aminopeptidase; Flags: Precursor	58.87	141	56	2	804	942	739	320	1e-32	137
Harm	HARM001041	8	0	16	3	2695	gi|2499901|sp|Q11001.1|AMPM_MANSE	AMPM_MANSE RecName: Full=Membrane alanyl aminopeptidase; AltName: Full=Aminopeptidase N-like protein; AltName: Full=CryIA(C) receptor; Flags: Precursor	30.75	348	229	7	39	374	1453	2427	5e-42	168
Harm	HARM001109	0	0	0	2	1395	gi|3023288|sp|P79171.3|AMPN_FELCA	AMPN_FELCA RecName: Full=Aminopeptidase N; Short=AP-N; Short=fAPN; AltName: Full=Alanyl aminopeptidase; AltName: Full=Aminopeptidase M; Short=AP-M; AltName: Full=Microsomal aminopeptidase; AltName: CD_antigen=CD13	30.99	213	144	5	43	252	775	1383	2e-22	103
Harm	HARM001321	5	23	3	2	1416	gi|34223721|sp|P29144.4|TPP2_HUMAN	TPP2_HUMAN RecName: Full=Tripeptidyl-peptidase 2; Short=TPP-2; AltName: Full=Tripeptidyl aminopeptidase; AltName: Full=Tripeptidyl-peptidase II; Short=TPP-II	30.35	257	173	4	1191	1441	1399	695	2e-29	127
Harm	HARM001518	2	2	0	0	1305	gi|74710242|sp|Q6UB28.1|AMP1D_HUMAN	AMP1D_HUMAN RecName: Full=Methionine aminopeptidase 1D, mitochondrial; AltName: Full=Methionyl aminopeptidase type 1D, mitochondrial; Flags: Precursor	44.72	284	157	2	80	363	265	1092	3e-67	251
Harm	HARM003174	0	0	0	2	796	gi|313471758|sp|B7ZMP1.1|XPP3_MOUSE	XPP3_MOUSE RecName: Full=Probable Xaa-Pro aminopeptidase 3; Short=X-Pro aminopeptidase 3; AltName: Full=Aminopeptidase P3; Short=APP3	48.78	82	42	2	54	135	288	512	3e-16	82.4
Harm	HARM003892	2	13	2	2	1559	gi|51704228|sp|P55786.2|PSA_HUMAN	PSA_HUMAN RecName: Full=Puromycin-sensitive aminopeptidase; Short=PSA; AltName: Full=Cytosol alanyl aminopeptidase; Short=AAP-S	32.11	408	274	9	37	441	380	1558	1e-45	181
Harm	HARM004726	0	2	0	0	970	gi|3023291|sp|P91887.1|AMPN_PLUXY	AMPN_PLUXY RecName: Full=Aminopeptidase N; Short=AP-N; AltName: Full=Apn1; AltName: Full=Microsomal aminopeptidase; Flags: Precursor	29.91	331	223	10	45	366	3	947	3e-35	146
Harm	HARM004989	6	5	40	0	2505	gi|8488965|sp|P91885.2|AMPN_MANSE	AMPN_MANSE RecName: Full=Aminopeptidase N; Short=AP-N; AltName: Full=Apn2; AltName: Full=Microsomal aminopeptidase; Flags: Precursor	34.88	344	215	8	40	374	1262	2236	2e-55	213
Harm	HARM005509	0	68	1561	0	2870	gi|2499901|sp|Q11001.1|AMPM_MANSE	AMPM_MANSE RecName: Full=Membrane alanyl aminopeptidase; AltName: Full=Aminopeptidase N-like protein; AltName: Full=CryIA(C) receptor; Flags: Precursor	32.25	338	227	6	39	374	1559	2530	2e-49	193
Harm	HARM006444	196	286	166	257	1915	gi|110278814|sp|Q3ZC89.1|AMPM2_BOVIN	AMPM2_BOVIN RecName: Full=Methionine aminopeptidase 2; Short=MAP 2; Short=MetAP 2; AltName: Full=Peptidase M 2	80.38	372	71	2	79	448	410	1522	0	645
Harm	HARM007072	129	89	85	64	1339	gi|33302595|sp|P50123.2|AMPE_RAT	AMPE_RAT RecName: Full=Glutamyl aminopeptidase; Short=EAP; AltName: Full=Aminopeptidase A; Short=AP-A; AltName: CD_antigen=CD249	28.21	117	84	1	258	374	1284	937	7e-06	48.5
Harm	HARM007977	0	1019	4988	0	3062	gi|2499901|sp|Q11001.1|AMPM_MANSE	AMPM_MANSE RecName: Full=Membrane alanyl aminopeptidase; AltName: Full=Aminopeptidase N-like protein; AltName: Full=CryIA(C) receptor; Flags: Precursor	29.55	352	243	10	36	382	1529	2524	2e-43	173
Harm	HARM008859	0	0	0	2	741	gi|82180245|sp|Q5XGB9.1|AMPL_XENTR	AMPL_XENTR RecName: Full=Cytosol aminopeptidase; AltName: Full=Leucine aminopeptidase 3; Short=LAP-3; AltName: Full=Leucyl aminopeptidase; AltName: Full=Proline aminopeptidase; AltName: Full=Prolyl aminopeptidase	41.86	86	47	5	448	530	4	252	2e-11	66.2
Harm	HARM009283	2	0	0	0	717	gi|160358758|sp|A5PK39.1|TPP2_BOVIN	TPP2_BOVIN RecName: Full=Tripeptidyl-peptidase 2; Short=TPP-2; AltName: Full=Tripeptidyl aminopeptidase; AltName: Full=Tripeptidyl-peptidase II; Short=TPP-II	41.95	236	135	4	884	1117	8	706	2e-49	194
Harm	HARM009549	411	540	449	1264	2538	gi|33518622|sp|Q9VHR8.2|DPP3_DROME	DPP3_DROME RecName: Full=Dipeptidyl peptidase 3; AltName: Full=Dipeptidyl aminopeptidase III; Short=Dipeptidyl arylamidase III; AltName: Full=Dipeptidyl peptidase III; Short=DPP III	57.05	731	309	5	55	780	242	2419	0	877
Harm	HARM009666	0	0	4	0	945	gi|2499901|sp|Q11001.1|AMPM_MANSE	AMPM_MANSE RecName: Full=Membrane alanyl aminopeptidase; AltName: Full=Aminopeptidase N-like protein; AltName: Full=CryIA(C) receptor; Flags: Precursor	37.5	256	150	5	36	281	175	942	2e-42	170
Harm	HARM009754	0	34	109	30	553	gi|342161860|sp|A8P5H7.1|AMPP1_COPC7	AMPP1_COPC7 RecName: Full=Probable Xaa-Pro aminopeptidase P; Short=AMPP; Short=Aminopeptidase P; AltName: Full=Aminoacylproline aminopeptidase; AltName: Full=Prolidase	43.86	171	86	1	455	615	4	516	1e-30	130
Harm	HARM010880	0	38	3815	3	1058	gi|2499901|sp|Q11001.1|AMPM_MANSE	AMPM_MANSE RecName: Full=Membrane alanyl aminopeptidase; AltName: Full=Aminopeptidase N-like protein; AltName: Full=CryIA(C) receptor; Flags: Precursor	39.53	86	52	0	697	782	1	258	3e-23	71.2
Harm	HARM011540	0	500	3455	0	2909	gi|2499900|sp|Q11000.1|AMPM_HELVI	AMPM_HELVI RecName: Full=Membrane alanyl aminopeptidase; AltName: Full=Aminopeptidase N-like protein; AltName: Full=BTBP1; AltName: Full=CryIA(C) receptor; Flags: Precursor	29.84	382	259	9	2	374	1354	2442	1e-41	167
Harm	HARM011783	2	6	0	2	358	gi|326454482|gb|ADZ74177.1|	aminopeptidase P-like protein [Ostrinia nubilalis]	44.83	58	30	1	559	614	3	176	1e-06	50.8
Harm	HARM011784	2	9	2	6	1960	gi|68566130|sp|Q6P1B1.1|XPP1_MOUSE	XPP1_MOUSE RecName: Full=Xaa-Pro aminopeptidase 1; AltName: Full=Aminoacylproline aminopeptidase; AltName: Full=Cytosolic aminopeptidase P; AltName: Full=Soluble aminopeptidase P; Short=sAmp; AltName: Full=X-Pro aminopeptidase 1; AltName: Full=X-prolyl aminopeptidase 1, soluble	35.82	469	273	13	2	442	1852	467	2e-77	285
Harm	HARM011798	0	3	8	2	1039	gi|68566130|sp|Q6P1B1.1|XPP1_MOUSE	XPP1_MOUSE RecName: Full=Xaa-Pro aminopeptidase 1; AltName: Full=Aminoacylproline aminopeptidase; AltName: Full=Cytosolic aminopeptidase P; AltName: Full=Soluble aminopeptidase P; Short=sAmp; AltName: Full=X-Pro aminopeptidase 1; AltName: Full=X-prolyl aminopeptidase 1, soluble	34.65	127	78	2	63	184	371	742	3e-19	70.5
Harm	HARM011816	182	132	136	112	1221	gi|3023288|sp|P79171.3|AMPN_FELCA	AMPN_FELCA RecName: Full=Aminopeptidase N; Short=AP-N; Short=fAPN; AltName: Full=Alanyl aminopeptidase; AltName: Full=Aminopeptidase M; Short=AP-M; AltName: Full=Microsomal aminopeptidase; AltName: CD_antigen=CD13	43.16	95	53	3	109	202	134	409	7e-24	67.4
Harm	HARM011943	4	4	0	4	929	gi|122143775|sp|Q1JPJ2.1|XPP1_BOVIN	XPP1_BOVIN RecName: Full=Xaa-Pro aminopeptidase 1; AltName: Full=Aminoacylproline aminopeptidase; AltName: Full=Cytosolic aminopeptidase P; AltName: Full=Soluble aminopeptidase P; Short=sAmp; AltName: Full=X-Pro aminopeptidase 1; AltName: Full=X-prolyl aminopeptidase 1, soluble	51.52	66	31	1	367	431	155	352	3e-13	72
Harm	HARM011990	0	0	5	0	1286	gi|2499901|sp|Q11001.1|AMPM_MANSE	AMPM_MANSE RecName: Full=Membrane alanyl aminopeptidase; AltName: Full=Aminopeptidase N-like protein; AltName: Full=CryIA(C) receptor; Flags: Precursor	25.64	156	107	5	2	148	851	1285	1e-08	58.2
Harm	HARM012035	0	3	0	2	1223	gi|342161863|sp|A4RF35.1|AMPP1_MAGO7	AMPP1_MAGO7 RecName: Full=Probable Xaa-Pro aminopeptidase P; Short=AMPP; Short=Aminopeptidase P; AltName: Full=Aminoacylproline aminopeptidase; AltName: Full=Prolidase	27.78	216	151	5	2	212	962	330	9e-16	80.5
Harm	HARM012218	0	0	125	0	620	gi|30961821|gb|AAP37951.1|	midgut aminopeptidase N2 [Helicoverpa armigera]	43.9	41	23	0	752	792	163	285	2e-10	43.5
Harm	HARM012534	0	3	0	0	999	gi|82081222|sp|Q5ZIM5.1|AMPM1_CHICK	AMPM1_CHICK RecName: Full=Methionine aminopeptidase 1; Short=MAP 1; Short=MetAP 1; AltName: Full=Peptidase M 1	74.89	219	55	1	158	376	202	852	3e-115	361
Harm	HARM012553	30	10	12	20	4084	gi|124028614|sp|P00727.3|AMPL_BOVIN	AMPL_BOVIN RecName: Full=Cytosol aminopeptidase; AltName: Full=Leucine aminopeptidase 3; Short=LAP-3; AltName: Full=Leucyl aminopeptidase; AltName: Full=Peptidase S; AltName: Full=Proline aminopeptidase; AltName: Full=Prolyl aminopeptidase	70	80	24	0	341	420	5	244	1e-29	130
Harm	HARM013060	4	0	0	0	2021	gi|31077182|sp|P97449.4|AMPN_MOUSE	AMPN_MOUSE RecName: Full=Aminopeptidase N; Short=AP-N; Short=mAPN; AltName: Full=Alanyl aminopeptidase; AltName: Full=Aminopeptidase M; Short=AP-M; AltName: Full=Membrane protein p161; AltName: Full=Microsomal aminopeptidase; AltName: CD_antigen=CD13	29.82	218	150	5	7	221	1364	2002	4e-25	112
Harm	HARM013468	2	8	13	3	843	gi|14916619|sp|Q9ESW8.1|PGPI_MOUSE	PGPI_MOUSE RecName: Full=Pyroglutamyl-peptidase 1; AltName: Full=5-oxoprolyl-peptidase; AltName: Full=Pyroglutamyl aminopeptidase I; Short=PAP-I; AltName: Full=Pyroglutamyl-peptidase I; Short=PGP-I; AltName: Full=Pyrrolidone-carboxylate peptidase	38.51	161	82	3	6	149	156	629	2e-25	111
Harm	HARM013516	0	0	18	0	465	gi|2499901|sp|Q11001.1|AMPM_MANSE	AMPM_MANSE RecName: Full=Membrane alanyl aminopeptidase; AltName: Full=Aminopeptidase N-like protein; AltName: Full=CryIA(C) receptor; Flags: Precursor	33.81	139	89	2	60	195	418	2	6e-16	82
Harm	HARM014388	0	2	0	0	1217	gi|20138455|sp|P97629.1|LCAP_RAT	LCAP_RAT RecName: Full=Leucyl-cystinyl aminopeptidase; Short=Cystinyl aminopeptidase; AltName: Full=GP160; AltName: Full=Insulin-regulated membrane aminopeptidase; AltName: Full=Insulin-responsive aminopeptidase; Short=IRAP; AltName: Full=Oxytocinase; Short=OTase; AltName: Full=Placental leucine aminopeptidase; Short=P-LAP; AltName: Full=Vesicle protein of 165 kDa; Short=Vp165	39.36	188	107	5	152	332	653	1195	3e-28	122
Harm	HARM015200	27	47	28	16	2456	gi|300669660|sp|Q11011.2|PSA_MOUSE	PSA_MOUSE RecName: Full=Puromycin-sensitive aminopeptidase; Short=PSA; AltName: Full=Cytosol alanyl aminopeptidase; Short=AAP-S	23.08	364	280	7	11	374	150	1163	5e-21	99
Harm	HARM015508	28	39	14	18	1597	gi|143811362|sp|P15144.4|AMPN_HUMAN	AMPN_HUMAN RecName: Full=Aminopeptidase N; Short=AP-N; Short=hAPN; AltName: Full=Alanyl aminopeptidase; AltName: Full=Aminopeptidase M; Short=AP-M; AltName: Full=Microsomal aminopeptidase; AltName: Full=Myeloid plasma membrane glycoprotein CD13; AltName: Full=gp150; AltName: CD_antigen=CD13	27.83	115	83	0	863	977	1597	1253	1e-11	67.8
Harm	HARM015563	369	290	240	451	247	gi|25091570|sp|Q95333.1|XPP2_PIG	XPP2_PIG RecName: Full=Xaa-Pro aminopeptidase 2; AltName: Full=Aminoacylproline aminopeptidase; AltName: Full=Membrane-bound aminopeptidase P; Short=Membrane-bound APP; Short=Membrane-bound AmP; Short=mAmP; AltName: Full=X-Pro aminopeptidase 2; Flags: Precursor	50	56	28	0	559	614	245	78	2e-09	59.7
Harm	HARM016924	2	0	0	8	182	gi|124028614|sp|P00727.3|AMPL_BOVIN	AMPL_BOVIN RecName: Full=Cytosol aminopeptidase; AltName: Full=Leucine aminopeptidase 3; Short=LAP-3; AltName: Full=Leucyl aminopeptidase; AltName: Full=Peptidase S; AltName: Full=Proline aminopeptidase; AltName: Full=Prolyl aminopeptidase	49.15	59	30	0	331	389	3	179	1e-10	63.9
Harm	HARM019919	0	4	230	0	2074	gi|2499901|sp|Q11001.1|AMPM_MANSE	AMPM_MANSE RecName: Full=Membrane alanyl aminopeptidase; AltName: Full=Aminopeptidase N-like protein; AltName: Full=CryIA(C) receptor; Flags: Precursor	30.09	216	150	4	7	221	1449	2066	6e-24	108
Harm	HARM020751	0	78	1167	0	1317	gi|2499901|sp|Q11001.1|AMPM_MANSE	AMPM_MANSE RecName: Full=Membrane alanyl aminopeptidase; AltName: Full=Aminopeptidase N-like protein; AltName: Full=CryIA(C) receptor; Flags: Precursor	29.31	348	239	8	58	398	6	980	1e-36	150
Harm	HARM020767	2	0	0	6	255	gi|123555137|sp|Q31ET3.1|AMPA_THICR	AMPA_THICR RecName: Full=Probable cytosol aminopeptidase; AltName: Full=Leucine aminopeptidase; Short=LAP; AltName: Full=Leucyl aminopeptidase	45.12	82	44	1	331	411	5	250	1e-15	80.5
Harm	HARM021068	2	0	0	0	264	gi|68565875|sp|Q5R7G6.2|PEPL1_PONAB	PEPL1_PONAB RecName: Full=Probable aminopeptidase NPEPL1; AltName: Full=Aminopeptidase-like 1	62.07	87	32	1	203	288	3	263	6e-17	84.7
Harm	HARM024541	0	4	4	3	499	gi|6919994|sp|Q27245.1|YH24_CAEEL	YH24_CAEEL RecName: Full=Putative aminopeptidase W07G4.4	29.94	167	108	6	328	485	1	498	6e-09	58.2
Harm	HARM028171	0	61	987	0	715	gi|2499901|sp|Q11001.1|AMPM_MANSE	AMPM_MANSE RecName: Full=Membrane alanyl aminopeptidase; AltName: Full=Aminopeptidase N-like protein; AltName: Full=CryIA(C) receptor; Flags: Precursor	34.65	101	65	2	858	957	8	301	6e-08	55.8
Harm	HARM028191	9	2	10	9	705	gi|6919994|sp|Q27245.1|YH24_CAEEL	YH24_CAEEL RecName: Full=Putative aminopeptidase W07G4.4	37.93	145	87	1	267	408	645	211	6e-16	81.3
Harm	HARM029522	0	6	8	4	1158	gi|68566130|sp|Q6P1B1.1|XPP1_MOUSE	XPP1_MOUSE RecName: Full=Xaa-Pro aminopeptidase 1; AltName: Full=Aminoacylproline aminopeptidase; AltName: Full=Cytosolic aminopeptidase P; AltName: Full=Soluble aminopeptidase P; Short=sAmp; AltName: Full=X-Pro aminopeptidase 1; AltName: Full=X-prolyl aminopeptidase 1, soluble	31.29	310	193	9	2	291	912	4	8e-36	147
Harm	HARM029650	0	4	4	3	795	gi|6919994|sp|Q27245.1|YH24_CAEEL	YH24_CAEEL RecName: Full=Putative aminopeptidase W07G4.4	36.46	181	104	6	266	435	174	704	1e-19	94
Harm	HARM039012	0	0	0	115	199	gi|2492530|sp|Q42876.1|AMPL2_SOLLC	AMPL2_SOLLC RecName: Full=Leucine aminopeptidase 2, chloroplastic; AltName: Full=Leucyl aminopeptidase 2; Short=LAP 2; AltName: Full=Proline aminopeptidase 2; AltName: Full=Prolyl aminopeptidase 2; Flags: Precursor	59.09	44	18	0	318	361	134	3	1e-07	53.9
Harm	HARM049617	0	16	56	2	376	gi|2499901|sp|Q11001.1|AMPM_MANSE	AMPM_MANSE RecName: Full=Membrane alanyl aminopeptidase; AltName: Full=Aminopeptidase N-like protein; AltName: Full=CryIA(C) receptor; Flags: Precursor	26.73	101	71	1	359	456	64	366	7e-06	48.1
Harm	HARM049670	13	5	0	0	379	gi|302403441|gb|ADL38969.1|	aminopeptidase N2 [Diatraea saccharalis]	27.91	129	91	3	747	873	372	4	5e-08	55.8
Harm	HARM051821	0	2	0	2	228	gi|342161861|sp|B0DZL3.1|AMPP1_LACBS	AMPP1_LACBS RecName: Full=Probable Xaa-Pro aminopeptidase P; Short=AMPP; Short=Aminopeptidase P; AltName: Full=Aminoacylproline aminopeptidase; AltName: Full=Prolidase	72	25	7	0	418	442	115	41	3e-09	47
Harm	HARM051851	0	4	2	2	570	gi|68566130|sp|Q6P1B1.1|XPP1_MOUSE	XPP1_MOUSE RecName: Full=Xaa-Pro aminopeptidase 1; AltName: Full=Aminoacylproline aminopeptidase; AltName: Full=Cytosolic aminopeptidase P; AltName: Full=Soluble aminopeptidase P; Short=sAmp; AltName: Full=X-Pro aminopeptidase 1; AltName: Full=X-prolyl aminopeptidase 1, soluble	44	75	40	2	352	424	15	239	5e-11	64.7
Harm	HARM052082	3	11	3	8	313	gi|357615851|gb|EHJ69867.1|	aminopeptidase N-like protein [Danaus plexippus]	48.78	41	21	0	863	903	3	125	7e-07	52
Harm	HARM052241	9	3	2	11	348	gi|33518622|sp|Q9VHR8.2|DPP3_DROME	DPP3_DROME RecName: Full=Dipeptidyl peptidase 3; AltName: Full=Dipeptidyl aminopeptidase III; Short=Dipeptidyl arylamidase III; AltName: Full=Dipeptidyl peptidase III; Short=DPP III	55.26	114	49	1	374	485	346	5	6e-28	121
Harm	HARM052460	0	0	111	0	613	gi|2499901|sp|Q11001.1|AMPM_MANSE	AMPM_MANSE RecName: Full=Membrane alanyl aminopeptidase; AltName: Full=Aminopeptidase N-like protein; AltName: Full=CryIA(C) receptor; Flags: Precursor	38.54	96	59	1	697	792	611	333	5e-13	72.8
Harm	HARM052620	153	247	143	217	442	gi|110278814|sp|Q3ZC89.1|AMPM2_BOVIN	AMPM2_BOVIN RecName: Full=Methionine aminopeptidase 2; Short=MAP 2; Short=MetAP 2; AltName: Full=Peptidase M 2	75.26	97	22	1	271	365	292	2	3e-54	154
Harm	HARM053043	2	0	3	0	770	gi|2499901|sp|Q11001.1|AMPM_MANSE	AMPM_MANSE RecName: Full=Membrane alanyl aminopeptidase; AltName: Full=Aminopeptidase N-like protein; AltName: Full=CryIA(C) receptor; Flags: Precursor	28.11	281	186	6	50	314	2	769	3e-24	109
Harm	HARM054208	2	0	0	0	493	gi|113750|sp|P15684.2|AMPN_RAT	AMPN_RAT RecName: Full=Aminopeptidase N; Short=AP-N; Short=rAPN; AltName: Full=Alanyl aminopeptidase; AltName: Full=Aminopeptidase M; Short=AP-M; AltName: Full=Kidney Zn peptidase; Short=KZP; AltName: Full=Microsomal aminopeptidase; AltName: CD_antigen=CD13	34.07	91	57	2	134	221	205	474	4e-13	53.5
Harm	HARM054682	2	2	0	0	1376	gi|51704228|sp|P55786.2|PSA_HUMAN	PSA_HUMAN RecName: Full=Puromycin-sensitive aminopeptidase; Short=PSA; AltName: Full=Cytosol alanyl aminopeptidase; Short=AAP-S	41.45	152	89	1	231	382	557	120	1e-40	124
Harm	HARM059871	152	245	140	219	198	gi|110278814|sp|Q3ZC89.1|AMPM2_BOVIN	AMPM2_BOVIN RecName: Full=Methionine aminopeptidase 2; Short=MAP 2; Short=MetAP 2; AltName: Full=Peptidase M 2	90.77	65	6	0	300	364	196	2	2e-30	129
Harm	HARM066631	0	61	965	0	878	gi|2499901|sp|Q11001.1|AMPM_MANSE	AMPM_MANSE RecName: Full=Membrane alanyl aminopeptidase; AltName: Full=Aminopeptidase N-like protein; AltName: Full=CryIA(C) receptor; Flags: Precursor	46.15	117	62	2	819	934	32	379	2e-20	97.1
Harm	HARM066632	0	76	1149	0	879	gi|2499901|sp|Q11001.1|AMPM_MANSE	AMPM_MANSE RecName: Full=Membrane alanyl aminopeptidase; AltName: Full=Aminopeptidase N-like protein; AltName: Full=CryIA(C) receptor; Flags: Precursor	33.33	90	60	1	309	398	212	475	2e-08	57.4
Harm	HARM066700	0	61	987	0	1173	gi|2499901|sp|Q11001.1|AMPM_MANSE	AMPM_MANSE RecName: Full=Membrane alanyl aminopeptidase; AltName: Full=Aminopeptidase N-like protein; AltName: Full=CryIA(C) receptor; Flags: Precursor	29.8	198	129	7	770	957	205	771	4e-11	66.2
Harm	HARM000386	2	11	162	106	599	gi|27923973|sp|P41043.2|GST1_DROME	GST1_DROME RecName: Full=Glutathione S-transferase S1; AltName: Full=GST class-sigma 1; AltName: Full=Glutathione S-transferase 2	27.17	184	134	1	13	196	1	549	1e-19	91.7
Harm	HARM000462	61	129	142	199	944	gi|378405181|sp|P67805.2|GSTT1_DROSI	GSTT1_DROSI RecName: Full=Glutathione S-transferase 1-1; AltName: Full=DDT-dehydrochlorinase; AltName: Full=GST class-theta	36.99	219	133	4	1	214	85	732	2e-27	117
Harm	HARM001936	10	3	650	3704	559	gi|6225491|sp|O18598.3|GST1_BLAGE	GST1_BLAGE RecName: Full=Glutathione S-transferase; AltName: Full=GST class-sigma; AltName: Full=Major allergen Bla g 5; AltName: Allergen=Bla g 5	36.78	174	106	3	29	198	6	518	1e-25	111
Harm	HARM002072	207	281	155	344	781	gi|2842718|sp|Q93113.1|GST1D_ANOGA	GST1D_ANOGA RecName: Full=Glutathione S-transferase 1, isoform D; AltName: Full=AgGst1-alpha; AltName: Full=Aggst1-1; AltName: Full=Aggst1-6; AltName: Full=Aggst2-1; AltName: Full=DDT-dehydrochlorinase; AltName: Full=GST class-theta	42.99	214	121	4	1	213	48	680	1e-35	145
Harm	HARM002359	98	14	82	66	761	gi|6225491|sp|O18598.3|GST1_BLAGE	GST1_BLAGE RecName: Full=Glutathione S-transferase; AltName: Full=GST class-sigma; AltName: Full=Major allergen Bla g 5; AltName: Allergen=Bla g 5	29.59	196	136	2	3	196	112	696	6e-28	119
Harm	HARM004066	10	3	47	14	811	gi|1170115|sp|P46430.1|GSTT1_MANSE	GSTT1_MANSE RecName: Full=Glutathione S-transferase 1; AltName: Full=GST class-theta	37.04	216	134	4	1	214	72	713	2e-28	121
Harm	HARM004567	119	29	230	35	650	gi|74960641|sp|O76483.1|GSTT7_ANOGA	GSTT7_ANOGA RecName: Full=Glutathione S-transferase D7; AltName: Full=Aggst1-7; AltName: Full=GST class-theta; AltName: Full=Gst1-beta	38.93	149	88	3	40	185	128	574	6e-23	103
Harm	HARM004656	0	0	2	0	183	gi|1170115|sp|P46430.1|GSTT1_MANSE	GSTT1_MANSE RecName: Full=Glutathione S-transferase 1; AltName: Full=GST class-theta	60	50	20	0	25	74	30	179	4e-10	60.8
Harm	HARM004925	460	237	167	41	1031	gi|6016174|sp|O09131.2|GSTO1_MOUSE	GSTO1_MOUSE RecName: Full=Glutathione S-transferase omega-1; Short=GSTO-1; AltName: Full=Glutathione S-transferase omega 1-1; Short=GSTO 1-1; AltName: Full=Glutathione-dependent dehydroascorbate reductase; AltName: Full=Monomethylarsonic acid reductase; Short=MMA(V) reductase; AltName: Full=S-(Phenacyl)glutathione reductase; Short=SPG-R; AltName: Full=p28	33.53	167	110	2	45	210	886	395	9e-27	107
Harm	HARM005204	1937	1418	3112	4072	457	gi|1170107|sp|P46429.1|GST2_MANSE	GST2_MANSE RecName: Full=Glutathione S-transferase 2; AltName: Full=GST class-sigma	44.44	90	49	1	101	189	273	4	3e-24	77.4
Harm	HARM005734	92	310	212	619	964	gi|1170115|sp|P46430.1|GSTT1_MANSE	GSTT1_MANSE RecName: Full=Glutathione S-transferase 1; AltName: Full=GST class-theta	39.91	213	125	5	1	210	823	191	1e-34	141
Harm	HARM008394	934	2764	2926	4956	1010	gi|121696|sp|P28338.1|GSTT1_MUSDO	GSTT1_MUSDO RecName: Full=Glutathione S-transferase 1; AltName: Full=GST class-theta	63.59	217	79	1	1	217	9	656	2e-68	254
Harm	HARM008908	2	0	20	8	439	gi|1170115|sp|P46430.1|GSTT1_MANSE	GSTT1_MANSE RecName: Full=Glutathione S-transferase 1; AltName: Full=GST class-theta	32.77	119	78	3	94	210	3	356	1e-11	65.5
Harm	HARM009941	0	0	2	2	606	gi|1170115|sp|P46430.1|GSTT1_MANSE	GSTT1_MANSE RecName: Full=Glutathione S-transferase 1; AltName: Full=GST class-theta	33.9	177	115	4	33	207	67	591	1e-20	95.5
Harm	HARM011553	58	28	15	7	269	gi|97536307|sp|Q93112.2|GST1C_ANOGA	GST1C_ANOGA RecName: Full=Glutathione S-transferase 1, isoform C; AltName: Full=AgGst1-alpha; AltName: Full=Aggst1-5; AltName: Full=DDT-dehydrochlorinase; AltName: Full=GST class-theta	39.08	87	53	0	108	194	1	261	2e-13	72
Harm	HARM012404	7	0	6	0	541	gi|1170107|sp|P46429.1|GST2_MANSE	GST2_MANSE RecName: Full=Glutathione S-transferase 2; AltName: Full=GST class-sigma	41.51	53	31	0	89	141	6	164	3e-06	47.4
Harm	HARM012767	0	0	79	526	505	gi|6225491|sp|O18598.3|GST1_BLAGE	GST1_BLAGE RecName: Full=Glutathione S-transferase; AltName: Full=GST class-sigma; AltName: Full=Major allergen Bla g 5; AltName: Allergen=Bla g 5	41.41	99	58	0	2	100	468	172	9e-26	92.4
Harm	HARM013719	0	5	2	0	675	gi|97536307|sp|Q93112.2|GST1C_ANOGA	GST1C_ANOGA RecName: Full=Glutathione S-transferase 1, isoform C; AltName: Full=AgGst1-alpha; AltName: Full=Aggst1-5; AltName: Full=DDT-dehydrochlorinase; AltName: Full=GST class-theta	40.13	157	90	4	34	186	559	89	4e-24	107
Harm	HARM013847	4	0	0	2	1091	gi|75027037|sp|Q9VJ34.2|GSTCD_DROME	GSTCD_DROME RecName: Full=Glutathione S-transferase C-terminal domain-containing protein homolog	34.58	107	65	2	95	196	660	343	2e-10	63.5
Harm	HARM014443	2	16	64	21	691	gi|1170115|sp|P46430.1|GSTT1_MANSE	GSTT1_MANSE RecName: Full=Glutathione S-transferase 1; AltName: Full=GST class-theta	40.49	205	112	6	1	195	82	690	2e-32	134
Harm	HARM014613	1938	1401	3040	4053	505	gi|1170107|sp|P46429.1|GST2_MANSE	GST2_MANSE RecName: Full=Glutathione S-transferase 2; AltName: Full=GST class-sigma	46.71	152	80	1	42	192	503	48	4e-33	136
Harm	HARM015532	42	50	113	108	585	gi|1170107|sp|P46429.1|GST2_MANSE	GST2_MANSE RecName: Full=Glutathione S-transferase 2; AltName: Full=GST class-sigma	45.36	194	104	2	7	198	583	2	1e-42	167
Harm	HARM015949	6	12	3	3	1242	gi|12585231|sp|Q9Z339.2|GSTO1_RAT	GSTO1_RAT RecName: Full=Glutathione S-transferase omega-1; Short=GSTO-1; AltName: Full=Glutathione S-transferase omega 1-1; Short=GSTO 1-1; AltName: Full=Glutathione-dependent dehydroascorbate reductase; AltName: Full=Monomethylarsonic acid reductase; Short=MMA(V) reductase; AltName: Full=S-(Phenacyl)glutathione reductase; Short=SPG-R	37.24	196	118	4	19	209	33	611	3e-29	124
Harm	HARM016295	153	165	101	44	916	gi|1170107|sp|P46429.1|GST2_MANSE	GST2_MANSE RecName: Full=Glutathione S-transferase 2; AltName: Full=GST class-sigma	44.33	194	107	1	6	198	800	219	1e-44	174
Harm	HARM018635	2	0	3	3	387	gi|1170107|sp|P46429.1|GST2_MANSE	GST2_MANSE RecName: Full=Glutathione S-transferase 2; AltName: Full=GST class-sigma	42.65	68	37	1	22	87	2	205	8e-16	67
Harm	HARM018737	247	243	1256	494	702	gi|1170107|sp|P46429.1|GST2_MANSE	GST2_MANSE RecName: Full=Glutathione S-transferase 2; AltName: Full=GST class-sigma	43.93	173	94	2	5	174	180	698	3e-39	157
Harm	HARM022397	902	1184	741	1346	615	gi|47116030|sp|Q91VS7.3|MGST1_MOUSE	MGST1_MOUSE RecName: Full=Microsomal glutathione S-transferase 1; Short=Microsomal GST-1; AltName: Full=Microsomal GST-I	41.91	136	79	1	14	149	98	502	4e-21	95.9
Harm	HARM022642	163	5	11	6	748	gi|1170115|sp|P46430.1|GSTT1_MANSE	GSTT1_MANSE RecName: Full=Glutathione S-transferase 1; AltName: Full=GST class-theta	40.93	215	126	2	1	214	62	703	3e-35	143
Harm	HARM024606	2	11	34	3	513	gi|75043068|sp|Q64L89.1|MGST1_BOVIN	MGST1_BOVIN RecName: Full=Microsomal glutathione S-transferase 1; Short=Microsomal GST-1	41.98	81	47	0	69	149	3	245	3e-12	67
Harm	HARM024764	67	46	35	39	1321	gi|110278996|sp|Q2NL00.3|GSTT1_BOVIN	GSTT1_BOVIN RecName: Full=Glutathione S-transferase theta-1; AltName: Full=GST class-theta-1	28.16	206	132	7	1	190	153	752	1e-08	55.5
Harm	HARM025252	88	0	24	12	897	gi|1170115|sp|P46430.1|GSTT1_MANSE	GSTT1_MANSE RecName: Full=Glutathione S-transferase 1; AltName: Full=GST class-theta	40.45	220	128	5	1	217	846	193	1e-34	142
Harm	HARM026006	2	0	3	0	820	gi|1170107|sp|P46429.1|GST2_MANSE	GST2_MANSE RecName: Full=Glutathione S-transferase 2; AltName: Full=GST class-sigma	42.53	174	99	1	5	177	297	818	4e-40	159
Harm	HARM026632	1041	1465	2301	2816	2218	gi|6016174|sp|O09131.2|GSTO1_MOUSE	GSTO1_MOUSE RecName: Full=Glutathione S-transferase omega-1; Short=GSTO-1; AltName: Full=Glutathione S-transferase omega 1-1; Short=GSTO 1-1; AltName: Full=Glutathione-dependent dehydroascorbate reductase; AltName: Full=Monomethylarsonic acid reductase; Short=MMA(V) reductase; AltName: Full=S-(Phenacyl)glutathione reductase; Short=SPG-R; AltName: Full=p28	40.09	212	126	2	1	211	237	869	4e-38	153
Harm	HARM027094	469	261	205	44	1419	gi|6016173|sp|P78417.2|GSTO1_HUMAN	GSTO1_HUMAN RecName: Full=Glutathione S-transferase omega-1; Short=GSTO-1; AltName: Full=Glutathione S-transferase omega 1-1; Short=GSTO 1-1; AltName: Full=Glutathione-dependent dehydroascorbate reductase; AltName: Full=Monomethylarsonic acid reductase; Short=MMA(V) reductase; AltName: Full=S-(Phenacyl)glutathione reductase; Short=SPG-R	34.97	143	92	2	69	210	731	1150	3e-35	98.6
Harm	HARM027201	23	156	222	45	821	gi|6225491|sp|O18598.3|GST1_BLAGE	GST1_BLAGE RecName: Full=Glutathione S-transferase; AltName: Full=GST class-sigma; AltName: Full=Major allergen Bla g 5; AltName: Allergen=Bla g 5	30.57	193	132	2	6	196	78	653	3e-29	123
Harm	HARM027853	902	1184	739	1346	554	gi|121741|sp|P08011.3|MGST1_RAT	MGST1_RAT RecName: Full=Microsomal glutathione S-transferase 1; Short=Microsomal GST-1; AltName: Full=Microsomal GST-I	43.31	127	72	0	16	142	155	535	4e-26	112
Harm	HARM028688	1947	1417	3091	4076	517	gi|1170107|sp|P46429.1|GST2_MANSE	GST2_MANSE RecName: Full=Glutathione S-transferase 2; AltName: Full=GST class-sigma	46.15	169	90	1	27	194	3	509	3e-38	153
Harm	HARM032188	8	2	17	2	544	gi|1170115|sp|P46430.1|GSTT1_MANSE	GSTT1_MANSE RecName: Full=Glutathione S-transferase 1; AltName: Full=GST class-theta	40.36	166	98	2	5	169	541	47	2e-24	108
Harm	HARM033151	24	23	3	2	737	gi|1170115|sp|P46430.1|GSTT1_MANSE	GSTT1_MANSE RecName: Full=Glutathione S-transferase 1; AltName: Full=GST class-theta	44.44	108	59	1	5	111	681	358	2e-14	74.7
Harm	HARM034436	0	0	8	2	170	gi|1170115|sp|P46430.1|GSTT1_MANSE	GSTT1_MANSE RecName: Full=Glutathione S-transferase 1; AltName: Full=GST class-theta	42.59	54	31	0	153	206	169	8	5e-08	53.5
Harm	HARM041406	0	5	114	0	216	gi|297340788|gb|ADI32892.1|	glutathione S-transferase [Helicoverpa armigera]	65	40	13	1	1	39	120	1	6e-08	53.1
Harm	HARM043456	7	0	0	8	235	gi|232209|sp|Q01579.2|GSTT1_RAT	GSTT1_RAT RecName: Full=Glutathione S-transferase theta-1; AltName: Full=GST 5-5; AltName: Full=GST class-theta-1; AltName: Full=Glutathione S-transferase 5	36.76	68	43	0	2	69	30	233	6e-07	49.7
Harm	HARM051970	148	165	97	44	323	gi|1170107|sp|P46429.1|GST2_MANSE	GST2_MANSE RecName: Full=Glutathione S-transferase 2; AltName: Full=GST class-sigma	49.18	61	31	0	55	115	321	139	6e-20	58.5
Harm	HARM052708	11	13	22	18	322	gi|334303366|gb|AEG75845.1|	glutathione S-transferase o1 protein [Spodoptera litura]	41.3	46	27	0	84	129	3	140	8e-10	41.6
Harm	HARM052985	0	0	2	2	904	gi|1170115|sp|P46430.1|GSTT1_MANSE	GSTT1_MANSE RecName: Full=Glutathione S-transferase 1; AltName: Full=GST class-theta	43.18	88	50	1	33	120	207	467	3e-15	77.8
Harm	HARM066312	0	2	6	2	619	gi|1170115|sp|P46430.1|GSTT1_MANSE	GSTT1_MANSE RecName: Full=Glutathione S-transferase 1; AltName: Full=GST class-theta	37.65	170	105	2	1	169	81	587	2e-22	101
Harm	HARM066624	247	243	1252	494	800	gi|1170107|sp|P46429.1|GST2_MANSE	GST2_MANSE RecName: Full=Glutathione S-transferase 2; AltName: Full=GST class-sigma	38.41	164	100	1	35	197	170	661	5e-34	132
Harm	HARM001417	0	0	0	2	1187	gi|1345958|sp|P12276.5|FAS_CHICK	FAS_CHICK RecName: Full=Fatty acid synthase; Includes: RecName: Full=[Acyl-carrier-protein] S-acetyltransferase; Includes: RecName: Full=[Acyl-carrier-protein] S-malonyltransferase; Includes: RecName: Full=3-oxoacyl-[acyl-carrier-protein] synthase; Includes: RecName: Full=3-oxoacyl-[acyl-carrier-protein] reductase; Includes: RecName: Full=3-hydroxypalmitoyl-[acyl-carrier-protein] dehydratase; Inc…	25.14	354	245	5	509	842	125	1186	1e-24	111
Harm	HARM001456	264	392	632	105	818	gi|160333514|ref|NP_001073122.1|	arylalkylamine N-acetyltransferase [Bombyx mori]	35.65	216	130	4	57	263	33	680	6e-30	127
Harm	HARM001565	10	23	36	13	536	gi|135757|sp|P17764.1|THIL_RAT	THIL_RAT RecName: Full=Acetyl-CoA acetyltransferase, mitochondrial; AltName: Full=Acetoacetyl-CoA thiolase; Flags: Precursor	30.95	126	87	3	327	452	15	332	2e-12	69.3
Harm	HARM002162	53	0	106	0	1514	gi|1345958|sp|P12276.5|FAS_CHICK	FAS_CHICK RecName: Full=Fatty acid synthase; Includes: RecName: Full=[Acyl-carrier-protein] S-acetyltransferase; Includes: RecName: Full=[Acyl-carrier-protein] S-malonyltransferase; Includes: RecName: Full=3-oxoacyl-[acyl-carrier-protein] synthase; Includes: RecName: Full=3-oxoacyl-[acyl-carrier-protein] reductase; Includes: RecName: Full=3-hydroxypalmitoyl-[acyl-carrier-protein] dehydratase; Inc…	28.48	481	311	17	201	648	103	1512	8e-40	160
Harm	HARM002251	5	8	0	8	927	gi|81875703|sp|Q8BY71.1|HAT1_MOUSE	HAT1_MOUSE RecName: Full=Histone acetyltransferase type B catalytic subunit; AltName: Full=Histone acetyltransferase 1	43.78	233	130	1	172	403	3	701	5e-58	220
Harm	HARM003271	4	0	0	0	1102	gi|269849686|sp|P49327.3|FAS_HUMAN	FAS_HUMAN RecName: Full=Fatty acid synthase; Includes: RecName: Full=[Acyl-carrier-protein] S-acetyltransferase; Includes: RecName: Full=[Acyl-carrier-protein] S-malonyltransferase; Includes: RecName: Full=3-oxoacyl-[acyl-carrier-protein] synthase; Includes: RecName: Full=3-oxoacyl-[acyl-carrier-protein] reductase; Includes: RecName: Full=3-hydroxypalmitoyl-[acyl-carrier-protein] dehydratase; Inc…	36.93	352	208	5	812	1149	3	1046	8e-60	228
Harm	HARM004642	197	173	86	199	741	gi|82186472|sp|Q6P632.1|NAA20_XENTR	NAA20_XENTR RecName: Full=N-alpha-acetyltransferase 20; AltName: Full=N-acetyltransferase 5; AltName: Full=N-terminal acetyltransferase B complex catalytic subunit NAA20; AltName: Full=N-terminal acetyltransferase B complex catalytic subunit NAT5; Short=NatB complex subunit NAT5; AltName: Full=NatB catalytic subunit	37.91	153	93	4	2	152	186	635	6e-20	92.4
Harm	HARM005447	0	4	9	9	1940	gi|54040727|sp|P19096.2|FAS_MOUSE	FAS_MOUSE RecName: Full=Fatty acid synthase; Includes: RecName: Full=[Acyl-carrier-protein] S-acetyltransferase; Includes: RecName: Full=[Acyl-carrier-protein] S-malonyltransferase; Includes: RecName: Full=3-oxoacyl-[acyl-carrier-protein] synthase; Includes: RecName: Full=3-oxoacyl-[acyl-carrier-protein] reductase; Includes: RecName: Full=3-hydroxypalmitoyl-[acyl-carrier-protein] dehydratase; Inc…	26.74	172	106	5	1	152	333	827	7e-08	55.1
Harm	HARM005477	16	25	25	16	1589	gi|341941207|sp|P53395.2|ODB2_MOUSE	ODB2_MOUSE RecName: Full=Lipoamide acyltransferase component of branched-chain alpha-keto acid dehydrogenase complex, mitochondrial; AltName: Full=Branched-chain alpha-keto acid dehydrogenase complex component E2; Short=BCKAD-E2; Short=BCKADE2; AltName: Full=Dihydrolipoamide acetyltransferase component of branched-chain alpha-keto acid dehydrogenase complex; AltName: Full=Dihydrolipoamide branche…	32.84	204	133	4	283	482	921	1526	2e-25	112
Harm	HARM006050	116	122	58	85	794	gi|74867936|sp|Q9V9V9.1|NAT9_DROME	NAT9_DROME RecName: Full=N-acetyltransferase 9-like protein	43.48	230	97	3	1	197	72	746	9e-41	162
Harm	HARM006433	62	84	37	71	852	gi|82080874|sp|Q5ZHV2.1|NAA35_CHICK	NAA35_CHICK RecName: Full=N-alpha-acetyltransferase 35, NatC auxiliary subunit; AltName: Full=Protein MAK10 homolog	45.45	132	72	1	632	763	51	443	6e-29	125
Harm	HARM007963	4	20	2	8	1059	gi|73622120|sp|Q9NHD5.1|SAN_DROME	SAN_DROME RecName: Full=Probable N-acetyltransferase san; AltName: Full=Protein separation anxiety	29.89	87	60	2	183	268	286	543	1e-06	49.7
Harm	HARM009024	0	78	110	185	851	gi|357622492|gb|EHJ73951.1|	putative MAK10-like protein, amino-acid N-acetyltransferase subunit [Danaus plexippus]	26.53	147	104	2	70	212	509	75	2e-11	67
Harm	HARM009034	10	22	4	17	2854	gi|1705537|sp|P52826.1|CACP_COLLI	CACP_COLLI RecName: Full=Carnitine O-acetyltransferase; Short=Carnitine acetylase; AltName: Full=Carnitine acetyltransferase; Short=CAT; Short=CrAT; Flags: Precursor	35.57	627	402	12	88	712	386	2128	4e-104	374
Harm	HARM009620	0	0	4	0	522	gi|357625110|gb|EHJ75659.1|	putative acetyltransferase [Danaus plexippus]	33.9	177	112	3	53	224	518	6	7e-26	113
Harm	HARM009631	4	0	0	0	524	gi|87045958|gb|ABD17803.1|	arylalkylamine N-acetyltransferase [Antheraea pernyi]	30.59	170	117	5	97	265	2	493	2e-18	88.2
Harm	HARM009636	4	11	2	3	1402	gi|74870777|sp|Q9VSY4.2|ATAT1_DROME	ATAT1_DROME RecName: Full=Alpha-tubulin N-acetyltransferase 1; Short=Alpha-TAT 1; Short=TAT 1; AltName: Full=Acetyltransferase mec-17 homolog 1	36.65	191	117	6	7	193	1178	630	4e-26	114
Harm	HARM009797	20	17	12	17	908	gi|74964045|sp|Q19749.1|ODP2_CAEEL	ODP2_CAEEL RecName: Full=Dihydrolipoyllysine-residue acetyltransferase component of pyruvate dehydrogenase complex, mitochondrial; AltName: Full=Dihydrolipoamide acetyltransferase component of pyruvate dehydrogenase complex; AltName: Full=Pyruvate dehydrogenase complex component E2; Short=PDC-E2; Short=PDCE2; Flags: Precursor	34.35	230	145	4	256	479	117	800	4e-26	115
Harm	HARM009908	0	3	0	0	738	gi|74866459|sp|Q95SX8.1|NAA60_DROME	NAA60_DROME RecName: Full=N-alpha-acetyltransferase 60; Short=dNaa60; AltName: Full=NatF catalytic subunit	22.64	159	98	3	6	139	248	724	3e-08	53.5
Harm	HARM011194	3	0	2	2	217	gi|143811424|sp|Q8WYB5.3|KAT6B_HUMAN	KAT6B_HUMAN RecName: Full=Histone acetyltransferase KAT6B; AltName: Full=Histone acetyltransferase MOZ2; AltName: Full=MOZ, YBF2/SAS3, SAS2 and TIP60 protein 4; Short=MYST-4; AltName: Full=Monocytic leukemia zinc finger protein-related factor	42.86	63	36	0	700	762	1	189	4e-11	65.9
Harm	HARM012659	19	3	56	8	2432	gi|54035924|sp|Q71SP7.1|FAS_BOVIN	FAS_BOVIN RecName: Full=Fatty acid synthase; Includes: RecName: Full=[Acyl-carrier-protein] S-acetyltransferase; Includes: RecName: Full=[Acyl-carrier-protein] S-malonyltransferase; Includes: RecName: Full=3-oxoacyl-[acyl-carrier-protein] synthase; Includes: RecName: Full=3-oxoacyl-[acyl-carrier-protein] reductase; Includes: RecName: Full=3-hydroxypalmitoyl-[acyl-carrier-protein] dehydratase; Inc…	36.12	587	366	8	86	663	686	2422	2e-109	352
Harm	HARM012758	0	0	0	2	880	gi|1345958|sp|P12276.5|FAS_CHICK	FAS_CHICK RecName: Full=Fatty acid synthase; Includes: RecName: Full=[Acyl-carrier-protein] S-acetyltransferase; Includes: RecName: Full=[Acyl-carrier-protein] S-malonyltransferase; Includes: RecName: Full=3-oxoacyl-[acyl-carrier-protein] synthase; Includes: RecName: Full=3-oxoacyl-[acyl-carrier-protein] reductase; Includes: RecName: Full=3-hydroxypalmitoyl-[acyl-carrier-protein] dehydratase; Inc…	42.58	209	112	3	798	998	252	872	2e-42	171
Harm	HARM012798	2	0	0	0	871	gi|75076555|sp|Q4R708.1|NAA35_MACFA	NAA35_MACFA RecName: Full=N-alpha-acetyltransferase 35, NatC auxiliary subunit; AltName: Full=Protein MAK10 homolog	54.55	132	59	1	77	207	648	253	8e-37	151
Harm	HARM013244	97	0	42	5	760	gi|357625110|gb|EHJ75659.1|	putative acetyltransferase [Danaus plexippus]	31.75	211	140	3	4	210	133	747	8e-29	122
Harm	HARM013820	2	11	52	3	507	gi|357625110|gb|EHJ75659.1|	putative acetyltransferase [Danaus plexippus]	31.36	169	114	2	23	189	10	507	7e-23	103
Harm	HARM014336	62	27	80	66	736	gi|114322|sp|P21673.1|SAT1_HUMAN	SAT1_HUMAN RecName: Full=Diamine acetyltransferase 1; AltName: Full=Polyamine N-acetyltransferase 1; AltName: Full=Putrescine acetyltransferase; AltName: Full=Spermidine/spermine N(1)-acetyltransferase 1; Short=SSAT; Short=SSAT-1	32.86	70	47	1	1	70	108	311	2e-06	47
Harm	HARM021491	3	0	0	3	960	gi|300068971|ref|NP_001177771.1|	N-acetyltransferase 2 [Bombyx mori]	29.37	126	88	3	151	275	479	108	5e-19	69.3
Harm	HARM024242	32	38	52	20	1039	gi|122135325|sp|Q29RZ0.1|THIL_BOVIN	THIL_BOVIN RecName: Full=Acetyl-CoA acetyltransferase, mitochondrial; AltName: Full=Acetoacetyl-CoA thiolase; Flags: Precursor	36.54	104	61	2	216	314	728	1039	5e-10	61.6
Harm	HARM024783	2	0	0	0	825	gi|1345958|sp|P12276.5|FAS_CHICK	FAS_CHICK RecName: Full=Fatty acid synthase; Includes: RecName: Full=[Acyl-carrier-protein] S-acetyltransferase; Includes: RecName: Full=[Acyl-carrier-protein] S-malonyltransferase; Includes: RecName: Full=3-oxoacyl-[acyl-carrier-protein] synthase; Includes: RecName: Full=3-oxoacyl-[acyl-carrier-protein] reductase; Includes: RecName: Full=3-hydroxypalmitoyl-[acyl-carrier-protein] dehydratase; Inc…	46.36	261	140	0	189	449	27	809	6e-66	248
Harm	HARM024897	27	80	33	10	645	gi|25008833|sp|Q93015.2|NAT6_HUMAN	NAT6_HUMAN RecName: Full=N-acetyltransferase 6; AltName: Full=Protein fusion-2; Short=Protein fus-2	41.22	148	85	2	241	386	177	611	2e-30	129
Harm	HARM024961	47	0	17	222	1106	gi|357607333|gb|EHJ65455.1|	putative arylalkylamine N-acetyltransferase [Danaus plexippus]	28.57	126	85	1	324	444	490	867	2e-06	49.3
Harm	HARM025022	4	0	0	0	986	gi|1345958|sp|P12276.5|FAS_CHICK	FAS_CHICK RecName: Full=Fatty acid synthase; Includes: RecName: Full=[Acyl-carrier-protein] S-acetyltransferase; Includes: RecName: Full=[Acyl-carrier-protein] S-malonyltransferase; Includes: RecName: Full=3-oxoacyl-[acyl-carrier-protein] synthase; Includes: RecName: Full=3-oxoacyl-[acyl-carrier-protein] reductase; Includes: RecName: Full=3-hydroxypalmitoyl-[acyl-carrier-protein] dehydratase; Inc…	22.92	336	237	6	459	772	3	980	1e-17	88.6
Harm	HARM025040	2	0	0	0	2079	gi|54040727|sp|P19096.2|FAS_MOUSE	FAS_MOUSE RecName: Full=Fatty acid synthase; Includes: RecName: Full=[Acyl-carrier-protein] S-acetyltransferase; Includes: RecName: Full=[Acyl-carrier-protein] S-malonyltransferase; Includes: RecName: Full=3-oxoacyl-[acyl-carrier-protein] synthase; Includes: RecName: Full=3-oxoacyl-[acyl-carrier-protein] reductase; Includes: RecName: Full=3-hydroxypalmitoyl-[acyl-carrier-protein] dehydratase; Inc…	22.83	311	230	5	177	477	193	1050	6e-08	55.1
Harm	HARM025149	0	4	0	3	873	gi|75020528|sp|Q960X4.1|TIP60_DROME	TIP60_DROME RecName: Full=Histone acetyltransferase Tip60	52.92	257	115	4	551	801	5	745	6e-75	278
Harm	HARM025530	423	226	497	119	620	gi|135757|sp|P17764.1|THIL_RAT	THIL_RAT RecName: Full=Acetyl-CoA acetyltransferase, mitochondrial; AltName: Full=Acetoacetyl-CoA thiolase; Flags: Precursor	30.3	99	69	2	354	452	1	240	4e-07	52
Harm	HARM026001	5	8	0	2	1329	gi|68565635|sp|Q5XI06.1|KAT8_RAT	KAT8_RAT RecName: Full=Histone acetyltransferase KAT8; AltName: Full=Lysine acetyltransferase 8; AltName: Full=MOZ, YBF2/SAS3, SAS2 and TIP60 protein 1; Short=MYST-1	54.09	257	116	3	515	769	516	1265	4e-78	288
Harm	HARM026221	40	62	39	42	682	gi|115311308|sp|Q2KI14.1|NAA10_BOVIN	NAA10_BOVIN RecName: Full=N-alpha-acetyltransferase 10; AltName: Full=N-terminal acetyltransferase complex ARD1 subunit homolog A; AltName: Full=NatA catalytic subunit	98.98	98	1	0	1	98	387	680	1e-54	207
Harm	HARM026222	388	792	452	520	831	gi|115311308|sp|Q2KI14.1|NAA10_BOVIN	NAA10_BOVIN RecName: Full=N-alpha-acetyltransferase 10; AltName: Full=N-terminal acetyltransferase complex ARD1 subunit homolog A; AltName: Full=NatA catalytic subunit	99.36	156	1	0	1	156	261	728	3e-90	326
Harm	HARM026223	386	781	447	510	690	gi|115311308|sp|Q2KI14.1|NAA10_BOVIN	NAA10_BOVIN RecName: Full=N-alpha-acetyltransferase 10; AltName: Full=N-terminal acetyltransferase complex ARD1 subunit homolog A; AltName: Full=NatA catalytic subunit	99.36	156	1	0	1	156	217	684	3e-90	325
Harm	HARM026764	242	53	56	40	1227	gi|9296991|sp|Q9VAI0.1|GNA1_DROME	GNA1_DROME RecName: Full=Probable glucosamine 6-phosphate N-acetyltransferase; AltName: Full=Phosphoglucosamine acetylase; AltName: Full=Phosphoglucosamine transacetylase	74.59	181	46	0	9	189	338	880	8e-79	288
Harm	HARM027416	39	57	16	34	1322	gi|123911496|sp|Q0IHH1.1|NAA30_XENLA	NAA30_XENLA RecName: Full=N-alpha-acetyltransferase 30; AltName: Full=N-acetyltransferase 12; AltName: Full=N-acetyltransferase MAK3 homolog; AltName: Full=NatC catalytic subunit	36.36	88	56	2	3	90	864	1121	1e-08	54.7
Harm	HARM029612	8	11	19	2	1036	gi|54040727|sp|P19096.2|FAS_MOUSE	FAS_MOUSE RecName: Full=Fatty acid synthase; Includes: RecName: Full=[Acyl-carrier-protein] S-acetyltransferase; Includes: RecName: Full=[Acyl-carrier-protein] S-malonyltransferase; Includes: RecName: Full=3-oxoacyl-[acyl-carrier-protein] synthase; Includes: RecName: Full=3-oxoacyl-[acyl-carrier-protein] reductase; Includes: RecName: Full=3-hydroxypalmitoyl-[acyl-carrier-protein] dehydratase; Inc…	31.27	371	231	11	58	404	1033	2	2e-41	166
Harm	HARM030096	5	34	9	14	177	gi|81883142|sp|Q5M939.1|HAT1_RAT	HAT1_RAT RecName: Full=Histone acetyltransferase type B catalytic subunit; AltName: Full=Histone acetyltransferase 1	50	56	26	1	103	156	9	176	7e-09	57.4
Harm	HARM030768	0	0	5	9	668	gi|1345958|sp|P12276.5|FAS_CHICK	FAS_CHICK RecName: Full=Fatty acid synthase; Includes: RecName: Full=[Acyl-carrier-protein] S-acetyltransferase; Includes: RecName: Full=[Acyl-carrier-protein] S-malonyltransferase; Includes: RecName: Full=3-oxoacyl-[acyl-carrier-protein] synthase; Includes: RecName: Full=3-oxoacyl-[acyl-carrier-protein] reductase; Includes: RecName: Full=3-hydroxypalmitoyl-[acyl-carrier-protein] dehydratase; Inc…	40.65	214	126	2	278	490	26	661	2e-42	169
Harm	HARM030927	0	0	2	0	292	gi|34915939|dbj|BAC87874.1|	arylalkylamine N-acetyltransferase [Periplaneta americana]	28.42	95	68	0	160	254	7	291	9e-08	53.1
Harm	HARM031067	2	11	62	3	667	gi|357625110|gb|EHJ75659.1|	putative acetyltransferase [Danaus plexippus]	33.16	187	122	3	7	190	550	2	1e-28	122
Harm	HARM041898	11	3	0	0	220	gi|74964045|sp|Q19749.1|ODP2_CAEEL	ODP2_CAEEL RecName: Full=Dihydrolipoyllysine-residue acetyltransferase component of pyruvate dehydrogenase complex, mitochondrial; AltName: Full=Dihydrolipoamide acetyltransferase component of pyruvate dehydrogenase complex; AltName: Full=Pyruvate dehydrogenase complex component E2; Short=PDC-E2; Short=PDCE2; Flags: Precursor	79.45	73	15	0	88	160	220	2	1e-30	130
Harm	HARM047491	0	7	0	0	298	gi|83287776|sp|Q92831.3|KAT2B_HUMAN	KAT2B_HUMAN RecName: Full=Histone acetyltransferase KAT2B; AltName: Full=Histone acetyltransferase PCAF; Short=Histone acetylase PCAF; AltName: Full=Lysine acetyltransferase 2B; AltName: Full=P300/CBP-associated factor; Short=P/CAF	83.67	49	8	0	761	809	296	150	9e-20	94.7
Harm	HARM050508	2	0	0	0	466	gi|166224930|sp|Q7PYI4.4|NAA25_ANOGA	NAA25_ANOGA RecName: Full=Phagocyte signaling-impaired protein; AltName: Full=N-terminal acetyltransferase B complex subunit MDM20 homolog; AltName: Full=N-terminal acetyltransferase B complex subunit NAA25 homolog	38.85	139	84	2	446	583	52	465	3e-16	83.2
Harm	HARM051073	52	95	76	105	687	gi|51316650|sp|Q6P8J2.1|SAT2_MOUSE	SAT2_MOUSE RecName: Full=Diamine acetyltransferase 2; AltName: Full=Polyamine N-acetyltransferase 2; AltName: Full=Spermidine/spermine N(1)-acetyltransferase 2	39.55	134	79	1	1	132	174	575	5e-26	112
Harm	HARM051670	52	95	76	105	480	gi|51316650|sp|Q6P8J2.1|SAT2_MOUSE	SAT2_MOUSE RecName: Full=Diamine acetyltransferase 2; AltName: Full=Polyamine N-acetyltransferase 2; AltName: Full=Spermidine/spermine N(1)-acetyltransferase 2	39.85	133	79	1	1	132	79	477	7e-26	111
Harm	HARM051965	4	0	0	0	395	gi|87045958|gb|ABD17803.1|	arylalkylamine N-acetyltransferase [Antheraea pernyi]	38.46	78	46	2	131	206	6	239	7e-08	53.1
Harm	HARM054434	52	95	76	105	821	gi|51316650|sp|Q6P8J2.1|SAT2_MOUSE	SAT2_MOUSE RecName: Full=Diamine acetyltransferase 2; AltName: Full=Polyamine N-acetyltransferase 2; AltName: Full=Spermidine/spermine N(1)-acetyltransferase 2	42.4	125	71	1	1	124	170	544	3e-25	109
Harm	HARM065321	234	47	49	31	640	gi|9296991|sp|Q9VAI0.1|GNA1_DROME	GNA1_DROME RecName: Full=Probable glucosamine 6-phosphate N-acetyltransferase; AltName: Full=Phosphoglucosamine acetylase; AltName: Full=Phosphoglucosamine transacetylase	68.18	110	35	0	9	118	101	430	3e-41	163
Harm	HARM066778	48	88	73	102	625	gi|51316761|sp|Q7PCJ8.1|SAT2_BOVIN	SAT2_BOVIN RecName: Full=Diamine acetyltransferase 2; AltName: Full=Polyamine N-acetyltransferase 2; AltName: Full=Spermidine/spermine N(1)-acetyltransferase 2	45.21	73	38	1	62	132	503	285	4e-13	69.3
Harm	HARM001856	693	0	0	0	966	gi|37077642|sp|Q91BH1.1|CATV_NPVST	CATV_NPVST RecName: Full=Viral cathepsin; Short=V-cath; AltName: Full=Cysteine proteinase; Short=CP; Flags: Precursor	41.36	295	165	5	809	1095	91	966	9e-63	238
Harm	HARM004149	8	12	69	3	966	gi|115743|sp|P07154.2|CATL1_RAT	CATL1_RAT RecName: Full=Cathepsin L1; AltName: Full=Cyclic protein 2; Short=CP-2; AltName: Full=Major excreted protein; Short=MEP; Contains: RecName: Full=Procathepsin L; Contains: RecName: Full=Cathepsin L1 heavy chain; Contains: RecName: Full=Cathepsin L1 light chain; Flags: Precursor	33	297	188	8	814	1099	880	8	4e-36	149
Harm	HARM007121	1771	1127	516	1405	735	gi|37077642|sp|Q91BH1.1|CATV_NPVST	CATV_NPVST RecName: Full=Viral cathepsin; Short=V-cath; AltName: Full=Cysteine proteinase; Short=CP; Flags: Precursor	42.86	84	47	2	801	883	217	465	3e-11	66.6
Harm	HARM007938	694	0	0	0	1099	gi|37077642|sp|Q91BH1.1|CATV_NPVST	CATV_NPVST RecName: Full=Viral cathepsin; Short=V-cath; AltName: Full=Cysteine proteinase; Short=CP; Flags: Precursor	43.89	319	174	6	805	1118	9	956	6e-67	251
Harm	HARM012067	106	6	0	8	981	gi|115312124|sp|P07688.5|CATB_BOVIN	CATB_BOVIN RecName: Full=Cathepsin B; AltName: Full=BCSB; Contains: RecName: Full=Cathepsin B light chain; Contains: RecName: Full=Cathepsin B heavy chain; Flags: Precursor	31.22	221	116	8	60	244	150	812	4e-18	89.7
Harm	HARM012203	360	0	0	0	835	gi|115312124|sp|P07688.5|CATB_BOVIN	CATB_BOVIN RecName: Full=Cathepsin B; AltName: Full=BCSB; Contains: RecName: Full=Cathepsin B light chain; Contains: RecName: Full=Cathepsin B heavy chain; Flags: Precursor	26.25	259	147	10	890	1104	28	801	2e-11	67.4
Harm	HARM013284	132	0	0	0	1072	gi|37077430|sp|Q8V5U0.1|CATV_NPVHZ	CATV_NPVHZ RecName: Full=Viral cathepsin; Short=V-cath; AltName: Full=Cysteine proteinase; Short=CP; Flags: Precursor	44.86	185	100	4	920	1102	182	727	5e-52	171
Harm	HARM015290	657	1330	563	662	760	gi|115312124|sp|P07688.5|CATB_BOVIN	CATB_BOVIN RecName: Full=Cathepsin B; AltName: Full=BCSB; Contains: RecName: Full=Cathepsin B light chain; Contains: RecName: Full=Cathepsin B heavy chain; Flags: Precursor	30.4	125	79	4	23	139	81	443	8e-07	52.4
Harm	HARM015583	2397	1139	1563	548	567	gi|1705630|sp|P00787.2|CATB_RAT	CATB_RAT RecName: Full=Cathepsin B; AltName: Full=Cathepsin B1; AltName: Full=RSG-2; Contains: RecName: Full=Cathepsin B light chain; Contains: RecName: Full=Cathepsin B heavy chain; Flags: Precursor	35.71	98	62	3	170	266	115	402	8e-11	65.5
Harm	HARM015720	750	0	0	0	1063	gi|37077642|sp|Q91BH1.1|CATV_NPVST	CATV_NPVST RecName: Full=Viral cathepsin; Short=V-cath; AltName: Full=Cysteine proteinase; Short=CP; Flags: Precursor	41.18	255	146	4	852	1102	1063	314	3e-53	206
Harm	HARM018374	360	0	0	0	984	gi|115312124|sp|P07688.5|CATB_BOVIN	CATB_BOVIN RecName: Full=Cathepsin B; AltName: Full=BCSB; Contains: RecName: Full=Cathepsin B light chain; Contains: RecName: Full=Cathepsin B heavy chain; Flags: Precursor	27.69	260	141	9	39	251	178	951	1e-14	78.2
Harm	HARM019280	22	87	1199	61	299	gi|288558851|sp|P09668.4|CATH_HUMAN	CATH_HUMAN RecName: Full=Pro-cathepsin H; Contains: RecName: Full=Cathepsin H mini chain; Contains: RecName: Full=Cathepsin H; Contains: RecName: Full=Cathepsin H heavy chain; Contains: RecName: Full=Cathepsin H light chain; Flags: Precursor	58.82	34	14	0	210	243	299	198	7e-07	52.4
Harm	HARM019304	0	0	38	0	1575	gi|12644075|sp|O60911.2|CATL2_HUMAN	CATL2_HUMAN RecName: Full=Cathepsin L2; AltName: Full=Cathepsin U; AltName: Full=Cathepsin V; Flags: Precursor	33.78	222	139	8	11	224	903	1565	7e-25	112
Harm	HARM020017	84	459	244	0	542	gi|13124001|sp|Q9PYY5.1|CATV_GVXN	CATV_GVXN RecName: Full=Viral cathepsin; Short=V-cath; AltName: Full=Cysteine proteinase; Short=CP; Flags: Precursor	35.87	92	58	2	1	91	497	225	2e-10	62.4
Harm	HARM020633	8	12	55	3	252	gi|25089842|sp|Q90686.1|CATK_CHICK	CATK_CHICK RecName: Full=Cathepsin K; AltName: Full=JTAP-1; Flags: Precursor	41.33	75	42	2	223	295	28	252	2e-09	58.9
Harm	HARM022571	11181	0	0	0	399	gi|13124011|sp|Q9YWK4.1|CATV_NPVBS	CATV_NPVBS RecName: Full=Viral cathepsin; Short=V-cath; AltName: Full=Cysteine proteinase; Short=CP; Flags: Precursor	44.29	70	38	1	288	356	28	237	2e-10	64.3
Harm	HARM022580	34	0	0	0	321	gi|37076951|sp|Q80LP4.1|CATV_NPVAH	CATV_NPVAH RecName: Full=Viral cathepsin; Short=V-cath; AltName: Full=Cysteine proteinase; Short=CP; Flags: Precursor	41.18	85	49	1	279	362	306	52	1e-11	68.2
Harm	HARM024149	30	0	0	0	494	gi|37077642|sp|Q91BH1.1|CATV_NPVST	CATV_NPVST RecName: Full=Viral cathepsin; Short=V-cath; AltName: Full=Cysteine proteinase; Short=CP; Flags: Precursor	44.31	167	91	4	928	1092	2	493	1e-35	147
Harm	HARM024668	352	0	0	0	1085	gi|37077430|sp|Q8V5U0.1|CATV_NPVHZ	CATV_NPVHZ RecName: Full=Viral cathepsin; Short=V-cath; AltName: Full=Cysteine proteinase; Short=CP; Flags: Precursor	43.14	306	161	8	810	1102	58	942	3e-60	229
Harm	HARM026562	4495	2826	5044	2924	1518	gi|118572624|sp|Q95029.2|CATL_DROME	CATL_DROME RecName: Full=Cathepsin L; AltName: Full=Cysteine proteinase 1; Contains: RecName: Full=Cathepsin L heavy chain; Contains: RecName: Full=Cathepsin L light chain; Flags: Precursor	35.67	300	176	9	822	1104	229	1122	2e-42	170
Harm	HARM027798	25	12	20	12	758	gi|115312124|sp|P07688.5|CATB_BOVIN	CATB_BOVIN RecName: Full=Cathepsin B; AltName: Full=BCSB; Contains: RecName: Full=Cathepsin B light chain; Contains: RecName: Full=Cathepsin B heavy chain; Flags: Precursor	81.09	201	38	0	24	224	155	757	1e-100	361
Harm	HARM029657	0	0	10103	0	165	gi|37077430|sp|Q8V5U0.1|CATV_NPVHZ	CATV_NPVHZ RecName: Full=Viral cathepsin; Short=V-cath; AltName: Full=Cysteine proteinase; Short=CP; Flags: Precursor	61.22	49	19	1	203	251	6	149	3e-12	70.1
Harm	HARM029932	946	0	0	0	548	gi|37077430|sp|Q8V5U0.1|CATV_NPVHZ	CATV_NPVHZ RecName: Full=Viral cathepsin; Short=V-cath; AltName: Full=Cysteine proteinase; Short=CP; Flags: Precursor	49.37	79	40	0	1024	1102	2	238	4e-18	89.7
Harm	HARM031453	584	0	0	0	435	gi|37077857|sp|Q9J8B9.1|CATV_NPVSE	CATV_NPVSE RecName: Full=Viral cathepsin; Short=V-cath; AltName: Full=Cysteine proteinase; Short=CP; Flags: Precursor	65	40	14	0	1063	1102	21	140	4e-10	63.2
Harm	HARM048125	2	0	2	0	314	gi|1168795|sp|P43234.1|CATO_HUMAN	CATO_HUMAN RecName: Full=Cathepsin O; Flags: Precursor	51.92	52	25	0	275	326	3	158	3e-10	61.6
Harm	HARM048187	794	0	0	0	315	gi|13124011|sp|Q9YWK4.1|CATV_NPVBS	CATV_NPVBS RecName: Full=Viral cathepsin; Short=V-cath; AltName: Full=Cysteine proteinase; Short=CP; Flags: Precursor	45.31	64	34	1	295	357	312	121	6e-09	59.3
Harm	HARM052155	25	12	20	12	384	gi|115312124|sp|P07688.5|CATB_BOVIN	CATB_BOVIN RecName: Full=Cathepsin B; AltName: Full=BCSB; Contains: RecName: Full=Cathepsin B light chain; Contains: RecName: Full=Cathepsin B heavy chain; Flags: Precursor	77.69	121	21	2	75	189	364	2	3e-48	187
Harm	HARM052754	21	56	1078	36	380	gi|115742|sp|P06797.2|CATL1_MOUSE	CATL1_MOUSE RecName: Full=Cathepsin L1; AltName: Full=Major excreted protein; Short=MEP; AltName: Full=p39 cysteine proteinase; Contains: RecName: Full=Cathepsin L1 heavy chain; Contains: RecName: Full=Cathepsin L1 light chain; Flags: Precursor	29.37	126	87	2	161	284	2	376	2e-09	58.9
Harm	HARM057394	76	0	0	0	148	gi|75076082|sp|Q4R5M2.1|CATB_MACFA	CATB_MACFA RecName: Full=Cathepsin B; Contains: RecName: Full=Cathepsin B light chain; Contains: RecName: Full=Cathepsin B heavy chain; Flags: Precursor	64.29	42	15	0	228	269	140	15	4e-10	61.6
Harm	HARM000500	3358	0	0	0	750	gi|37077430|sp|Q8V5U0.1|CATV_NPVHZ	CATV_NPVHZ RecName: Full=Viral cathepsin; Short=V-cath; AltName: Full=Cysteine proteinase; Short=CP; Flags: Precursor	42.03	138	76	2	985	1118	36	449	2e-23	107
Harm	HARM000870	314	535	571	211	1211	gi|13124274|sp|O18404.1|HCD2_DROME	HCD2_DROME RecName: Full=3-hydroxyacyl-CoA dehydrogenase type-2; AltName: Full=3-hydroxy-2-methylbutyryl-CoA dehydrogenase; AltName: Full=3-hydroxyacyl-CoA dehydrogenase type II; AltName: Full=Mitochondrial ribonuclease P protein 2; Short=Mitochondrial RNase P protein 2; AltName: Full=Scully protein; AltName: Full=Type II HADH	32.37	207	127	5	657	850	344	949	1e-18	90.9
Harm	HARM001033	9	4	6	2	462	gi|1706396|sp|P51659.3|DHB4_HUMAN	DHB4_HUMAN RecName: Full=Peroxisomal multifunctional enzyme type 2; Short=MFE-2; AltName: Full=17-beta-hydroxysteroid dehydrogenase 4; Short=17-beta-HSD 4; AltName: Full=D-bifunctional protein; Short=DBP; AltName: Full=Multifunctional protein 2; Short=MPF-2; Contains: RecName: Full=(3R)-hydroxyacyl-CoA dehydrogenase; Contains: RecName: Full=Enoyl-CoA hydratase 2; AltName: Full=3-alpha,7-alpha,12-…	35.62	73	47	0	61	133	234	452	1e-08	55.8
Harm	HARM005311	0	3	3	0	208	gi|158514237|sp|A5A6I0.1|ACADM_PANTR	ACADM_PANTR RecName: Full=Medium-chain specific acyl-CoA dehydrogenase, mitochondrial; Short=MCAD; Flags: Precursor	57.35	68	28	1	76	142	3	206	4e-18	88.2
Harm	HARM007388	424	300	403	413	1408	gi|28376845|sp|Q9VSA3.1|ACADM_DROME	ACADM_DROME RecName: Full=Probable medium-chain specific acyl-CoA dehydrogenase, mitochondrial; Short=MCAD; Flags: Precursor	36.69	338	213	7	105	441	1397	405	8e-51	197
Harm	HARM007622	799	786	308	510	796	gi|122144069|sp|Q3ZBF6.1|ACADS_BOVIN	ACADS_BOVIN RecName: Full=Short-chain specific acyl-CoA dehydrogenase, mitochondrial; Short=SCAD; AltName: Full=Butyryl-CoA dehydrogenase; Flags: Precursor	43.48	115	65	1	290	404	796	467	4e-18	88.2
Harm	HARM008828	478	474	241	444	1569	gi|75061870|sp|Q5RAS0.1|ACADS_PONAB	ACADS_PONAB RecName: Full=Short-chain specific acyl-CoA dehydrogenase, mitochondrial; Short=SCAD; AltName: Full=Butyryl-CoA dehydrogenase; Flags: Precursor	40.62	192	114	1	250	441	711	1283	1e-46	142
Harm	HARM015094	461	468	234	437	264	gi|13878316|sp|P79273.1|ACADS_PIG	ACADS_PIG RecName: Full=Short-chain specific acyl-CoA dehydrogenase, mitochondrial; Short=SCAD; AltName: Full=Butyryl-CoA dehydrogenase; Flags: Precursor	96.15	26	1	0	376	401	262	185	3e-07	52
Harm	HARM015504	0	2	3	5	776	gi|1706396|sp|P51659.3|DHB4_HUMAN	DHB4_HUMAN RecName: Full=Peroxisomal multifunctional enzyme type 2; Short=MFE-2; AltName: Full=17-beta-hydroxysteroid dehydrogenase 4; Short=17-beta-HSD 4; AltName: Full=D-bifunctional protein; Short=DBP; AltName: Full=Multifunctional protein 2; Short=MPF-2; Contains: RecName: Full=(3R)-hydroxyacyl-CoA dehydrogenase; Contains: RecName: Full=Enoyl-CoA hydratase 2; AltName: Full=3-alpha,7-alpha,12-…	41.18	68	40	0	776	843	24	227	5e-09	58.9
Harm	HARM018814	0	0	2	0	426	gi|28376845|sp|Q9VSA3.1|ACADM_DROME	ACADM_DROME RecName: Full=Probable medium-chain specific acyl-CoA dehydrogenase, mitochondrial; Short=MCAD; Flags: Precursor	53.66	82	36	2	1	80	183	425	2e-18	89
Harm	HARM020540	74	31	22	12	1749	gi|1703068|sp|P49748.1|ACADV_HUMAN	ACADV_HUMAN RecName: Full=Very long-chain specific acyl-CoA dehydrogenase, mitochondrial; Short=VLCAD; Flags: Precursor	63.3	466	168	3	21	483	361	1749	7e-171	596
Harm	HARM021810	170	418	427	382	326	gi|2492630|sp|P70584.1|ACDSB_RAT	ACDSB_RAT RecName: Full=Short/branched chain specific acyl-CoA dehydrogenase, mitochondrial; Short=SBCAD; AltName: Full=2-methyl branched chain acyl-CoA dehydrogenase; Short=2-MEBCAD; AltName: Full=2-methylbutyryl-coenzyme A dehydrogenase; Short=2-methylbutyryl-CoA dehydrogenase; Flags: Precursor	73.33	30	8	0	391	420	324	235	3e-07	52.4
Harm	HARM025706	42	98	41	29	906	gi|13124274|sp|O18404.1|HCD2_DROME	HCD2_DROME RecName: Full=3-hydroxyacyl-CoA dehydrogenase type-2; AltName: Full=3-hydroxy-2-methylbutyryl-CoA dehydrogenase; AltName: Full=3-hydroxyacyl-CoA dehydrogenase type II; AltName: Full=Mitochondrial ribonuclease P protein 2; Short=Mitochondrial RNase P protein 2; AltName: Full=Scully protein; AltName: Full=Type II HADH	36.61	112	67	1	744	851	407	742	2e-07	53.9
Harm	HARM026017	691	726	945	917	1665	gi|2492741|sp|P97852.3|DHB4_RAT	DHB4_RAT RecName: Full=Peroxisomal multifunctional enzyme type 2; Short=MFE-2; AltName: Full=17-beta-hydroxysteroid dehydrogenase 4; Short=17-beta-HSD 4; AltName: Full=D-bifunctional protein; Short=DBP; AltName: Full=Multifunctional protein 2; Short=MPF-2; Contains: RecName: Full=(3R)-hydroxyacyl-CoA dehydrogenase; Contains: RecName: Full=Enoyl-CoA hydratase 2; AltName: Full=3-alpha,7-alpha,12-al…	32.73	110	71	1	8	114	706	377	2e-10	60.1
Harm	HARM027604	201	432	486	386	1624	gi|75062038|sp|Q5RF40.1|ACDSB_PONAB	ACDSB_PONAB RecName: Full=Short/branched chain specific acyl-CoA dehydrogenase, mitochondrial; Short=SBCAD; AltName: Full=2-methyl branched chain acyl-CoA dehydrogenase; Short=2-MEBCAD; AltName: Full=2-methylbutyryl-coenzyme A dehydrogenase; Short=2-methylbutyryl-CoA dehydrogenase; Flags: Precursor	31.69	445	292	13	3	435	5	1288	3e-46	182
Harm	HARM049568	53	128	68	62	373	gi|13124274|sp|O18404.1|HCD2_DROME	HCD2_DROME RecName: Full=3-hydroxyacyl-CoA dehydrogenase type-2; AltName: Full=3-hydroxy-2-methylbutyryl-CoA dehydrogenase; AltName: Full=3-hydroxyacyl-CoA dehydrogenase type II; AltName: Full=Mitochondrial ribonuclease P protein 2; Short=Mitochondrial RNase P protein 2; AltName: Full=Scully protein; AltName: Full=Type II HADH	41.03	78	46	0	774	851	332	99	1e-06	51.2
Harm	HARM052680	0	0	4	2	698	gi|1168283|sp|P45954.1|ACDSB_HUMAN	ACDSB_HUMAN RecName: Full=Short/branched chain specific acyl-CoA dehydrogenase, mitochondrial; Short=SBCAD; AltName: Full=2-methyl branched chain acyl-CoA dehydrogenase; Short=2-MEBCAD; AltName: Full=2-methylbutyryl-coenzyme A dehydrogenase; Short=2-methylbutyryl-CoA dehydrogenase; Flags: Precursor	33.82	68	44	1	278	344	223	20	1e-11	38.5
Harm	HARM001038	0	0	28	0	620	gi|357631501|gb|EHJ78972.1|	carboxypeptidase [Danaus plexippus]	28.87	194	129	4	13	197	51	599	3e-18	89
Harm	HARM001575	0	54	57	0	438	gi|1168804|sp|P42788.1|CBPZ_SIMVI	CBPZ_SIMVI RecName: Full=Zinc carboxypeptidase	29.7	101	69	3	284	382	436	143	2e-07	53.1
Harm	HARM001823	72	23	55	4	1441	gi|67476930|sp|Q9H3G5.2|CPVL_HUMAN	CPVL_HUMAN RecName: Full=Probable serine carboxypeptidase CPVL; AltName: Full=Carboxypeptidase, vitellogenic-like; AltName: Full=Vitellogenic carboxypeptidase-like protein; Short=VCP-like protein; Short=hVLP; Flags: Precursor	34.82	336	208	8	146	470	375	1319	1e-58	158
Harm	HARM002029	0	6	0	2	1347	gi|124015206|sp|P84875.1|PCPI_SABMA	PCPI_SABMA RecName: Full=Carboxypeptidase inhibitor SmCI	46.81	47	25	0	16	62	9	149	8e-08	51.6
Harm	HARM002109	5	116	241	0	1212	gi|94730363|sp|O02350.3|CBPA1_ANOGA	CBPA1_ANOGA RecName: Full=Zinc carboxypeptidase A 1; AltName: Full=AgCP; Flags: Precursor	34.22	225	147	6	35	258	372	1019	7e-33	136
Harm	HARM002141	34	0	174	815	1393	gi|94730363|sp|O02350.3|CBPA1_ANOGA	CBPA1_ANOGA RecName: Full=Zinc carboxypeptidase A 1; AltName: Full=AgCP; Flags: Precursor	35.96	228	142	7	35	258	350	1003	5e-33	136
Harm	HARM002475	32	17	15	0	835	gi|82184552|sp|Q6GQ29.1|PGCP_XENLA	PGCP_XENLA RecName: Full=Plasma glutamate carboxypeptidase; Flags: Precursor	48.55	276	141	4	93	367	20	835	1e-59	226
Harm	HARM002559	4	2	2	68	617	gi|73921652|sp|Q50JE5.1|ACE_MESAU	ACE_MESAU RecName: Full=Angiotensin-converting enzyme; Short=ACE; AltName: Full=Dipeptidyl carboxypeptidase I; AltName: Full=Kininase II; AltName: CD_antigen=CD143; Contains: RecName: Full=Angiotensin-converting enzyme, soluble form; Flags: Precursor	27.23	202	145	5	399	598	18	611	2e-17	87.4
Harm	HARM002810	0	0	0	12	773	gi|94730363|sp|O02350.3|CBPA1_ANOGA	CBPA1_ANOGA RecName: Full=Zinc carboxypeptidase A 1; AltName: Full=AgCP; Flags: Precursor	29.93	147	101	2	35	179	344	769	3e-16	80.9
Harm	HARM004783	104	0	0	0	437	gi|68565026|sp|Q5RFE4.1|CPVL_PONAB	CPVL_PONAB RecName: Full=Probable serine carboxypeptidase CPVL; Flags: Precursor	40.45	89	53	1	346	434	137	397	2e-10	62.8
Harm	HARM005061	424	261	301	751	1875	gi|71152361|sp|Q5RFD6.1|CBPM_PONAB	CBPM_PONAB RecName: Full=Carboxypeptidase M; Short=CPM; Flags: Precursor	25.68	148	100	4	40	177	311	718	3e-06	48.1
Harm	HARM005231	4	48	1817	0	897	gi|115881|sp|P04069.1|CBPB_ASTFL	CBPB_ASTFL RecName: Full=Carboxypeptidase B	31.76	170	116	4	92	261	49	540	2e-21	98.6
Harm	HARM005494	0	0	0	7	522	gi|219553192|gb|ACL27225.1|	molting carboxypeptidase A [Helicoverpa armigera]	38.3	94	58	1	11	104	244	522	3e-11	65.5
Harm	HARM006009	285	209	254	436	1430	gi|68565632|sp|Q5RBU7.1|PCP_PONAB	PCP_PONAB RecName: Full=Lysosomal Pro-X carboxypeptidase; AltName: Full=Proline carboxypeptidase; AltName: Full=Prolylcarboxypeptidase; Short=PRCP; Flags: Precursor	29.75	437	289	13	48	466	158	1420	2e-37	152
Harm	HARM007061	310	0	0	0	382	gi|124015206|sp|P84875.1|PCPI_SABMA	PCPI_SABMA RecName: Full=Carboxypeptidase inhibitor SmCI	47.62	42	22	0	34	75	247	372	4e-06	46.2
Harm	HARM007368	68	2	15	11	300	gi|357615444|gb|EHJ69657.1|	carboxypeptidase inhibitor [Danaus plexippus]	53.01	83	38	1	5	86	254	6	8e-20	91.7
Harm	HARM007550	11	11	9	21	902	gi|23396498|sp|Q96KP4.2|CNDP2_HUMAN	CNDP2_HUMAN RecName: Full=Cytosolic non-specific dipeptidase; AltName: Full=CNDP dipeptidase 2; AltName: Full=Glutamate carboxypeptidase-like protein 1; AltName: Full=Peptidase A	50.36	276	124	5	5	267	72	896	4e-69	258
Harm	HARM008119	3	104	251	0	883	gi|1168804|sp|P42788.1|CBPZ_SIMVI	CBPZ_SIMVI RecName: Full=Zinc carboxypeptidase	37.19	199	110	7	74	257	3	587	3e-27	117
Harm	HARM008864	3	0	0	0	407	gi|1703072|sp|Q10751.1|ACE_CHICK	ACE_CHICK RecName: Full=Angiotensin-converting enzyme; Short=ACE; AltName: Full=Dipeptidyl carboxypeptidase I; AltName: Full=Kininase II	30.47	128	79	3	156	273	48	404	9e-08	55.5
Harm	HARM008877	494	59	328	52	1777	gi|313471717|sp|C9WMM5.1|VCP_APIME	VCP_APIME RecName: Full=Venom serine carboxypeptidase; AltName: Allergen=Api m 9; Flags: Precursor	39.38	353	205	13	48	391	436	1419	1e-55	186
Harm	HARM009221	9	7	13	7	922	gi|313471717|sp|C9WMM5.1|VCP_APIME	VCP_APIME RecName: Full=Venom serine carboxypeptidase; AltName: Allergen=Api m 9; Flags: Precursor	48.26	230	117	5	33	260	202	876	2e-56	215
Harm	HARM010490	12	41	20	17	2679	gi|334302917|sp|P22792.3|CPN2_HUMAN	CPN2_HUMAN RecName: Full=Carboxypeptidase N subunit 2; AltName: Full=Carboxypeptidase N 83 kDa chain; AltName: Full=Carboxypeptidase N large subunit; AltName: Full=Carboxypeptidase N polypeptide 2; AltName: Full=Carboxypeptidase N regulatory subunit; Flags: Precursor	27.46	346	249	4	1844	2187	454	1344	5e-20	97.1
Harm	HARM010540	145	179	216	211	1366	gi|313471717|sp|C9WMM5.1|VCP_APIME	VCP_APIME RecName: Full=Venom serine carboxypeptidase; AltName: Allergen=Api m 9; Flags: Precursor	55.49	337	149	4	152	487	1	993	2e-94	341
Harm	HARM010643	3	2	0	0	2310	gi|317373464|sp|Q58CX9.3|CBPC5_BOVIN	CBPC5_BOVIN RecName: Full=Cytosolic carboxypeptidase-like protein 5; AltName: Full=ATP/GTP-binding protein-like 5	27.68	354	206	10	729	1032	4	1008	3e-31	133
Harm	HARM010940	9	67	165	2544	502	gi|313471717|sp|C9WMM5.1|VCP_APIME	VCP_APIME RecName: Full=Venom serine carboxypeptidase; AltName: Allergen=Api m 9; Flags: Precursor	43.94	132	74	2	346	477	37	420	9e-24	107
Harm	HARM011003	1422	369	185	465	2029	gi|73920183|sp|P09470.3|ACE_MOUSE	ACE_MOUSE RecName: Full=Angiotensin-converting enzyme; Short=ACE; AltName: Full=Dipeptidyl carboxypeptidase I; AltName: Full=Kininase II; AltName: CD_antigen=CD143; Contains: RecName: Full=Angiotensin-converting enzyme, soluble form; Flags: Precursor	25.58	477	339	17	157	617	208	1569	2e-31	134
Harm	HARM012046	0	0	20	0	515	gi|357631501|gb|EHJ78972.1|	carboxypeptidase [Danaus plexippus]	30.49	164	110	5	7	166	35	514	9e-11	63.9
Harm	HARM012097	3	2	0	0	837	gi|317374804|sp|D2GXM8.1|CBPC5_AILME	CBPC5_AILME RecName: Full=Cytosolic carboxypeptidase-like protein 5; AltName: Full=ATP/GTP-binding protein-like 5	23.89	180	115	5	729	886	553	71	6e-07	52.8
Harm	HARM013419	0	0	2	0	820	gi|115881|sp|P04069.1|CBPB_ASTFL	CBPB_ASTFL RecName: Full=Carboxypeptidase B	34.52	168	99	6	58	214	6	482	2e-17	85.1
Harm	HARM014106	103	221	363	2492	640	gi|1168804|sp|P42788.1|CBPZ_SIMVI	CBPZ_SIMVI RecName: Full=Zinc carboxypeptidase	34.48	87	56	3	332	417	6	257	5e-06	48.5
Harm	HARM014568	0	116	65	15	1370	gi|115866|sp|P19222.1|CBPA2_RAT	CBPA2_RAT RecName: Full=Carboxypeptidase A2; Flags: Precursor	33.19	238	155	7	30	263	341	1027	2e-29	125
Harm	HARM015794	0	0	4	17	406	gi|134047711|sp|P00732.2|CBPB1_BOVIN	CBPB1_BOVIN RecName: Full=Carboxypeptidase B; Flags: Precursor	37.5	72	45	1	350	421	166	378	3e-08	55.8
Harm	HARM015944	28	365	179	959	1119	gi|115881|sp|P04069.1|CBPB_ASTFL	CBPB_ASTFL RecName: Full=Carboxypeptidase B	39.81	211	126	6	36	245	1014	409	4e-40	160
Harm	HARM016756	0	0	2	22	317	gi|115866|sp|P19222.1|CBPA2_RAT	CBPA2_RAT RecName: Full=Carboxypeptidase A2; Flags: Precursor	41.67	60	35	1	358	417	299	123	3e-07	52.4
Harm	HARM017669	0	25	161	0	1166	gi|74869715|sp|Q9VL86.1|CBPA1_DROME	CBPA1_DROME RecName: Full=Zinc carboxypeptidase A 1; Flags: Precursor	41.62	185	108	3	29	213	144	668	4e-38	142
Harm	HARM017970	0	6	7	7	198	gi|317373331|sp|P15088.2|CBPA3_HUMAN	CBPA3_HUMAN RecName: Full=Mast cell carboxypeptidase A; Short=MC-CPA; AltName: Full=Carboxypeptidase A3; Flags: Precursor	47.17	53	28	0	273	325	3	161	2e-08	56.2
Harm	HARM017977	63	0	0	2	1379	gi|115881|sp|P04069.1|CBPB_ASTFL	CBPB_ASTFL RecName: Full=Carboxypeptidase B	31.17	231	152	8	40	263	478	1149	1e-29	125
Harm	HARM018462	409	0	0	0	901	gi|205409852|sp|P42660.3|VCP_AEDAE	VCP_AEDAE RecName: Full=Vitellogenic carboxypeptidase; Flags: Precursor	32.28	316	209	9	168	478	2	901	1e-33	140
Harm	HARM019554	0	95	65	2	1106	gi|48474727|sp|Q920A6.1|RISC_RAT	RISC_RAT RecName: Full=Retinoid-inducible serine carboxypeptidase; AltName: Full=Serine carboxypeptidase 1; Flags: Precursor	23.44	384	255	11	139	483	5	1096	6e-18	87.8
Harm	HARM019649	40	103	28	14	1070	gi|1703072|sp|Q10751.1|ACE_CHICK	ACE_CHICK RecName: Full=Angiotensin-converting enzyme; Short=ACE; AltName: Full=Dipeptidyl carboxypeptidase I; AltName: Full=Kininase II	30.38	316	210	7	301	606	60	995	3e-36	149
Harm	HARM020356	0	36	31	2	1221	gi|73619716|sp|Q6P8K8.2|CBPA4_MOUSE	CBPA4_MOUSE RecName: Full=Carboxypeptidase A4; Flags: Precursor	38.32	214	127	9	41	249	378	974	3e-32	134
Harm	HARM020457	0	30	27	2	538	gi|125987784|sp|Q67Y83.2|SCP51_ARATH	SCP51_ARATH RecName: Full=Serine carboxypeptidase-like 51; Flags: Precursor	33.73	83	55	0	386	468	256	504	2e-06	50.1
Harm	HARM021235	0	3	0	0	325	gi|357627974|gb|EHJ77474.1|	putative d-alanyl-d-alanine carboxypeptidase [Danaus plexippus]	63.22	87	22	2	1	77	60	320	3e-22	102
Harm	HARM021815	0	0	0	4	386	gi|115881|sp|P04069.1|CBPB_ASTFL	CBPB_ASTFL RecName: Full=Carboxypeptidase B	39.81	103	59	3	80	179	294	7	2e-14	75.1
Harm	HARM022305	68	2	15	11	503	gi|357615444|gb|EHJ69657.1|	carboxypeptidase inhibitor [Danaus plexippus]	50.45	111	53	2	5	113	66	398	7e-26	111
Harm	HARM023323	0	17	2060	0	1404	gi|115881|sp|P04069.1|CBPB_ASTFL	CBPB_ASTFL RecName: Full=Carboxypeptidase B	31.96	219	144	7	36	249	419	1051	2e-26	114
Harm	HARM023557	0	11	9	14	381	gi|115881|sp|P04069.1|CBPB_ASTFL	CBPB_ASTFL RecName: Full=Carboxypeptidase B	37.23	94	58	2	290	382	3	275	4e-09	58.5
Harm	HARM024601	17	14	6	4	1925	gi|156630474|sp|A5A6K7.1|CBPE_PANTR	CBPE_PANTR RecName: Full=Carboxypeptidase E; Short=CPE; AltName: Full=Carboxypeptidase H; Short=CPH; AltName: Full=Enkephalin convertase; AltName: Full=Prohormone-processing carboxypeptidase; Flags: Precursor	39.01	423	220	14	38	422	166	1410	2e-70	263
Harm	HARM024730	27	21	9	66	780	gi|115881|sp|P04069.1|CBPB_ASTFL	CBPB_ASTFL RecName: Full=Carboxypeptidase B	31.91	94	62	3	172	263	6	281	8e-07	50.1
Harm	HARM025114	0	0	8	14	1381	gi|158518539|sp|Q10714.3|ACE_DROME	ACE_DROME RecName: Full=Angiotensin-converting enzyme; AltName: Full=Dipeptidyl carboxypeptidase I; AltName: Full=Kininase II; Flags: Precursor	30.96	436	285	11	186	605	20	1309	5e-53	205
Harm	HARM025313	9	67	165	2569	1624	gi|313471717|sp|C9WMM5.1|VCP_APIME	VCP_APIME RecName: Full=Venom serine carboxypeptidase; AltName: Allergen=Api m 9; Flags: Precursor	42	350	196	10	50	392	227	1213	4e-73	223
Harm	HARM025575	0	0	8	18	1998	gi|158518539|sp|Q10714.3|ACE_DROME	ACE_DROME RecName: Full=Angiotensin-converting enzyme; AltName: Full=Dipeptidyl carboxypeptidase I; AltName: Full=Kininase II; Flags: Precursor	31.01	258	171	4	358	608	1194	1961	2e-55	145
Harm	HARM026334	1870	257	177	818	2034	gi|158518539|sp|Q10714.3|ACE_DROME	ACE_DROME RecName: Full=Angiotensin-converting enzyme; AltName: Full=Dipeptidyl carboxypeptidase I; AltName: Full=Kininase II; Flags: Precursor	28.32	579	391	13	55	609	324	2012	1e-62	237
Harm	HARM026342	320	52	4	28	1387	gi|313471717|sp|C9WMM5.1|VCP_APIME	VCP_APIME RecName: Full=Venom serine carboxypeptidase; AltName: Allergen=Api m 9; Flags: Precursor	37.21	473	295	11	8	478	58	1356	2e-75	278
Harm	HARM028148	5	112	238	0	474	gi|1168804|sp|P42788.1|CBPZ_SIMVI	CBPZ_SIMVI RecName: Full=Zinc carboxypeptidase	36.13	119	76	1	311	429	421	77	2e-14	76.3
Harm	HARM028153	228	175	665	729	883	gi|1703072|sp|Q10751.1|ACE_CHICK	ACE_CHICK RecName: Full=Angiotensin-converting enzyme; Short=ACE; AltName: Full=Dipeptidyl carboxypeptidase I; AltName: Full=Kininase II	31.91	235	154	4	377	605	36	734	3e-28	123
Harm	HARM028182	358	259	255	448	824	gi|122137021|sp|Q2TA14.1|PCP_BOVIN	PCP_BOVIN RecName: Full=Lysosomal Pro-X carboxypeptidase; AltName: Full=Proline carboxypeptidase; AltName: Full=Prolylcarboxypeptidase; Short=PRCP; Flags: Precursor	24.81	258	183	11	247	493	10	702	3e-08	55.8
Harm	HARM028199	0	0	2	0	899	gi|115881|sp|P04069.1|CBPB_ASTFL	CBPB_ASTFL RecName: Full=Carboxypeptidase B	35.88	131	84	4	111	241	143	520	1e-17	85.9
Harm	HARM028234	0	4	53	0	1036	gi|122144183|sp|Q0II73.1|CBPO_BOVIN	CBPO_BOVIN RecName: Full=Carboxypeptidase O; Short=CPO; Flags: Precursor	38.52	135	82	6	123	256	287	667	2e-17	85.1
Harm	HARM028267	2	6	18	24	700	gi|1703072|sp|Q10751.1|ACE_CHICK	ACE_CHICK RecName: Full=Angiotensin-converting enzyme; Short=ACE; AltName: Full=Dipeptidyl carboxypeptidase I; AltName: Full=Kininase II	33.93	168	106	3	443	605	663	166	3e-25	113
Harm	HARM029323	0	3	10	0	477	gi|1168804|sp|P42788.1|CBPZ_SIMVI	CBPZ_SIMVI RecName: Full=Zinc carboxypeptidase	45.98	87	47	0	338	424	1	261	1e-18	89.7
Harm	HARM029689	308	4	0	4	818	gi|74869715|sp|Q9VL86.1|CBPA1_DROME	CBPA1_DROME RecName: Full=Zinc carboxypeptidase A 1; Flags: Precursor	29.84	124	81	5	125	242	337	2	1e-09	59.3
Harm	HARM030411	642	363	329	553	1935	gi|68565632|sp|Q5RBU7.1|PCP_PONAB	PCP_PONAB RecName: Full=Lysosomal Pro-X carboxypeptidase; AltName: Full=Proline carboxypeptidase; AltName: Full=Prolylcarboxypeptidase; Short=PRCP; Flags: Precursor	29.97	287	183	8	98	366	129	968	7e-31	117
Harm	HARM030439	0	0	0	38	396	gi|205409852|sp|P42660.3|VCP_AEDAE	VCP_AEDAE RecName: Full=Vitellogenic carboxypeptidase; Flags: Precursor	35.71	126	79	4	214	337	370	29	7e-06	47.8
Harm	HARM030502	12	0	8	575	541	gi|1168804|sp|P42788.1|CBPZ_SIMVI	CBPZ_SIMVI RecName: Full=Zinc carboxypeptidase	33.33	129	85	4	307	434	530	165	1e-12	70.1
Harm	HARM030510	970	0	0	0	1142	gi|115866|sp|P19222.1|CBPA2_RAT	CBPA2_RAT RecName: Full=Carboxypeptidase A2; Flags: Precursor	29.55	132	78	5	126	242	771	403	1e-07	53.1
Harm	HARM030854	86	2	0	0	550	gi|94730363|sp|O02350.3|CBPA1_ANOGA	CBPA1_ANOGA RecName: Full=Zinc carboxypeptidase A 1; AltName: Full=AgCP; Flags: Precursor	33.33	177	117	4	64	239	547	41	6e-25	110
Harm	HARM030954	3	0	0	0	228	gi|332019531|gb|EGI60010.1|	Carboxypeptidase B [Acromyrmex echinatior]	37.84	74	43	1	100	170	3	224	1e-07	53.1
Harm	HARM031186	0	33	42	0	507	gi|115881|sp|P04069.1|CBPB_ASTFL	CBPB_ASTFL RecName: Full=Carboxypeptidase B	37.72	114	71	3	128	241	6	338	1e-17	85.9
Harm	HARM031309	0	0	4	0	253	gi|306755864|sp|D4D675.1|MCPAL_TRIVH	MCPAL_TRIVH RecName: Full=Metallocarboxypeptidase A-like protein TRV_02598; Flags: Precursor	46.94	49	26	0	353	401	3	149	4e-14	54.7
Harm	HARM032967	0	3	0	0	464	gi|74735298|sp|Q9Y646.1|PGCP_HUMAN	PGCP_HUMAN RecName: Full=Plasma glutamate carboxypeptidase; Flags: Precursor	53.59	153	71	0	75	227	6	464	4e-36	148
Harm	HARM038897	0	0	2	0	198	gi|357605524|gb|EHJ64655.1|	putative plasma glutamate carboxypeptidase [Danaus plexippus]	50	62	31	0	85	146	196	11	2e-12	69.3
Harm	HARM041383	54	10	8	5	216	gi|82184552|sp|Q6GQ29.1|PGCP_XENLA	PGCP_XENLA RecName: Full=Plasma glutamate carboxypeptidase; Flags: Precursor	56.25	64	28	0	404	467	18	209	1e-14	77
Harm	HARM045934	2	0	0	0	269	gi|115881|sp|P04069.1|CBPB_ASTFL	CBPB_ASTFL RecName: Full=Carboxypeptidase B	40.66	91	54	2	89	179	267	4	2e-12	68.6
Harm	HARM047511	0	2	0	0	298	gi|48474727|sp|Q920A6.1|RISC_RAT	RISC_RAT RecName: Full=Retinoid-inducible serine carboxypeptidase; AltName: Full=Serine carboxypeptidase 1; Flags: Precursor	35.53	76	48	3	195	269	249	43	3e-06	48.9
Harm	HARM050848	85	28	28	70	549	gi|62899892|sp|Q9JHH6.1|CBPB2_MOUSE	CBPB2_MOUSE RecName: Full=Carboxypeptidase B2; AltName: Full=Carboxypeptidase R; Short=CPR; AltName: Full=Carboxypeptidase U; Short=CPU; AltName: Full=Thrombin-activable fibrinolysis inhibitor; Short=TAFI; Flags: Precursor	26.81	138	101	4	261	398	432	55	1e-06	50.4
Harm	HARM051062	0	4	6	0	681	gi|94730363|sp|O02350.3|CBPA1_ANOGA	CBPA1_ANOGA RecName: Full=Zinc carboxypeptidase A 1; AltName: Full=AgCP; Flags: Precursor	40.32	186	111	2	32	217	145	681	3e-30	127
Harm	HARM051475	0	0	0	3	2361	gi|82225635|sp|Q4U2V3.1|CBPC1_DANRE	CBPC1_DANRE RecName: Full=Cytosolic carboxypeptidase 1; AltName: Full=ATP/GTP-binding protein 1	53.19	94	44	0	733	826	2080	2361	4e-22	103
Harm	HARM051580	0	0	2	0	693	gi|115881|sp|P04069.1|CBPB_ASTFL	CBPB_ASTFL RecName: Full=Carboxypeptidase B	32.86	210	138	6	57	263	1	606	6e-24	107
Harm	HARM051848	0	2	3	0	234	gi|313471717|sp|C9WMM5.1|VCP_APIME	VCP_APIME RecName: Full=Venom serine carboxypeptidase; AltName: Allergen=Api m 9; Flags: Precursor	54.79	73	28	1	372	439	220	2	9e-15	77.4
Harm	HARM052018	0	0	6	3	522	gi|313471717|sp|C9WMM5.1|VCP_APIME	VCP_APIME RecName: Full=Venom serine carboxypeptidase; AltName: Allergen=Api m 9; Flags: Precursor	38.2	178	106	4	151	324	6	521	1e-20	97.1
Harm	HARM052045	455	248	173	206	762	gi|357619431|gb|EHJ72013.1|	putative Zinc carboxypeptidase family protein [Danaus plexippus]	85.37	41	6	0	380	420	3	125	4e-24	76.6
Harm	HARM052081	11	4	7	8	544	gi|68565632|sp|Q5RBU7.1|PCP_PONAB	PCP_PONAB RecName: Full=Lysosomal Pro-X carboxypeptidase; AltName: Full=Proline carboxypeptidase; AltName: Full=Prolylcarboxypeptidase; Short=PRCP; Flags: Precursor	27.78	126	80	3	127	241	21	380	2e-07	52.8
Harm	HARM052193	0	0	28	0	449	gi|357631501|gb|EHJ78972.1|	carboxypeptidase [Danaus plexippus]	36.92	65	41	0	6	70	31	225	1e-18	58.5
Harm	HARM052490	44	5	2	10	380	gi|158518539|sp|Q10714.3|ACE_DROME	ACE_DROME RecName: Full=Angiotensin-converting enzyme; AltName: Full=Dipeptidyl carboxypeptidase I; AltName: Full=Kininase II; Flags: Precursor	32.47	77	50	2	247	321	148	375	1e-07	41.6
Harm	HARM052529	50	5	2	10	290	gi|158518539|sp|Q10714.3|ACE_DROME	ACE_DROME RecName: Full=Angiotensin-converting enzyme; AltName: Full=Dipeptidyl carboxypeptidase I; AltName: Full=Kininase II; Flags: Precursor	46.67	60	32	1	230	289	6	182	3e-08	57
Harm	HARM052696	9	6	4	0	560	gi|68565642|sp|Q7TMR0.2|PCP_MOUSE	PCP_MOUSE RecName: Full=Lysosomal Pro-X carboxypeptidase; AltName: Full=Proline carboxypeptidase; AltName: Full=Prolylcarboxypeptidase; Short=PRCP; Flags: Precursor	37.29	59	37	1	69	127	36	206	3e-07	40.4
Harm	HARM053353	11	6	9	15	614	gi|68565632|sp|Q5RBU7.1|PCP_PONAB	PCP_PONAB RecName: Full=Lysosomal Pro-X carboxypeptidase; AltName: Full=Proline carboxypeptidase; AltName: Full=Prolylcarboxypeptidase; Short=PRCP; Flags: Precursor	58.33	36	15	0	162	197	579	472	5e-07	51.6
Harm	HARM053457	0	0	8	14	870	gi|1703072|sp|Q10751.1|ACE_CHICK	ACE_CHICK RecName: Full=Angiotensin-converting enzyme; Short=ACE; AltName: Full=Dipeptidyl carboxypeptidase I; AltName: Full=Kininase II	38.46	143	83	3	468	605	375	797	5e-24	109
Harm	HARM054334	0	0	0	30	487	gi|94707497|sp|Q29NC4.1|CBPA1_DROPS	CBPA1_DROPS RecName: Full=Zinc carboxypeptidase A 1; Flags: Precursor	35.53	76	47	1	41	114	259	486	4e-08	54.3
Harm	HARM066576	4	48	1802	0	722	gi|115881|sp|P04069.1|CBPB_ASTFL	CBPB_ASTFL RecName: Full=Carboxypeptidase B	28.36	134	96	8	128	261	5	376	1e-06	49.3
Harm	HARM066602	0	33	42	0	727	gi|115881|sp|P04069.1|CBPB_ASTFL	CBPB_ASTFL RecName: Full=Carboxypeptidase B	33.96	106	70	3	136	241	88	396	6e-13	67
Harm	HARM066611	0	4	53	0	873	gi|122144183|sp|Q0II73.1|CBPO_BOVIN	CBPO_BOVIN RecName: Full=Carboxypeptidase O; Short=CPO; Flags: Precursor	37.93	145	89	7	113	256	95	496	4e-17	84.3
Harm	HARM066640	0	36	31	2	797	gi|74723635|sp|Q8IVL8.1|CBPO_HUMAN	CBPO_HUMAN RecName: Full=Carboxypeptidase O; Short=CPO; Flags: Precursor	81.5	200	35	2	231	428	105	695	4e-81	297
Harm	HARM066737	0	0	0	2	673	gi|158518539|sp|Q10714.3|ACE_DROME	ACE_DROME RecName: Full=Angiotensin-converting enzyme; AltName: Full=Dipeptidyl carboxypeptidase I; AltName: Full=Kininase II; Flags: Precursor	44.7	132	73	0	27	158	133	528	8e-27	117
Harm	HARM001040	103	48	605	3271	1010	gi|259710097|sp|Q6AZW2.2|A1A1A_DANRE	A1A1A_DANRE RecName: Full=Alcohol dehydrogenase [NADP(+)] A; AltName: Full=Aldehyde reductase-A; AltName: Full=Aldo-keto reductase family 1 member A1-A	30.74	270	156	6	485	723	144	926	1e-29	127
Harm	HARM001360	5	0	10	4	729	gi|81673686|sp|Q5HM44.1|ZDH1_STAEQ	ZDH1_STAEQ RecName: Full=Zinc-type alcohol dehydrogenase-like protein SERP1785	60.69	173	67	1	81	252	553	35	4e-60	226
Harm	HARM002368	808	1037	1904	269	1441	gi|5902742|sp|P79896.1|ADHX_SPAAU	ADHX_SPAAU RecName: Full=Alcohol dehydrogenase class-3; AltName: Full=Alcohol dehydrogenase class-III; AltName: Full=Glutathione-dependent formaldehyde dehydrogenase; Short=FALDH; Short=FDH; Short=GSH-FDH; AltName: Full=S-(hydroxymethyl)glutathione dehydrogenase	94.95	376	19	0	1	376	180	1307	0	657
Harm	HARM002525	23	15	28	10	840	gi|308153434|sp|Q8SPU8.2|DHRS4_BOVIN	DHRS4_BOVIN RecName: Full=Dehydrogenase/reductase SDR family member 4; AltName: Full=NADPH-dependent carbonyl reductase/NADP-retinol dehydrogenase; Short=CR; Short=PHCR; AltName: Full=NADPH-dependent retinol dehydrogenase/reductase; Short=NDRD; AltName: Full=Peroxisomal short-chain alcohol dehydrogenase; Short=PSCD	24.87	197	144	4	1031	1223	252	827	5e-10	62.8
Harm	HARM010178	18	97	73	434	1137	gi|75571313|sp|Q5ZK84.1|AK1A1_CHICK	AK1A1_CHICK RecName: Full=Alcohol dehydrogenase [NADP(+)]; AltName: Full=Aldehyde reductase; AltName: Full=Aldo-keto reductase family 1 member A1	27.7	278	161	7	486	723	982	158	1e-17	87.8
Harm	HARM010559	17	9	25	5	403	gi|308153434|sp|Q8SPU8.2|DHRS4_BOVIN	DHRS4_BOVIN RecName: Full=Dehydrogenase/reductase SDR family member 4; AltName: Full=NADPH-dependent carbonyl reductase/NADP-retinol dehydrogenase; Short=CR; Short=PHCR; AltName: Full=NADPH-dependent retinol dehydrogenase/reductase; Short=NDRD; AltName: Full=Peroxisomal short-chain alcohol dehydrogenase; Short=PSCD	36.04	111	69	2	746	854	4	330	3e-12	70.1
Harm	HARM010591	18	97	75	434	465	gi|75571313|sp|Q5ZK84.1|AK1A1_CHICK	AK1A1_CHICK RecName: Full=Alcohol dehydrogenase [NADP(+)]; AltName: Full=Aldehyde reductase; AltName: Full=Aldo-keto reductase family 1 member A1	38.14	97	60	2	486	582	405	121	2e-10	63.5
Harm	HARM010755	5	15	46	10	970	gi|34395826|sp|Q9HBH5.1|RDH14_HUMAN	RDH14_HUMAN RecName: Full=Retinol dehydrogenase 14; AltName: Full=Alcohol dehydrogenase PAN2	30.43	115	76	3	13	123	46	387	5e-07	50.8
Harm	HARM010836	12	75	116	48	667	gi|34395826|sp|Q9HBH5.1|RDH14_HUMAN	RDH14_HUMAN RecName: Full=Retinol dehydrogenase 14; AltName: Full=Alcohol dehydrogenase PAN2	27.96	186	125	8	142	318	10	525	2e-07	52.4
Harm	HARM011014	0	2	0	0	651	gi|74918645|sp|Q70UN9.1|ADH1_CERCO	ADH1_CERCO RecName: Full=Alcohol dehydrogenase 1	35.21	213	134	2	42	250	651	16	6e-24	106
Harm	HARM011991	7	14	0	0	2810	gi|74582933|sp|O94564.1|YGD6_SCHPO	YGD6_SCHPO RecName: Full=Zinc-type alcohol dehydrogenase-like protein C1773.06c	79.3	372	76	1	1	371	87	1202	5e-160	544
Harm	HARM012055	50	15	26	41	417	gi|34395824|sp|Q9ERI6.1|RDH14_MOUSE	RDH14_MOUSE RecName: Full=Retinol dehydrogenase 14; AltName: Full=Alcohol dehydrogenase PAN2	30.56	144	96	5	170	309	3	416	2e-09	58.9
Harm	HARM012149	2	0	51	2	444	gi|74918650|sp|Q70UP5.1|ADH2_CERCO	ADH2_CERCO RecName: Full=Alcohol dehydrogenase 2	36.04	111	71	1	93	203	6	332	2e-07	52.4
Harm	HARM013967	55	19	11	12	440	gi|74918645|sp|Q70UN9.1|ADH1_CERCO	ADH1_CERCO RecName: Full=Alcohol dehydrogenase 1	42.86	70	40	1	37	106	17	223	9e-15	55.1
Harm	HARM015339	119	17	14	13	984	gi|123915953|sp|Q28FD1.1|AK1A1_XENTR	AK1A1_XENTR RecName: Full=Alcohol dehydrogenase [NADP(+)]; AltName: Full=Aldehyde reductase; AltName: Full=Aldo-keto reductase family 1 member A1	31.85	248	122	5	523	723	3	743	4e-23	105
Harm	HARM015972	80	0	25	26	856	gi|13959287|sp|Q9NAR7.1|ADH_BACOL	ADH_BACOL RecName: Full=Alcohol dehydrogenase	29.22	219	155	4	38	256	706	71	2e-14	75.1
Harm	HARM018764	133	69	77	425	996	gi|113600|sp|P14550.3|AK1A1_HUMAN	AK1A1_HUMAN RecName: Full=Alcohol dehydrogenase [NADP(+)]; AltName: Full=Aldehyde reductase; AltName: Full=Aldo-keto reductase family 1 member A1	30.48	187	102	5	558	716	602	48	3e-25	83.2
Harm	HARM021161	254	268	136	203	1634	gi|34395824|sp|Q9ERI6.1|RDH14_MOUSE	RDH14_MOUSE RecName: Full=Retinol dehydrogenase 14; AltName: Full=Alcohol dehydrogenase PAN2	36.08	97	59	4	5	98	1507	1226	9e-06	46.2
Harm	HARM022096	294	127	86	10	679	gi|48428882|sp|Q9GKX2.1|DHRS4_RABIT	DHRS4_RABIT RecName: Full=Dehydrogenase/reductase SDR family member 4; AltName: Full=NADPH-dependent carbonyl reductase/NADP-retinol dehydrogenase; Short=CR; Short=PHCR; AltName: Full=NADPH-dependent retinol dehydrogenase/reductase; Short=NDRD; AltName: Full=Peroxisomal short-chain alcohol dehydrogenase; Short=PSCD; AltName: Full=rabNRDR	24.71	170	121	3	1094	1256	54	560	3e-08	57
Harm	HARM023260	0	3	3	2	507	gi|172052453|sp|A6QP15.1|HOT_BOVIN	HOT_BOVIN RecName: Full=Hydroxyacid-oxoacid transhydrogenase, mitochondrial; Short=HOT; AltName: Full=Alcohol dehydrogenase iron-containing protein 1; Short=ADHFe1; Flags: Precursor	51.43	105	51	2	2	106	195	503	7e-24	107
Harm	HARM025164	6	2	2	4	1343	gi|123915953|sp|Q28FD1.1|AK1A1_XENTR	AK1A1_XENTR RecName: Full=Alcohol dehydrogenase [NADP(+)]; AltName: Full=Aldehyde reductase; AltName: Full=Aldo-keto reductase family 1 member A1	30.68	264	151	7	492	723	218	985	3e-28	122
Harm	HARM026120	20	0	7	0	471	gi|416604|sp|Q00593.1|ALKJ_PSEOL	ALKJ_PSEOL RecName: Full=Alcohol dehydrogenase [acceptor]	48.1	79	41	2	485	563	23	253	2e-16	83.6
Harm	HARM026826	32	33	177	57	1307	gi|81673686|sp|Q5HM44.1|ZDH1_STAEQ	ZDH1_STAEQ RecName: Full=Zinc-type alcohol dehydrogenase-like protein SERP1785	30.54	167	112	5	139	301	350	796	1e-11	66.6
Harm	HARM029723	5	15	49	24	490	gi|81673686|sp|Q5HM44.1|ZDH1_STAEQ	ZDH1_STAEQ RecName: Full=Zinc-type alcohol dehydrogenase-like protein SERP1785	66.88	160	52	1	81	239	11	490	2e-61	231
Harm	HARM050711	0	0	5	947	507	gi|71152683|sp|P0A9Q8.2|ADHE_ECO57	ADHE_ECO57 RecName: Full=Aldehyde-alcohol dehydrogenase; Includes: RecName: Full=Alcohol dehydrogenase; Short=ADH; Includes: RecName: Full=Acetaldehyde dehydrogenase [acetylating]; Short=ACDH; Includes: RecName: Full=Pyruvate-formate-lyase deactivase; Short=PFL deactivase	31.88	160	105	2	713	868	507	34	2e-21	100
Harm	HARM051263	0	0	0	26	2193	gi|71152683|sp|P0A9Q8.2|ADHE_ECO57	ADHE_ECO57 RecName: Full=Aldehyde-alcohol dehydrogenase; Includes: RecName: Full=Alcohol dehydrogenase; Short=ADH; Includes: RecName: Full=Acetaldehyde dehydrogenase [acetylating]; Short=ACDH; Includes: RecName: Full=Pyruvate-formate-lyase deactivase; Short=PFL deactivase	24.19	277	197	8	51	314	761	3	4e-06	48.5
Harm	HARM052602	496	87	417	75	475	gi|114051702|ref|NP_001040423.1|	zinc-containing alcohol dehydrogenase [Bombyx mori]	31.93	119	79	5	152	268	157	474	9e-06	38.5
Harm	HARM053547	0	2	2	8	616	gi|123915953|sp|Q28FD1.1|AK1A1_XENTR	AK1A1_XENTR RecName: Full=Alcohol dehydrogenase [NADP(+)]; AltName: Full=Aldehyde reductase; AltName: Full=Aldo-keto reductase family 1 member A1	28.19	149	80	6	573	694	433	2	6e-13	47
Harm	HARM053689	3	0	2	0	359	gi|75571313|sp|Q5ZK84.1|AK1A1_CHICK	AK1A1_CHICK RecName: Full=Alcohol dehydrogenase [NADP(+)]; AltName: Full=Aldehyde reductase; AltName: Full=Aldo-keto reductase family 1 member A1	41.82	55	32	0	160	214	187	23	2e-09	44.7
Harm	HARM053827	54	14	0	0	472	gi|357617145|gb|EHJ70606.1|	putative alcohol dehydrogenase [Danaus plexippus]	40.43	47	28	0	227	273	414	274	7e-07	50.1
Harm	HARM053870	0	2	0	0	733	gi|74918645|sp|Q70UN9.1|ADH1_CERCO	ADH1_CERCO RecName: Full=Alcohol dehydrogenase 1	34.03	238	151	2	42	273	729	19	4e-26	114
Harm	HARM065212	0	0	2	0	451	gi|416604|sp|Q00593.1|ALKJ_PSEOL	ALKJ_PSEOL RecName: Full=Alcohol dehydrogenase [acceptor]	45.57	79	43	2	485	563	38	268	3e-13	72.8
Harm	HARM066658	29	30	139	55	966	gi|81673686|sp|Q5HM44.1|ZDH1_STAEQ	ZDH1_STAEQ RecName: Full=Zinc-type alcohol dehydrogenase-like protein SERP1785	67.05	173	56	1	81	252	376	894	1e-65	244
Harm	HARM066713	5	6	36	5	1034	gi|34395826|sp|Q9HBH5.1|RDH14_HUMAN	RDH14_HUMAN RecName: Full=Retinol dehydrogenase 14; AltName: Full=Alcohol dehydrogenase PAN2	28.85	156	106	5	171	321	414	860	2e-07	52.4
Harm	HARM002344	0	19	88	0	657	gi|30580350|sp|Q8N1Q1.1|CAH13_HUMAN	CAH13_HUMAN RecName: Full=Carbonic anhydrase 13; AltName: Full=Carbonate dehydratase XIII; AltName: Full=Carbonic anhydrase XIII; Short=CA-XIII	30.59	170	111	2	66	228	99	608	1e-17	86.3
Harm	HARM002680	90	8	23	11	1012	gi|30580362|sp|Q99N23.1|CAH15_MOUSE	CAH15_MOUSE RecName: Full=Carbonic anhydrase 15; AltName: Full=Carbonate dehydratase XV; AltName: Full=Carbonic anhydrase XV; Short=CA-XV; Flags: Precursor	30.74	244	149	6	43	266	187	909	3e-26	114
Harm	HARM005723	6	28	25	44	817	gi|30580372|sp|Q9D6N1.1|CAH13_MOUSE	CAH13_MOUSE RecName: Full=Carbonic anhydrase 13; AltName: Full=Carbonate dehydratase XIII; AltName: Full=Carbonic anhydrase XIII; Short=CA-XIII	36.36	66	40	1	215	278	817	620	2e-06	49.7
Harm	HARM007730	0	2	0	0	905	gi|1345656|sp|P13634.3|CAH1_MOUSE	CAH1_MOUSE RecName: Full=Carbonic anhydrase 1; AltName: Full=Carbonate dehydratase I; AltName: Full=Carbonic anhydrase I; Short=CA-I	35.94	192	114	8	43	225	344	904	6e-19	90.5
Harm	HARM009602	11	0	3	2	591	gi|18203320|sp|Q9NS85.1|CAH10_HUMAN	CAH10_HUMAN RecName: Full=Carbonic anhydrase-related protein 10; AltName: Full=Carbonic anhydrase-related protein X; Short=CA-RP X; Short=CARP X; AltName: Full=Cerebral protein 15	49.29	140	71	0	164	303	3	422	9e-41	163
Harm	HARM010175	2	5	0	0	699	gi|18203320|sp|Q9NS85.1|CAH10_HUMAN	CAH10_HUMAN RecName: Full=Carbonic anhydrase-related protein 10; AltName: Full=Carbonic anhydrase-related protein X; Short=CA-RP X; Short=CARP X; AltName: Full=Cerebral protein 15	73.08	130	35	1	175	304	3	389	6e-54	207
Harm	HARM011052	5	2	0	0	554	gi|143955291|sp|A0JN41.1|CAH10_BOVIN	CAH10_BOVIN RecName: Full=Carbonic anhydrase-related protein 10	55.73	131	58	1	18	148	372	1	4e-43	171
Harm	HARM014272	5	0	0	2	1061	gi|73620946|sp|Q9ERQ8.2|CAH7_MOUSE	CAH7_MOUSE RecName: Full=Carbonic anhydrase 7; AltName: Full=Carbonate dehydratase VII; AltName: Full=Carbonic anhydrase VII; Short=CA-VII	29.93	284	187	10	3	274	163	987	2e-27	118
Harm	HARM025383	64	64	60	52	1433	gi|74966094|sp|Q22460.1|BCA1_CAEEL	BCA1_CAEEL RecName: Full=Beta carbonic anhydrase 1	68.52	216	68	1	1	216	150	794	1e-90	327
Harm	HARM041738	2	0	0	2	219	gi|31076604|sp|Q27504.1|CAH3_CAEEL	CAH3_CAEEL RecName: Full=Putative carbonic anhydrase 3; AltName: Full=Carbonate dehydratase 3	39.68	63	38	2	204	266	216	40	7e-06	47
Harm	HARM054164	5	2	0	0	667	gi|30581031|sp|O70354.2|CAH11_MOUSE	CAH11_MOUSE RecName: Full=Carbonic anhydrase-related protein 11; AltName: Full=CA-RP XI; Short=CA-XI; Short=CARP XI; AltName: Full=Carbonic anhydrase-related protein 2; Short=CA-RP II; Short=CARP-2; Flags: Precursor	47.44	78	41	1	71	148	213	1	1e-33	83.2
Harm	HARM010985	0	2	0	0	483	gi|62899865|sp|Q7G192.2|ALDO2_ARATH	ALDO2_ARATH RecName: Full=Aldehyde oxidase 2; Short=AO-2; Short=AtAO-2; Short=AtAO3	46.81	141	75	2	301	441	64	480	5e-32	135
Harm	HARM020173	16	0	8	0	2164	gi|75298566|sp|Q852M1.1|ALDO2_ORYSJ	ALDO2_ORYSJ RecName: Full=Probable aldehyde oxidase 2; Short=AO-2	40.51	632	368	6	641	1264	3	1874	1e-124	443
Harm	HARM032220	6	0	17	93	344	gi|260907926|gb|ACX53764.1|	aldehyde oxidase [Heliothis virescens]	43.21	81	45	1	1185	1264	342	100	3e-10	63.5
Harm	HARM041736	0	0	0	2	219	gi|62899866|sp|Q7G193.2|ALDO1_ARATH	ALDO1_ARATH RecName: Full=Aldehyde oxidase 1; Short=AO-1; Short=AtAO-1; Short=AtAO1	54.93	71	31	1	1079	1148	215	3	4e-15	79.7
Harm	HARM053532	0	2	0	0	493	gi|357629401|gb|EHJ78189.1|	aldehyde oxidase 2 [Danaus plexippus]	43.06	144	79	3	301	441	64	489	2e-26	117
Harm	HARM065614	0	0	5	0	507	gi|62510320|sp|Q5FB27.1|ADO_MACFA	ADO_MACFA RecName: Full=Aldehyde oxidase	38.79	165	99	1	912	1074	2	496	6e-28	122
Harm	HARM000756	169	228	188	293	1189	gi|263406173|sp|B0WEV5.1|ASNA_CULQU	ASNA_CULQU RecName: Full=ATPase ASNA1 homolog; AltName: Full=Arsenical pump-driving ATPase homolog; AltName: Full=Arsenite-stimulated ATPase	73.94	330	86	1	4	333	193	1176	2e-135	477
Harm	HARM000947	382	349	309	384	1308	gi|2494625|sp|Q15008.1|PSMD6_HUMAN	PSMD6_HUMAN RecName: Full=26S proteasome non-ATPase regulatory subunit 6; AltName: Full=26S proteasome regulatory subunit RPN7; AltName: Full=26S proteasome regulatory subunit S10; AltName: Full=Breast cancer-associated protein SGA-113M; AltName: Full=Phosphonoformate immuno-associated protein 4; AltName: Full=Proteasome regulatory particle subunit p44S10; AltName: Full=p42A	40.52	385	221	7	13	389	1150	26	2e-80	295
Harm	HARM001152	2	8	0	3	598	gi|12643737|sp|Q24048.2|ATPB2_DROME	ATPB2_DROME RecName: Full=Sodium/potassium-transporting ATPase subunit beta-2; AltName: Full=Protein nervana 2; AltName: Full=Sodium/potassium-dependent ATPase subunit beta-2	51.47	136	62	3	178	309	3	404	2e-34	141
Harm	HARM001311	6	0	2	5	321	gi|257051069|sp|P23787.3|TERA_XENLA	TERA_XENLA RecName: Full=Transitional endoplasmic reticulum ATPase; Short=TER ATPase; AltName: Full=15S Mg(2+)-ATPase p97 subunit; Short=p97; AltName: Full=Valosin-containing protein; Short=VCP	79.81	104	21	0	102	205	6	317	4e-46	182
Harm	HARM001902	12	7	0	13	951	gi|21264496|sp|O17071.2|PRS10_CAEEL	PRS10_CAEEL RecName: Full=Probable 26S protease regulatory subunit 10B; AltName: Full=26S proteasome AAA-ATPase subunit rpt-4; AltName: Full=Proteasome regulatory particle ATPase-like protein 4	42.68	82	47	1	46	127	702	941	4e-12	65.9
Harm	HARM001974	43	37	33	41	1152	gi|12643737|sp|Q24048.2|ATPB2_DROME	ATPB2_DROME RecName: Full=Sodium/potassium-transporting ATPase subunit beta-2; AltName: Full=Protein nervana 2; AltName: Full=Sodium/potassium-dependent ATPase subunit beta-2	40.8	299	166	5	22	309	165	1052	3e-65	244
Harm	HARM004992	4	5	9	3	481	gi|401323|sp|P31400.1|VATA_MANSE	VATA_MANSE RecName: Full=V-type proton ATPase catalytic subunit A; Short=V-ATPase subunit A; AltName: Full=V-ATPase 69 kDa subunit; AltName: Full=Vacuolar proton pump subunit alpha	88.75	160	18	0	138	297	1	480	2e-84	309
Harm	HARM005279	5	0	2	0	362	gi|122087253|sp|Q7KN62.1|TERA_DROME	TERA_DROME RecName: Full=Transitional endoplasmic reticulum ATPase TER94; AltName: Full=Valosin-containing protein homolog	97.5	120	3	0	218	337	2	361	5e-56	214
Harm	HARM005522	654	700	480	184	2306	gi|166215094|sp|Q7PPA5.5|ATC1_ANOGA	ATC1_ANOGA RecName: Full=Calcium-transporting ATPase sarcoplasmic/endoplasmic reticulum type; AltName: Full=Calcium pump	67.39	46	9	1	976	1015	1	138	5e-09	59.3
Harm	HARM005634	18	19	63	11	1353	gi|401326|sp|P31410.1|VATB_HELVI	VATB_HELVI RecName: Full=V-type proton ATPase subunit B; Short=V-ATPase subunit B; AltName: Full=Vacuolar proton pump subunit B	27.93	222	159	5	237	457	687	1283	7e-16	81.6
Harm	HARM005910	3471	3627	5696	2568	1687	gi|401323|sp|P31400.1|VATA_MANSE	VATA_MANSE RecName: Full=V-type proton ATPase catalytic subunit A; Short=V-ATPase subunit A; AltName: Full=V-ATPase 69 kDa subunit; AltName: Full=Vacuolar proton pump subunit alpha	94.28	332	19	0	283	614	1	996	0	657
Harm	HARM006045	0	0	0	2	775	gi|728779|sp|P40682.1|VAS1_BOVIN	VAS1_BOVIN RecName: Full=V-type proton ATPase subunit S1; Short=V-ATPase subunit S1; AltName: Full=V-ATPase Ac45 subunit; AltName: Full=V-ATPase S1 accessory protein; AltName: Full=Vacuolar proton pump subunit S1; Flags: Precursor	37.5	80	50	1	298	377	728	501	1e-08	57
Harm	HARM007089	10412	14934	20577	8231	1919	gi|1718095|sp|P55277.1|VATL_HELVI	VATL_HELVI RecName: Full=V-type proton ATPase 16 kDa proteolipid subunit; Short=V-ATPase 16 kDa proteolipid subunit; AltName: Full=Vacuolar proton pump 16 kDa proteolipid subunit	94.16	154	8	1	7	159	216	677	4e-74	272
Harm	HARM007896	771	554	859	646	735	gi|121957493|sp|Q2KIB5.1|VA0E2_BOVIN	VA0E2_BOVIN RecName: Full=V-type proton ATPase subunit e 2; Short=V-ATPase subunit e 2; AltName: Full=Vacuolar proton pump subunit e 2	57.14	84	36	0	1	84	102	353	2e-24	106
Harm	HARM007904	3938	3317	3201	2366	926	gi|12644469|sp|Q94516.2|AT5F1_DROME	AT5F1_DROME RecName: Full=ATP synthase subunit b, mitochondrial; Short=ATPase subunit b; AltName: Full=FO-ATP synthase subunit b; Flags: Precursor	67.84	199	64	0	41	239	230	826	2e-81	297
Harm	HARM008156	462	520	376	599	1375	gi|17380558|sp|P55035.2|PSMD4_DROME	PSMD4_DROME RecName: Full=26S proteasome non-ATPase regulatory subunit 4; AltName: Full=26S proteasome regulatory subunit RPN10; AltName: Full=26S proteasome regulatory subunit S5A; AltName: Full=54 kDa subunit of mu particle; AltName: Full=Multiubiquitin chain-binding protein; AltName: Full=p54	93.24	340	23	0	1	340	107	1126	6e-163	568
Harm	HARM008734	6479	1480	2380	3034	745	gi|221222437|sp|Q292Q0.2|ATC1_DROPS	ATC1_DROPS RecName: Full=Calcium-transporting ATPase sarcoplasmic/endoplasmic reticulum type; AltName: Full=Calcium pump	83.33	30	5	0	965	994	741	652	3e-08	56.6
Harm	HARM008768	0	2	2	2	398	gi|12643737|sp|Q24048.2|ATPB2_DROME	ATPB2_DROME RecName: Full=Sodium/potassium-transporting ATPase subunit beta-2; AltName: Full=Protein nervana 2; AltName: Full=Sodium/potassium-dependent ATPase subunit beta-2	39.83	118	70	2	17	133	39	389	2e-17	85.9
Harm	HARM009310	0	0	5	0	760	gi|342187144|sp|Q9Z1G4.3|VPP1_MOUSE	VPP1_MOUSE RecName: Full=V-type proton ATPase 116 kDa subunit a isoform 1; Short=V-ATPase 116 kDa isoform a1; AltName: Full=Clathrin-coated vesicle/synaptic vesicle proton pump 116 kDa subunit; AltName: Full=Vacuolar adenosine triphosphatase subunit Ac116; AltName: Full=Vacuolar proton pump subunit 1; AltName: Full=Vacuolar proton translocating ATPase 116 kDa subunit a isoform 1	70.42	142	40	2	1	140	137	553	5e-53	205
Harm	HARM009692	515	517	316	429	1772	gi|97536964|sp|O61470.2|PSMD3_ANOGA	PSMD3_ANOGA RecName: Full=Probable 26S proteasome non-ATPase regulatory subunit 3; Short=26S proteasome subunit S3; AltName: Full=26S proteasome regulatory subunit RPN3; AltName: Full=Diphenol oxidase A2 component; Short=DOX-A2	80.17	459	91	0	38	496	229	1605	0	694
Harm	HARM010171	0	2	0	0	1593	gi|82185696|sp|Q6NVR9.1|ATAD3_XENTR	ATAD3_XENTR RecName: Full=ATPase family AAA domain-containing protein 3	70.49	305	84	2	39	337	241	1155	1e-151	347
Harm	HARM010265	5	9	12	0	1251	gi|12585498|sp|Q9U5N1.1|VATC_MANSE	VATC_MANSE RecName: Full=V-type proton ATPase subunit C; Short=V-ATPase subunit C; AltName: Full=Vacuolar proton pump subunit C	78.52	270	58	0	545	814	437	1246	2e-125	446
Harm	HARM010466	24	72	19	24	2736	gi|6647560|sp|Q24368.1|ISWI_DROME	ISWI_DROME RecName: Full=Chromatin-remodeling complex ATPase chain Iswi; AltName: Full=CHRAC 140 kDa subunit; AltName: Full=Nucleosome-remodeling factor 140 kDa subunit; Short=NURF-140; AltName: Full=Protein imitation swi	84.9	649	96	3	144	790	1	1941	0	1117
Harm	HARM010492	538	765	180	338	2936	gi|238692326|sp|B3EX35.1|KATL1_SORAR	KATL1_SORAR RecName: Full=Katanin p60 ATPase-containing subunit A-like 1; Short=Katanin p60 subunit A-like 1; AltName: Full=p60 katanin-like 1	28.57	119	77	3	11	121	1389	1739	2e-06	47.4
Harm	HARM010521	9	4	2	2	2448	gi|51701864|sp|Q9V3P6.1|PSMD1_DROME	PSMD1_DROME RecName: Full=26S proteasome non-ATPase regulatory subunit 1; AltName: Full=26S proteasome regulatory complex subunit p110; AltName: Full=26S proteasome regulatory subunit RPN2	77.2	785	178	4	1	784	132	2447	0	1219
Harm	HARM010531	0	0	2	0	1618	gi|75041738|sp|Q5R9I6.1|PSMD2_PONAB	PSMD2_PONAB RecName: Full=26S proteasome non-ATPase regulatory subunit 2	79.41	170	35	1	1	170	421	921	1e-76	280
Harm	HARM010607	5	26	23	24	925	gi|88908538|sp|P84169.1|PSD13_CHICK	PSD13_CHICK RecName: Full=26S proteasome non-ATPase regulatory subunit 13; AltName: Full=26S proteasome regulatory subunit RPN9; AltName: Full=26S proteasome regulatory subunit S11; AltName: Full=26S proteasome regulatory subunit p40.5	69.13	298	91	1	1	297	894	1	8e-117	416
Harm	HARM010614	33	34	40	39	2230	gi|82185696|sp|Q6NVR9.1|ATAD3_XENTR	ATAD3_XENTR RecName: Full=ATPase family AAA domain-containing protein 3	27.7	148	106	5	509	655	1030	1452	8e-08	55.1
Harm	HARM010674	2	8	0	0	693	gi|12643737|sp|Q24048.2|ATPB2_DROME	ATPB2_DROME RecName: Full=Sodium/potassium-transporting ATPase subunit beta-2; AltName: Full=Protein nervana 2; AltName: Full=Sodium/potassium-dependent ATPase subunit beta-2	38.16	207	116	4	16	210	621	1	8e-37	149
Harm	HARM011607	1639	3050	1642	1814	714	gi|51701864|sp|Q9V3P6.1|PSMD1_DROME	PSMD1_DROME RecName: Full=26S proteasome non-ATPase regulatory subunit 1; AltName: Full=26S proteasome regulatory complex subunit p110; AltName: Full=26S proteasome regulatory subunit RPN2	67.21	61	20	1	940	1000	268	447	2e-17	87.8
Harm	HARM011756	6	0	0	3	838	gi|14285348|sp|P58165.1|AT2B2_OREMO	AT2B2_OREMO RecName: Full=Plasma membrane calcium-transporting ATPase 2; Short=PMCA2; AltName: Full=Plasma membrane calcium ATPase isoform 2; AltName: Full=Plasma membrane calcium pump isoform 2	27.34	256	169	9	66	304	88	819	4e-11	66.2
Harm	HARM011757	0	0	0	4	1913	gi|14424436|sp|P13607.3|ATNA_DROME	ATNA_DROME RecName: Full=Sodium/potassium-transporting ATPase subunit alpha; Short=Na(+)/K(+) ATPase alpha subunit; AltName: Full=Sodium pump subunit alpha	97.52	121	3	0	16	136	994	1356	1e-66	247
Harm	HARM012155	167	228	188	292	615	gi|263406173|sp|B0WEV5.1|ASNA_CULQU	ASNA_CULQU RecName: Full=ATPase ASNA1 homolog; AltName: Full=Arsenical pump-driving ATPase homolog; AltName: Full=Arsenite-stimulated ATPase	69.16	107	29	2	231	333	284	598	1e-56	147
Harm	HARM012228	16	2	0	8	1751	gi|18203527|sp|Q9UZC8.1|RAD50_PYRAB	RAD50_PYRAB RecName: Full=DNA double-strand break repair Rad50 ATPase	21.54	534	408	9	9758	10280	1751	198	8e-28	124
Harm	HARM013221	195	82	64	41	1579	gi|1171633|sp|P46441.1|N2B_HAEIR	N2B_HAEIR RecName: Full=Putative ATPase N2B; AltName: Full=HFN2B	51.86	403	189	10	37	434	403	1578	4e-110	394
Harm	HARM013658	0	2	2	0	617	gi|6647560|sp|Q24368.1|ISWI_DROME	ISWI_DROME RecName: Full=Chromatin-remodeling complex ATPase chain Iswi; AltName: Full=CHRAC 140 kDa subunit; AltName: Full=Nucleosome-remodeling factor 140 kDa subunit; Short=NURF-140; AltName: Full=Protein imitation swi	76.56	64	14	1	87	149	426	617	3e-31	88.2
Harm	HARM014370	187	77	64	41	765	gi|1171633|sp|P46441.1|N2B_HAEIR	N2B_HAEIR RecName: Full=Putative ATPase N2B; AltName: Full=HFN2B	45.81	203	106	5	265	463	1	603	1e-44	176
Harm	HARM014849	0	0	2	0	364	gi|12585497|sp|Q9U5N0.1|VATH_MANSE	VATH_MANSE RecName: Full=V-type proton ATPase subunit H; Short=V-ATPase subunit H; AltName: Full=Vacuolar proton pump subunit H	97.3	37	1	0	178	214	112	2	2e-15	79.7
Harm	HARM015249	3	0	7	0	124	gi|401332|sp|P31402.1|VATE_MANSE	VATE_MANSE RecName: Full=V-type proton ATPase subunit E; Short=V-ATPase subunit E; AltName: Full=V-ATPase 26 kDa subunit; AltName: Full=Vacuolar proton pump subunit E	77.5	40	9	0	152	191	3	122	7e-12	66.2
Harm	HARM015310	23	43	62	23	1273	gi|12585456|sp|Q25531.1|VA0D_MANSE	VA0D_MANSE RecName: Full=V-type proton ATPase subunit d; Short=V-ATPase subunit d; AltName: Full=M40; AltName: Full=V-ATPase 40 kDa subunit; AltName: Full=Vacuolar proton pump subunit d	47.38	344	181	1	4	347	1126	98	6e-98	353
Harm	HARM015659	582	464	680	349	2076	gi|47606195|sp|Q91V37.1|VATO_MOUSE	VATO_MOUSE RecName: Full=V-type proton ATPase 21 kDa proteolipid subunit; Short=V-ATPase 21 kDa proteolipid subunit; AltName: Full=23 kDa subunit of V-ATPase; AltName: Full=Vacuolar proton pump 21 kDa proteolipid subunit	35.95	153	89	2	16	159	1795	1337	2e-16	80.9
Harm	HARM015725	53	84	68	24	2611	gi|14285350|sp|Q9R0K7.2|AT2B2_MOUSE	AT2B2_MOUSE RecName: Full=Plasma membrane calcium-transporting ATPase 2; Short=PMCA2; AltName: Full=Plasma membrane calcium ATPase isoform 2; AltName: Full=Plasma membrane calcium pump isoform 2	25.49	408	284	15	604	991	829	1857	5e-13	72.8
Harm	HARM015869	548	1306	316	872	2956	gi|14424436|sp|P13607.3|ATNA_DROME	ATNA_DROME RecName: Full=Sodium/potassium-transporting ATPase subunit alpha; Short=Na(+)/K(+) ATPase alpha subunit; AltName: Full=Sodium pump subunit alpha	92.15	382	30	0	660	1041	3	1148	0	744
Harm	HARM016290	0	0	0	2	1023	gi|209572761|sp|Q8TF62.3|AT8B4_HUMAN	AT8B4_HUMAN RecName: Full=Probable phospholipid-transporting ATPase IM; AltName: Full=ATPase class I type 8B member 4	39.86	296	171	2	813	1101	72	953	1e-62	237
Harm	HARM016701	143	48	56	43	3601	gi|166215094|sp|Q7PPA5.5|ATC1_ANOGA	ATC1_ANOGA RecName: Full=Calcium-transporting ATPase sarcoplasmic/endoplasmic reticulum type; AltName: Full=Calcium pump	35.56	135	65	4	16	128	1230	1610	4e-12	66.2
Harm	HARM017889	220	306	215	358	1584	gi|341942264|sp|Q9D8W5.4|PSD12_MOUSE	PSD12_MOUSE RecName: Full=26S proteasome non-ATPase regulatory subunit 12; AltName: Full=26S proteasome regulatory subunit RPN5; AltName: Full=26S proteasome regulatory subunit p55	90.89	450	41	0	1	450	103	1452	0	798
Harm	HARM018157	1116	720	902	797	1974	gi|12585497|sp|Q9U5N0.1|VATH_MANSE	VATH_MANSE RecName: Full=V-type proton ATPase subunit H; Short=V-ATPase subunit H; AltName: Full=Vacuolar proton pump subunit H	97.92	288	6	0	188	475	1255	392	9e-167	582
Harm	HARM018172	37	38	65	3	2249	gi|3915315|sp|Q29466.1|VPP1_BOVIN	VPP1_BOVIN RecName: Full=V-type proton ATPase 116 kDa subunit a isoform 1; Short=V-ATPase 116 kDa isoform a1; AltName: Full=Clathrin-coated vesicle/synaptic vesicle proton pump 116 kDa subunit; AltName: Full=Vacuolar adenosine triphosphatase subunit Ac116; AltName: Full=Vacuolar proton pump subunit 1; AltName: Full=Vacuolar proton translocating ATPase 116 kDa subunit a isoform 1	57.65	699	284	9	234	920	51	2120	0	837
Harm	HARM018412	666	465	313	493	1861	gi|52783229|sp|Q8BG32.3|PSD11_MOUSE	PSD11_MOUSE RecName: Full=26S proteasome non-ATPase regulatory subunit 11; AltName: Full=26S proteasome regulatory subunit RPN6; AltName: Full=26S proteasome regulatory subunit S9; AltName: Full=26S proteasome regulatory subunit p44.5	78.12	393	86	0	2	394	248	1426	1e-167	584
Harm	HARM019005	75	61	78	102	216	gi|75075973|sp|Q4R5B0.1|ATPG_MACFA	ATPG_MACFA RecName: Full=ATP synthase subunit gamma, mitochondrial; AltName: Full=F-ATPase gamma subunit; Flags: Precursor	47.14	70	37	0	198	267	4	213	4e-17	84.3
Harm	HARM019817	0	2	2	0	232	gi|341940258|sp|Q64446.2|ATP7B_MOUSE	ATP7B_MOUSE RecName: Full=Copper-transporting ATPase 2; AltName: Full=Copper pump 2; AltName: Full=Wilson disease-associated protein homolog	47.54	61	32	1	707	767	45	224	3e-09	60.1
Harm	HARM020158	0	2	0	0	510	gi|229463000|sp|O70228.3|ATP9A_MOUSE	ATP9A_MOUSE RecName: Full=Probable phospholipid-transporting ATPase IIA; AltName: Full=ATPase class II type 9A	27.27	176	124	8	1206	1377	12	482	3e-07	54.3
Harm	HARM021422	0	0	0	2	275	gi|12644041|sp|O01666.2|ATPG_DROME	ATPG_DROME RecName: Full=ATP synthase subunit gamma, mitochondrial; AltName: Full=F-ATPase gamma subunit; Flags: Precursor	60.34	58	23	0	26	83	68	241	5e-16	80.9
Harm	HARM021548	110	106	202	74	1084	gi|401332|sp|P31402.1|VATE_MANSE	VATE_MANSE RecName: Full=V-type proton ATPase subunit E; Short=V-ATPase subunit E; AltName: Full=V-ATPase 26 kDa subunit; AltName: Full=Vacuolar proton pump subunit E	88.94	226	25	0	1	226	143	820	6e-94	338
Harm	HARM022022	43	0	2	70	297	gi|206557772|sp|A8XZB0.1|ATIF2_CAEBR	ATIF2_CAEBR RecName: Full=ATPase inhibitor mai-2, mitochondrial; Flags: Precursor	38.6	57	35	0	45	101	222	52	4e-07	49.3
Harm	HARM022127	8	0	2	0	1163	gi|12643736|sp|Q24046.2|ATPB1_DROME	ATPB1_DROME RecName: Full=Sodium/potassium-transporting ATPase subunit beta-1; AltName: Full=Protein nervana 1; AltName: Full=Sodium/potassium-dependent ATPase subunit beta-1	37.37	297	181	6	18	309	135	935	2e-50	194
Harm	HARM022363	5	13	0	0	1990	gi|30315914|sp|Q8BK64.2|AHSA1_MOUSE	AHSA1_MOUSE RecName: Full=Activator of 90 kDa heat shock protein ATPase homolog 1; Short=AHA1	74.43	348	82	2	1	341	244	1287	1e-154	541
Harm	HARM022858	5	6	5	20	359	gi|341940250|sp|Q80XR2.2|AT2C1_MOUSE	AT2C1_MOUSE RecName: Full=Calcium-transporting ATPase type 2C member 1; Short=ATPase 2C1; AltName: Full=ATP-dependent Ca(2+) pump PMR1	56.82	88	33	1	835	917	3	266	5e-17	85.5
Harm	HARM023144	15	6	8	3	2123	gi|342187144|sp|Q9Z1G4.3|VPP1_MOUSE	VPP1_MOUSE RecName: Full=V-type proton ATPase 116 kDa subunit a isoform 1; Short=V-ATPase 116 kDa isoform a1; AltName: Full=Clathrin-coated vesicle/synaptic vesicle proton pump 116 kDa subunit; AltName: Full=Vacuolar adenosine triphosphatase subunit Ac116; AltName: Full=Vacuolar proton pump subunit 1; AltName: Full=Vacuolar proton translocating ATPase 116 kDa subunit a isoform 1	90.67	504	32	2	226	714	608	2119	0	955
Harm	HARM023272	2	0	0	0	360	gi|85701297|sp|Q503W7.2|ATD1B_DANRE	ATD1B_DANRE RecName: Full=ATPase family AAA domain-containing protein 1-B	37.19	121	74	2	509	627	359	6	4e-16	82.4
Harm	HARM023537	0	2	0	0	422	gi|160417295|sp|A6MHQ4.1|NKAIN_DROME	NKAIN_DROME RecName: Full=Sodium/potassium-transporting ATPase subunit beta-1-interacting protein; Short=Na(+)/K(+)-transporting ATPase subunit beta-1-interacting protein; Short=dNKAIN	58.76	97	40	0	6	102	130	420	3e-33	139
Harm	HARM023594	56	100	71	82	1596	gi|18202961|sp|Q9HD20.2|AT131_HUMAN	AT131_HUMAN RecName: Full=Probable cation-transporting ATPase 13A1	30.34	145	82	4	627	752	3	425	2e-09	60.8
Harm	HARM024084	2793	4376	4084	1374	1401	gi|12585494|sp|Q9U0S4.1|VATD_MANSE	VATD_MANSE RecName: Full=V-type proton ATPase subunit D; Short=V-ATPase subunit D; AltName: Full=Vacuolar proton pump subunit D	77.51	249	56	2	1	249	1315	578	4e-103	369
Harm	HARM024289	748	228	129	457	880	gi|115502564|sp|Q3SZ19.1|PSMD9_BOVIN	PSMD9_BOVIN RecName: Full=26S proteasome non-ATPase regulatory subunit 9; AltName: Full=26S proteasome regulatory subunit p27	46.03	63	34	0	149	211	3	191	8e-13	69.3
Harm	HARM024378	433	724	334	1004	510	gi|38372614|sp|Q920R6.1|VPP4_MOUSE	VPP4_MOUSE RecName: Full=V-type proton ATPase 116 kDa subunit a isoform 4; Short=V-ATPase 116 kDa isoform a4; AltName: Full=Vacuolar proton translocating ATPase 116 kDa subunit a isoform 4; AltName: Full=Vacuolar proton translocating ATPase 116 kDa subunit a kidney isoform	57.5	80	34	1	835	914	3	239	3e-18	90.1
Harm	HARM024875	64	108	137	89	1363	gi|728779|sp|P40682.1|VAS1_BOVIN	VAS1_BOVIN RecName: Full=V-type proton ATPase subunit S1; Short=V-ATPase subunit S1; AltName: Full=V-ATPase Ac45 subunit; AltName: Full=V-ATPase S1 accessory protein; AltName: Full=Vacuolar proton pump subunit S1; Flags: Precursor	55.7	79	35	1	298	376	1080	1310	5e-18	87.8
Harm	HARM025549	3853	3833	5901	2822	1046	gi|401326|sp|P31410.1|VATB_HELVI	VATB_HELVI RecName: Full=V-type proton ATPase subunit B; Short=V-ATPase subunit B; AltName: Full=Vacuolar proton pump subunit B	97.33	150	4	0	341	490	1	450	3e-83	304
Harm	HARM025574	176	173	96	162	897	gi|20532206|sp|O75832.1|PSD10_HUMAN	PSD10_HUMAN RecName: Full=26S proteasome non-ATPase regulatory subunit 10; AltName: Full=26S proteasome regulatory subunit p28; AltName: Full=Gankyrin; AltName: Full=p28(GANK)	30.34	178	123	3	2428	2604	295	816	2e-16	85.5
Harm	HARM025674	1358	2034	1740	1995	1502	gi|20532406|sp|P17980.3|PRS6A_HUMAN	PRS6A_HUMAN RecName: Full=26S protease regulatory subunit 6A; AltName: Full=26S proteasome AAA-ATPase subunit RPT5; AltName: Full=Proteasome 26S subunit ATPase 3; AltName: Full=Proteasome subunit P50; AltName: Full=Tat-binding protein 1; Short=TBP-1	42.15	121	70	1	1	121	936	1292	4e-13	69.3
Harm	HARM025707	496	537	302	503	1619	gi|1172640|sp|P46472.1|PRS7_XENLA	PRS7_XENLA RecName: Full=26S protease regulatory subunit 7; AltName: Full=26S proteasome AAA-ATPase subunit RPT1; AltName: Full=Proteasome 26S subunit ATPase 2; AltName: Full=Protein MSS1; Short=xMSS1	42.5	120	65	2	6	121	623	270	9e-17	81.3
Harm	HARM025764	907	1296	709	440	1285	gi|51701863|sp|Q9V3H2.1|PSDE_DROME	PSDE_DROME RecName: Full=26S proteasome non-ATPase regulatory subunit 14; AltName: Full=26S proteasome regulatory complex subunit p37B; AltName: Full=26S proteasome regulatory subunit rpn11; AltName: Full=Yippee-interacting protein 5	93.57	311	17	1	1	308	169	1101	2e-172	600
Harm	HARM025783	37	9	0	12	940	gi|51702772|sp|P62333.1|PRS10_HUMAN	PRS10_HUMAN RecName: Full=26S protease regulatory subunit 10B; AltName: Full=26S proteasome AAA-ATPase subunit RPT4; AltName: Full=Proteasome 26S subunit ATPase 6; AltName: Full=Proteasome subunit p42	43.65	126	67	3	6	127	413	784	3e-16	79.3
Harm	HARM025784	11	19	14	11	752	gi|119390895|sp|Q2KIW6.1|PRS10_BOVIN	PRS10_BOVIN RecName: Full=26S protease regulatory subunit 10B; AltName: Full=26S proteasome AAA-ATPase subunit RPT4; AltName: Full=Proteasome 26S subunit ATPase 6	45.1	102	56	0	184	285	443	748	2e-20	96.7
Harm	HARM025839	4291	4231	3570	2727	733	gi|2493098|sp|Q24407.1|ATP5J_DROME	ATP5J_DROME RecName: Full=ATP synthase-coupling factor 6, mitochondrial; Short=ATPase subunit F6; Flags: Precursor	48.6	107	53	3	1	105	50	355	4e-22	99.4
Harm	HARM025871	25	9	2	35	1077	gi|97217547|sp|Q9BRP4.2|PAAF1_HUMAN	PAAF1_HUMAN RecName: Full=Proteasomal ATPase-associated factor 1; AltName: Full=Protein G-16; AltName: Full=WD repeat-containing protein 71	27.84	97	70	0	1041	1137	508	798	1e-06	52
Harm	HARM026156	3480	1151	2289	752	1125	gi|2493139|sp|Q25532.1|VATG_MANSE	VATG_MANSE RecName: Full=V-type proton ATPase subunit G; Short=V-ATPase subunit G; AltName: Full=V-ATPase 13 kDa subunit; AltName: Full=Vacuolar proton pump subunit G	92.31	117	9	0	1	117	89	439	2e-36	146
Harm	HARM026196	254	276	580	121	1925	gi|223590139|sp|P81134.2|RENR_BOVIN	RENR_BOVIN RecName: Full=Renin receptor; AltName: Full=ATPase H(+)-transporting lysosomal accessory protein 2; AltName: Full=ATPase H(+)-transporting lysosomal-interacting protein 2; AltName: Full=Renin/prorenin receptor; AltName: Full=Vacuolar ATP synthase membrane sector-associated protein M8-9; Short=V-ATPase M8.9 subunit; Flags: Precursor	35.59	281	169	5	1	269	32	871	8e-31	129
Harm	HARM026261	441	696	474	687	1430	gi|1172638|sp|P46507.1|PRS6B_MANSE	PRS6B_MANSE RecName: Full=26S protease regulatory subunit 6B; AltName: Full=ATPase MS73	40.16	122	73	1	1	122	921	1280	2e-10	60.5
Harm	HARM026278	63	21	47	78	604	gi|401333|sp|P31478.1|VATF_MANSE	VATF_MANSE RecName: Full=V-type proton ATPase subunit F; Short=V-ATPase subunit F; AltName: Full=V-ATPase 14 kDa subunit; AltName: Full=Vacuolar proton pump subunit F	92.21	77	6	0	48	124	603	373	1e-36	147
Harm	HARM026279	435	259	353	245	1012	gi|401333|sp|P31478.1|VATF_MANSE	VATF_MANSE RecName: Full=V-type proton ATPase subunit F; Short=V-ATPase subunit F; AltName: Full=V-ATPase 14 kDa subunit; AltName: Full=Vacuolar proton pump subunit F	91.2	125	10	1	1	124	73	447	5e-63	235
Harm	HARM026576	0	5	0	4	1394	gi|73920471|sp|Q8CG07.1|WRIP1_RAT	WRIP1_RAT RecName: Full=ATPase WRNIP1; AltName: Full=Werner helicase-interacting protein 1	45.43	317	170	4	1	314	464	1393	4e-70	261
Harm	HARM026771	1966	3216	3388	2871	548	gi|12585249|sp|O44441.1|ATIF2_CAEEL	ATIF2_CAEEL RecName: Full=ATPase inhibitor mai-2, mitochondrial; Flags: Precursor	80.58	103	20	0	1	103	86	394	1e-30	127
Harm	HARM026854	8999	12592	10264	8176	958	gi|12585194|sp|Q9U505.1|ATP9_MANSE	ATP9_MANSE RecName: Full=ATP synthase lipid-binding protein, mitochondrial; AltName: Full=ATPase protein 9; AltName: Full=ATPase subunit c; Flags: Precursor	90.54	74	7	0	35	108	183	404	4e-19	89.4
Harm	HARM027039	63	71	75	83	640	gi|68568742|sp|Q5EB68.1|KAD6_RAT	KAD6_RAT RecName: Full=Adenylate kinase isoenzyme 6; AltName: Full=ATP-AMP transphosphorylase 6; AltName: Full=Coilin-interacting nuclear ATPase protein	50.3	167	83	0	4	170	135	635	1e-51	197
Harm	HARM027151	5	0	0	2	1033	gi|115502564|sp|Q3SZ19.1|PSMD9_BOVIN	PSMD9_BOVIN RecName: Full=26S proteasome non-ATPase regulatory subunit 9; AltName: Full=26S proteasome regulatory subunit p27	44.71	85	47	0	4	88	74	328	1e-17	84.3
Harm	HARM027189	1929	1118	1206	1260	1512	gi|12644041|sp|O01666.2|ATPG_DROME	ATPG_DROME RecName: Full=ATP synthase subunit gamma, mitochondrial; AltName: Full=F-ATPase gamma subunit; Flags: Precursor	75.81	277	66	2	21	296	149	976	1e-120	428
Harm	HARM027291	815	1362	1040	503	931	gi|14286117|sp|Q24251.2|ATP5H_DROME	ATP5H_DROME RecName: Full=ATP synthase subunit d, mitochondrial; Short=ATPase subunit d	64.2	162	58	0	3	164	61	546	2e-60	226
Harm	HARM027370	771	554	859	646	667	gi|121957493|sp|Q2KIB5.1|VA0E2_BOVIN	VA0E2_BOVIN RecName: Full=V-type proton ATPase subunit e 2; Short=V-ATPase subunit e 2; AltName: Full=Vacuolar proton pump subunit e 2	57.14	84	36	0	1	84	98	349	2e-24	106
Harm	HARM027371	771	554	859	646	783	gi|121957493|sp|Q2KIB5.1|VA0E2_BOVIN	VA0E2_BOVIN RecName: Full=V-type proton ATPase subunit e 2; Short=V-ATPase subunit e 2; AltName: Full=Vacuolar proton pump subunit e 2	57.14	84	36	0	1	84	98	349	2e-24	106
Harm	HARM027461	286	309	182	109	1145	gi|51704266|sp|P26270.6|PSD7_DROME	PSD7_DROME RecName: Full=26S proteasome non-ATPase regulatory subunit 7; AltName: Full=26S proteasome regulatory subunit RPN8; AltName: Full=26S proteasome regulatory subunit S12; AltName: Full=Proteasome subunit p39B; AltName: Full=Proteasome subunit p40; AltName: Full=Protein Mov34	86.11	288	40	0	1	288	156	1019	1e-143	504
Harm	HARM028030	3	8	18	5	666	gi|401323|sp|P31400.1|VATA_MANSE	VATA_MANSE RecName: Full=V-type proton ATPase catalytic subunit A; Short=V-ATPase subunit A; AltName: Full=V-ATPase 69 kDa subunit; AltName: Full=Vacuolar proton pump subunit alpha	85.81	148	21	0	4	151	176	619	3e-70	261
Harm	HARM028213	220	369	343	92	2471	gi|25453455|sp|P30628.3|VPP1_CAEEL	VPP1_CAEEL RecName: Full=Probable V-type proton ATPase 116 kDa subunit a; Short=V-ATPase 116 kDa isoform a; AltName: Full=Uncoordinated protein 32; AltName: Full=Vacuolar proton translocating ATPase 116 kDa subunit a	76.36	275	62	5	649	920	27	818	7e-115	410
Harm	HARM028295	720	664	452	382	1925	gi|122087253|sp|Q7KN62.1|TERA_DROME	TERA_DROME RecName: Full=Transitional endoplasmic reticulum ATPase TER94; AltName: Full=Valosin-containing protein homolog	42.06	126	72	3	1	125	805	1173	3e-16	79.7
Harm	HARM029865	0	0	0	4	1234	gi|14424436|sp|P13607.3|ATNA_DROME	ATNA_DROME RecName: Full=Sodium/potassium-transporting ATPase subunit alpha; Short=Na(+)/K(+) ATPase alpha subunit; AltName: Full=Sodium pump subunit alpha	100	41	0	0	16	56	124	2	1e-17	84.3
Harm	HARM036459	8	10	7	3	182	gi|30581066|sp|Q27533.2|YH2M_CAEEL	YH2M_CAEEL RecName: Full=Probable cation-transporting ATPase W08D2.5	55	60	27	0	1031	1090	3	182	2e-14	77.4
Harm	HARM047779	2	0	0	0	305	gi|332030227|gb|EGI70010.1|	ATPase family AAA domain-containing protein 5 [Acromyrmex echinatior]	60.47	43	17	0	1120	1162	130	2	2e-07	54.3
Harm	HARM049933	4	0	10	59	399	gi|14286117|sp|Q24251.2|ATP5H_DROME	ATP5H_DROME RecName: Full=ATP synthase subunit d, mitochondrial; Short=ATPase subunit d	47.75	111	58	0	54	164	1	333	3e-27	116
Harm	HARM051295	187	77	64	41	609	gi|1171633|sp|P46441.1|N2B_HAEIR	N2B_HAEIR RecName: Full=Putative ATPase N2B; AltName: Full=HFN2B	53.92	204	89	5	265	463	1	609	3e-58	221
Harm	HARM051420	0	0	5	21	330	gi|14286117|sp|Q24251.2|ATP5H_DROME	ATP5H_DROME RecName: Full=ATP synthase subunit d, mitochondrial; Short=ATPase subunit d	45.45	110	59	1	11	119	1	330	3e-22	100
Harm	HARM051890	0	0	2	0	336	gi|166897623|sp|P56701.2|PSMD2_BOVIN	PSMD2_BOVIN RecName: Full=26S proteasome non-ATPase regulatory subunit 2; AltName: Full=26S proteasome regulatory subunit RPN1; AltName: Full=26S proteasome regulatory subunit S2; AltName: Full=26S proteasome subunit p97; AltName: Full=Tumor necrosis factor type 1 receptor-associated protein 2	88.1	42	5	0	33	74	210	335	5e-16	79.7
Harm	HARM052092	0	4	0	0	259	gi|1172638|sp|P46507.1|PRS6B_MANSE	PRS6B_MANSE RecName: Full=26S protease regulatory subunit 6B; AltName: Full=ATPase MS73	45.95	37	20	0	113	149	251	141	1e-07	39.7
Harm	HARM052096	0	4	0	0	227	gi|1172638|sp|P46507.1|PRS6B_MANSE	PRS6B_MANSE RecName: Full=26S protease regulatory subunit 6B; AltName: Full=ATPase MS73	42.5	40	23	0	128	167	3	122	1e-06	35
Harm	HARM052177	0	0	2	0	273	gi|12643737|sp|Q24048.2|ATPB2_DROME	ATPB2_DROME RecName: Full=Sodium/potassium-transporting ATPase subunit beta-2; AltName: Full=Protein nervana 2; AltName: Full=Sodium/potassium-dependent ATPase subunit beta-2	40.74	81	39	3	154	225	247	5	2e-10	62
Harm	HARM052897	0	0	5	21	346	gi|14286117|sp|Q24251.2|ATP5H_DROME	ATP5H_DROME RecName: Full=ATP synthase subunit d, mitochondrial; Short=ATPase subunit d	33.63	113	74	1	11	122	346	8	4e-12	66.6
Harm	HARM053550	151	80	28	46	362	gi|51704266|sp|P26270.6|PSD7_DROME	PSD7_DROME RecName: Full=26S proteasome non-ATPase regulatory subunit 7; AltName: Full=26S proteasome regulatory subunit RPN8; AltName: Full=26S proteasome regulatory subunit S12; AltName: Full=Proteasome subunit p39B; AltName: Full=Proteasome subunit p40; AltName: Full=Protein Mov34	91.67	60	5	0	90	149	3	182	2e-43	123
Harm	HARM054305	0	2	0	0	510	gi|13124003|sp|O95433.1|AHSA1_HUMAN	AHSA1_HUMAN RecName: Full=Activator of 90 kDa heat shock protein ATPase homolog 1; Short=AHA1; AltName: Full=p38	62.13	169	63	1	135	302	3	509	4e-57	217
Harm	HARM057257	28	33	15	15	132	gi|97536964|sp|O61470.2|PSMD3_ANOGA	PSMD3_ANOGA RecName: Full=Probable 26S proteasome non-ATPase regulatory subunit 3; Short=26S proteasome subunit S3; AltName: Full=26S proteasome regulatory subunit RPN3; AltName: Full=Diphenol oxidase A2 component; Short=DOX-A2	100	26	0	0	396	421	1	78	1e-08	57
Harm	HARM063230	203	292	199	333	290	gi|341942264|sp|Q9D8W5.4|PSD12_MOUSE	PSD12_MOUSE RecName: Full=26S proteasome non-ATPase regulatory subunit 12; AltName: Full=26S proteasome regulatory subunit RPN5; AltName: Full=26S proteasome regulatory subunit p55	98.33	60	1	0	391	450	1	180	2e-29	125
Harm	HARM064461	0	0	0	2	607	gi|14424436|sp|P13607.3|ATNA_DROME	ATNA_DROME RecName: Full=Sodium/potassium-transporting ATPase subunit alpha; Short=Na(+)/K(+) ATPase alpha subunit; AltName: Full=Sodium pump subunit alpha	81.58	190	35	1	9	198	60	605	1e-86	317
Harm	HARM065040	124	57	92	101	733	gi|401333|sp|P31478.1|VATF_MANSE	VATF_MANSE RecName: Full=V-type proton ATPase subunit F; Short=V-ATPase subunit F; AltName: Full=V-ATPase 14 kDa subunit; AltName: Full=Vacuolar proton pump subunit F	91.2	125	10	1	1	124	73	447	5e-63	235
Harm	HARM065097	0	4	0	2	748	gi|6647560|sp|Q24368.1|ISWI_DROME	ISWI_DROME RecName: Full=Chromatin-remodeling complex ATPase chain Iswi; AltName: Full=CHRAC 140 kDa subunit; AltName: Full=Nucleosome-remodeling factor 140 kDa subunit; Short=NURF-140; AltName: Full=Protein imitation swi	68.98	187	32	3	550	710	3	557	1e-57	220
Harm	HARM065323	1949	3149	3330	2816	530	gi|12585249|sp|O44441.1|ATIF2_CAEEL	ATIF2_CAEEL RecName: Full=ATPase inhibitor mai-2, mitochondrial; Flags: Precursor	75.79	95	23	0	9	103	116	400	8e-23	101
Harm	HARM065324	1966	3216	3388	2871	572	gi|12585249|sp|O44441.1|ATIF2_CAEEL	ATIF2_CAEEL RecName: Full=ATPase inhibitor mai-2, mitochondrial; Flags: Precursor	80.58	103	20	0	1	103	131	439	1e-30	127
Harm	HARM065578	0	0	0	2	606	gi|12229884|sp|Q9WTV5.1|PSMD9_RAT	PSMD9_RAT RecName: Full=26S proteasome non-ATPase regulatory subunit 9; AltName: Full=26S proteasome regulatory subunit p27; AltName: Full=Transactivating protein Bridge-1	44.71	85	47	0	4	88	84	338	1e-17	84.3
Harm	HARM066674	332	223	141	218	800	gi|51702772|sp|P62333.1|PRS10_HUMAN	PRS10_HUMAN RecName: Full=26S protease regulatory subunit 10B; AltName: Full=26S proteasome AAA-ATPase subunit RPT4; AltName: Full=Proteasome 26S subunit ATPase 6; AltName: Full=Proteasome subunit p42	41.25	80	47	1	48	127	394	627	1e-10	61.2
Harm	HARM066711	888	1272	695	423	1057	gi|51701863|sp|Q9V3H2.1|PSDE_DROME	PSDE_DROME RecName: Full=26S proteasome non-ATPase regulatory subunit 14; AltName: Full=26S proteasome regulatory complex subunit p37B; AltName: Full=26S proteasome regulatory subunit rpn11; AltName: Full=Yippee-interacting protein 5	93.97	199	12	0	110	308	355	951	6e-118	392
Harm	HARM066719	644	439	292	475	1096	gi|52783229|sp|Q8BG32.3|PSD11_MOUSE	PSD11_MOUSE RecName: Full=26S proteasome non-ATPase regulatory subunit 11; AltName: Full=26S proteasome regulatory subunit RPN6; AltName: Full=26S proteasome regulatory subunit S9; AltName: Full=26S proteasome regulatory subunit p44.5	50.72	207	97	6	175	376	28	627	3e-41	164

## Sheet: H.assulta
Table S5 Food digestion or detoxification related enzymes
species	seq_id	Egg	Larva	Pupa	Adult	seq_length	blast_nr	annotation	identity(%)	alignment length	Number_of_mismatches	number_of gaps	query begin	query_end	subject_begin	subject_end	e-vaule	bit_score
Hass	HARM000756	75	115	154	188	1189	gi|263406173|sp|B0WEV5.1|ASNA_CULQU	ASNA_CULQU RecName: Full=ATPase ASNA1 homolog; AltName: Full=Arsenical pump-driving ATPase homolog; AltName: Full=Arsenite-stimulated ATPase	73.94	330	86	1	4	333	193	1176	2e-135	477
Hass	HARM000947	152	142	325	367	1308	gi|2494625|sp|Q15008.1|PSMD6_HUMAN	PSMD6_HUMAN RecName: Full=26S proteasome non-ATPase regulatory subunit 6; AltName: Full=26S proteasome regulatory subunit RPN7; AltName: Full=26S proteasome regulatory subunit S10; AltName: Full=Breast cancer-associated protein SGA-113M; AltName: Full=Phosphonoformate immuno-associated protein 4; AltName: Full=Proteasome regulatory particle subunit p44S10; AltName: Full=p42A	40.52	385	221	7	13	389	1150	26	2e-80	295
Hass	HARM001152	0	91	0	4	598	gi|12643737|sp|Q24048.2|ATPB2_DROME	ATPB2_DROME RecName: Full=Sodium/potassium-transporting ATPase subunit beta-2; AltName: Full=Protein nervana 2; AltName: Full=Sodium/potassium-dependent ATPase subunit beta-2	51.47	136	62	3	178	309	3	404	2e-34	141
Hass	HARM001311	17	3	9	10	321	gi|257051069|sp|P23787.3|TERA_XENLA	TERA_XENLA RecName: Full=Transitional endoplasmic reticulum ATPase; Short=TER ATPase; AltName: Full=15S Mg(2+)-ATPase p97 subunit; Short=p97; AltName: Full=Valosin-containing protein; Short=VCP	79.81	104	21	0	102	205	6	317	4e-46	182
Hass	HARM001560	0	5	0	0	547	gi|1171772|sp|P46461.1|NSF1_DROME	NSF1_DROME RecName: Full=Vesicle-fusing ATPase 1; AltName: Full=N-ethylmaleimide-sensitive fusion protein 1; Short=NEM-sensitive fusion protein 1; AltName: Full=Protein comatose; AltName: Full=Vesicular-fusion protein NSF1; AltName: Full=dNsf-1; Short=NSF-1	39.58	96	56	1	22	115	1	288	2e-10	60.8
Hass	HARM001753	0	0	0	2	620	gi|12643737|sp|Q24048.2|ATPB2_DROME	ATPB2_DROME RecName: Full=Sodium/potassium-transporting ATPase subunit beta-2; AltName: Full=Protein nervana 2; AltName: Full=Sodium/potassium-dependent ATPase subunit beta-2	42.7	178	97	3	137	309	29	556	5e-38	153
Hass	HARM001902	11	14	13	12	951	gi|21264496|sp|O17071.2|PRS10_CAEEL	PRS10_CAEEL RecName: Full=Probable 26S protease regulatory subunit 10B; AltName: Full=26S proteasome AAA-ATPase subunit rpt-4; AltName: Full=Proteasome regulatory particle ATPase-like protein 4	42.68	82	47	1	46	127	702	941	4e-12	65.9
Hass	HARM001974	2	12	7	18	1152	gi|12643737|sp|Q24048.2|ATPB2_DROME	ATPB2_DROME RecName: Full=Sodium/potassium-transporting ATPase subunit beta-2; AltName: Full=Protein nervana 2; AltName: Full=Sodium/potassium-dependent ATPase subunit beta-2	40.8	299	166	5	22	309	165	1052	3e-65	244
Hass	HARM004028	0	4	0	0	1156	gi|1171772|sp|P46461.1|NSF1_DROME	NSF1_DROME RecName: Full=Vesicle-fusing ATPase 1; AltName: Full=N-ethylmaleimide-sensitive fusion protein 1; Short=NEM-sensitive fusion protein 1; AltName: Full=Protein comatose; AltName: Full=Vesicular-fusion protein NSF1; AltName: Full=dNsf-1; Short=NSF-1	57.75	71	30	0	676	746	2	214	8e-18	88.2
Hass	HARM004992	8	43	20	0	481	gi|401323|sp|P31400.1|VATA_MANSE	VATA_MANSE RecName: Full=V-type proton ATPase catalytic subunit A; Short=V-ATPase subunit A; AltName: Full=V-ATPase 69 kDa subunit; AltName: Full=Vacuolar proton pump subunit alpha	88.75	160	18	0	138	297	1	480	2e-84	309
Hass	HARM005279	6	0	0	0	362	gi|122087253|sp|Q7KN62.1|TERA_DROME	TERA_DROME RecName: Full=Transitional endoplasmic reticulum ATPase TER94; AltName: Full=Valosin-containing protein homolog	97.5	120	3	0	218	337	2	361	5e-56	214
Hass	HARM005522	236	659	295	348	2306	gi|166215094|sp|Q7PPA5.5|ATC1_ANOGA	ATC1_ANOGA RecName: Full=Calcium-transporting ATPase sarcoplasmic/endoplasmic reticulum type; AltName: Full=Calcium pump	67.39	46	9	1	976	1015	1	138	5e-09	59.3
Hass	HARM005634	21	171	44	15	1353	gi|401326|sp|P31410.1|VATB_HELVI	VATB_HELVI RecName: Full=V-type proton ATPase subunit B; Short=V-ATPase subunit B; AltName: Full=Vacuolar proton pump subunit B	27.93	222	159	5	237	457	687	1283	7e-16	81.6
Hass	HARM005696	2	0	0	0	1839	gi|3915315|sp|Q29466.1|VPP1_BOVIN	VPP1_BOVIN RecName: Full=V-type proton ATPase 116 kDa subunit a isoform 1; Short=V-ATPase 116 kDa isoform a1; AltName: Full=Clathrin-coated vesicle/synaptic vesicle proton pump 116 kDa subunit; AltName: Full=Vacuolar adenosine triphosphatase subunit Ac116; AltName: Full=Vacuolar proton pump subunit 1; AltName: Full=Vacuolar proton translocating ATPase 116 kDa subunit a isoform 1	57.05	454	195	4	253	706	237	1574	3e-163	532
Hass	HARM005910	2733	14781	8759	2397	1687	gi|401323|sp|P31400.1|VATA_MANSE	VATA_MANSE RecName: Full=V-type proton ATPase catalytic subunit A; Short=V-ATPase subunit A; AltName: Full=V-ATPase 69 kDa subunit; AltName: Full=Vacuolar proton pump subunit alpha	94.28	332	19	0	283	614	1	996	0	657
Hass	HARM006045	31	865	85	67	775	gi|728779|sp|P40682.1|VAS1_BOVIN	VAS1_BOVIN RecName: Full=V-type proton ATPase subunit S1; Short=V-ATPase subunit S1; AltName: Full=V-ATPase Ac45 subunit; AltName: Full=V-ATPase S1 accessory protein; AltName: Full=Vacuolar proton pump subunit S1; Flags: Precursor	37.5	80	50	1	298	377	728	501	1e-08	57
Hass	HARM006309	2	2	0	0	1095	gi|18202961|sp|Q9HD20.2|AT131_HUMAN	AT131_HUMAN RecName: Full=Probable cation-transporting ATPase 13A1	31.78	214	130	4	195	392	426	1064	9e-21	98.6
Hass	HARM007089	12547	14493	16512	7948	1919	gi|1718095|sp|P55277.1|VATL_HELVI	VATL_HELVI RecName: Full=V-type proton ATPase 16 kDa proteolipid subunit; Short=V-ATPase 16 kDa proteolipid subunit; AltName: Full=Vacuolar proton pump 16 kDa proteolipid subunit	94.16	154	8	1	7	159	216	677	4e-74	272
Hass	HARM007896	414	1286	1055	538	735	gi|121957493|sp|Q2KIB5.1|VA0E2_BOVIN	VA0E2_BOVIN RecName: Full=V-type proton ATPase subunit e 2; Short=V-ATPase subunit e 2; AltName: Full=Vacuolar proton pump subunit e 2	57.14	84	36	0	1	84	102	353	2e-24	106
Hass	HARM007904	2936	2187	2638	1851	926	gi|12644469|sp|Q94516.2|AT5F1_DROME	AT5F1_DROME RecName: Full=ATP synthase subunit b, mitochondrial; Short=ATPase subunit b; AltName: Full=FO-ATP synthase subunit b; Flags: Precursor	67.84	199	64	0	41	239	230	826	2e-81	297
Hass	HARM008156	268	154	396	416	1375	gi|17380558|sp|P55035.2|PSMD4_DROME	PSMD4_DROME RecName: Full=26S proteasome non-ATPase regulatory subunit 4; AltName: Full=26S proteasome regulatory subunit RPN10; AltName: Full=26S proteasome regulatory subunit S5A; AltName: Full=54 kDa subunit of mu particle; AltName: Full=Multiubiquitin chain-binding protein; AltName: Full=p54	93.24	340	23	0	1	340	107	1126	6e-163	568
Hass	HARM008734	4277	5657	3603	1441	745	gi|221222437|sp|Q292Q0.2|ATC1_DROPS	ATC1_DROPS RecName: Full=Calcium-transporting ATPase sarcoplasmic/endoplasmic reticulum type; AltName: Full=Calcium pump	83.33	30	5	0	965	994	741	652	3e-08	56.6
Hass	HARM008768	0	0	4	0	398	gi|12643737|sp|Q24048.2|ATPB2_DROME	ATPB2_DROME RecName: Full=Sodium/potassium-transporting ATPase subunit beta-2; AltName: Full=Protein nervana 2; AltName: Full=Sodium/potassium-dependent ATPase subunit beta-2	39.83	118	70	2	17	133	39	389	2e-17	85.9
Hass	HARM009102	0	2	0	0	482	gi|8134331|sp|Q9Y2Q0.1|AT8A1_HUMAN	AT8A1_HUMAN RecName: Full=Probable phospholipid-transporting ATPase IA; AltName: Full=ATPase class I type 8A member 1; AltName: Full=Chromaffin granule ATPase II	62.04	108	41	0	969	1076	481	158	4e-39	159
Hass	HARM009115	0	2	0	0	435	gi|218511924|sp|O75185.2|AT2C2_HUMAN	AT2C2_HUMAN RecName: Full=Calcium-transporting ATPase type 2C member 2; Short=ATPase 2C2; AltName: Full=Secretory pathway Ca(2+)-ATPase 2	48.94	141	66	3	383	517	1	423	1e-31	134
Hass	HARM009287	0	2	0	0	461	gi|341940250|sp|Q80XR2.2|AT2C1_MOUSE	AT2C1_MOUSE RecName: Full=Calcium-transporting ATPase type 2C member 1; Short=ATPase 2C1; AltName: Full=ATP-dependent Ca(2+) pump PMR1	41.75	103	60	0	748	850	1	309	1e-15	81.3
Hass	HARM009310	2	17	3	0	760	gi|342187144|sp|Q9Z1G4.3|VPP1_MOUSE	VPP1_MOUSE RecName: Full=V-type proton ATPase 116 kDa subunit a isoform 1; Short=V-ATPase 116 kDa isoform a1; AltName: Full=Clathrin-coated vesicle/synaptic vesicle proton pump 116 kDa subunit; AltName: Full=Vacuolar adenosine triphosphatase subunit Ac116; AltName: Full=Vacuolar proton pump subunit 1; AltName: Full=Vacuolar proton translocating ATPase 116 kDa subunit a isoform 1	70.42	142	40	2	1	140	137	553	5e-53	205
Hass	HARM009692	338	204	460	486	1772	gi|97536964|sp|O61470.2|PSMD3_ANOGA	PSMD3_ANOGA RecName: Full=Probable 26S proteasome non-ATPase regulatory subunit 3; Short=26S proteasome subunit S3; AltName: Full=26S proteasome regulatory subunit RPN3; AltName: Full=Diphenol oxidase A2 component; Short=DOX-A2	80.17	459	91	0	38	496	229	1605	0	694
Hass	HARM010171	0	0	2	0	1593	gi|82185696|sp|Q6NVR9.1|ATAD3_XENTR	ATAD3_XENTR RecName: Full=ATPase family AAA domain-containing protein 3	70.49	305	84	2	39	337	241	1155	1e-151	347
Hass	HARM010265	8	80	18	4	1251	gi|12585498|sp|Q9U5N1.1|VATC_MANSE	VATC_MANSE RecName: Full=V-type proton ATPase subunit C; Short=V-ATPase subunit C; AltName: Full=Vacuolar proton pump subunit C	78.52	270	58	0	545	814	437	1246	2e-125	446
Hass	HARM010466	27	17	39	85	2736	gi|6647560|sp|Q24368.1|ISWI_DROME	ISWI_DROME RecName: Full=Chromatin-remodeling complex ATPase chain Iswi; AltName: Full=CHRAC 140 kDa subunit; AltName: Full=Nucleosome-remodeling factor 140 kDa subunit; Short=NURF-140; AltName: Full=Protein imitation swi	84.9	649	96	3	144	790	1	1941	0	1117
Hass	HARM010492	468	82	118	437	2936	gi|238692326|sp|B3EX35.1|KATL1_SORAR	KATL1_SORAR RecName: Full=Katanin p60 ATPase-containing subunit A-like 1; Short=Katanin p60 subunit A-like 1; AltName: Full=p60 katanin-like 1	28.57	119	77	3	11	121	1389	1739	2e-06	47.4
Hass	HARM010521	8	2	4	4	2448	gi|51701864|sp|Q9V3P6.1|PSMD1_DROME	PSMD1_DROME RecName: Full=26S proteasome non-ATPase regulatory subunit 1; AltName: Full=26S proteasome regulatory complex subunit p110; AltName: Full=26S proteasome regulatory subunit RPN2	77.2	785	178	4	1	784	132	2447	0	1219
Hass	HARM010531	0	0	9	2	1618	gi|75041738|sp|Q5R9I6.1|PSMD2_PONAB	PSMD2_PONAB RecName: Full=26S proteasome non-ATPase regulatory subunit 2	79.41	170	35	1	1	170	421	921	1e-76	280
Hass	HARM010607	22	10	15	30	925	gi|88908538|sp|P84169.1|PSD13_CHICK	PSD13_CHICK RecName: Full=26S proteasome non-ATPase regulatory subunit 13; AltName: Full=26S proteasome regulatory subunit RPN9; AltName: Full=26S proteasome regulatory subunit S11; AltName: Full=26S proteasome regulatory subunit p40.5	69.13	298	91	1	1	297	894	1	8e-117	416
Hass	HARM010614	10	21	18	4	2230	gi|82185696|sp|Q6NVR9.1|ATAD3_XENTR	ATAD3_XENTR RecName: Full=ATPase family AAA domain-containing protein 3	27.7	148	106	5	509	655	1030	1452	8e-08	55.1
Hass	HARM010674	0	24	0	4	693	gi|12643737|sp|Q24048.2|ATPB2_DROME	ATPB2_DROME RecName: Full=Sodium/potassium-transporting ATPase subunit beta-2; AltName: Full=Protein nervana 2; AltName: Full=Sodium/potassium-dependent ATPase subunit beta-2	38.16	207	116	4	16	210	621	1	8e-37	149
Hass	HARM011607	1550	844	1091	1642	714	gi|51701864|sp|Q9V3P6.1|PSMD1_DROME	PSMD1_DROME RecName: Full=26S proteasome non-ATPase regulatory subunit 1; AltName: Full=26S proteasome regulatory complex subunit p110; AltName: Full=26S proteasome regulatory subunit RPN2	67.21	61	20	1	940	1000	268	447	2e-17	87.8
Hass	HARM011756	2	8	0	4	838	gi|14285348|sp|P58165.1|AT2B2_OREMO	AT2B2_OREMO RecName: Full=Plasma membrane calcium-transporting ATPase 2; Short=PMCA2; AltName: Full=Plasma membrane calcium ATPase isoform 2; AltName: Full=Plasma membrane calcium pump isoform 2	27.34	256	169	9	66	304	88	819	4e-11	66.2
Hass	HARM011757	0	16	3	0	1913	gi|14424436|sp|P13607.3|ATNA_DROME	ATNA_DROME RecName: Full=Sodium/potassium-transporting ATPase subunit alpha; Short=Na(+)/K(+) ATPase alpha subunit; AltName: Full=Sodium pump subunit alpha	97.52	121	3	0	16	136	994	1356	1e-66	247
Hass	HARM012155	0	7	22	5	615	gi|263406173|sp|B0WEV5.1|ASNA_CULQU	ASNA_CULQU RecName: Full=ATPase ASNA1 homolog; AltName: Full=Arsenical pump-driving ATPase homolog; AltName: Full=Arsenite-stimulated ATPase	69.16	107	29	2	231	333	284	598	1e-56	147
Hass	HARM012228	9	48	13	11	1751	gi|18203527|sp|Q9UZC8.1|RAD50_PYRAB	RAD50_PYRAB RecName: Full=DNA double-strand break repair Rad50 ATPase	21.54	534	408	9	9758	10280	1751	198	8e-28	124
Hass	HARM013221	0	9	0	0	1579	gi|1171633|sp|P46441.1|N2B_HAEIR	N2B_HAEIR RecName: Full=Putative ATPase N2B; AltName: Full=HFN2B	51.86	403	189	10	37	434	403	1578	4e-110	394
Hass	HARM013269	2	8	3	0	378	gi|342187144|sp|Q9Z1G4.3|VPP1_MOUSE	VPP1_MOUSE RecName: Full=V-type proton ATPase 116 kDa subunit a isoform 1; Short=V-ATPase 116 kDa isoform a1; AltName: Full=Clathrin-coated vesicle/synaptic vesicle proton pump 116 kDa subunit; AltName: Full=Vacuolar adenosine triphosphatase subunit Ac116; AltName: Full=Vacuolar proton pump subunit 1; AltName: Full=Vacuolar proton translocating ATPase 116 kDa subunit a isoform 1	54.17	72	33	1	1	72	96	308	2e-16	83.6
Hass	HARM014370	0	2	0	0	765	gi|1171633|sp|P46441.1|N2B_HAEIR	N2B_HAEIR RecName: Full=Putative ATPase N2B; AltName: Full=HFN2B	45.81	203	106	5	265	463	1	603	1e-44	176
Hass	HARM014531	0	2	0	0	971	gi|122065135|sp|P98199.2|AT8B2_MOUSE	AT8B2_MOUSE RecName: Full=Probable phospholipid-transporting ATPase ID; AltName: Full=ATPase class I type 8B member 2	42.62	122	58	1	680	789	442	77	4e-37	102
Hass	HARM014849	0	2	0	0	364	gi|12585497|sp|Q9U5N0.1|VATH_MANSE	VATH_MANSE RecName: Full=V-type proton ATPase subunit H; Short=V-ATPase subunit H; AltName: Full=Vacuolar proton pump subunit H	97.3	37	1	0	178	214	112	2	2e-15	79.7
Hass	HARM015249	4	30	12	5	124	gi|401332|sp|P31402.1|VATE_MANSE	VATE_MANSE RecName: Full=V-type proton ATPase subunit E; Short=V-ATPase subunit E; AltName: Full=V-ATPase 26 kDa subunit; AltName: Full=Vacuolar proton pump subunit E	77.5	40	9	0	152	191	3	122	7e-12	66.2
Hass	HARM015310	45	195	72	26	1273	gi|12585456|sp|Q25531.1|VA0D_MANSE	VA0D_MANSE RecName: Full=V-type proton ATPase subunit d; Short=V-ATPase subunit d; AltName: Full=M40; AltName: Full=V-ATPase 40 kDa subunit; AltName: Full=Vacuolar proton pump subunit d	47.38	344	181	1	4	347	1126	98	6e-98	353
Hass	HARM015659	367	1952	814	393	2076	gi|47606195|sp|Q91V37.1|VATO_MOUSE	VATO_MOUSE RecName: Full=V-type proton ATPase 21 kDa proteolipid subunit; Short=V-ATPase 21 kDa proteolipid subunit; AltName: Full=23 kDa subunit of V-ATPase; AltName: Full=Vacuolar proton pump 21 kDa proteolipid subunit	35.95	153	89	2	16	159	1795	1337	2e-16	80.9
Hass	HARM015722	4	2	0	2	257	gi|51701864|sp|Q9V3P6.1|PSMD1_DROME	PSMD1_DROME RecName: Full=26S proteasome non-ATPase regulatory subunit 1; AltName: Full=26S proteasome regulatory complex subunit p110; AltName: Full=26S proteasome regulatory subunit RPN2	82.93	82	14	0	772	853	253	8	1e-30	130
Hass	HARM015725	26	169	34	25	2611	gi|14285350|sp|Q9R0K7.2|AT2B2_MOUSE	AT2B2_MOUSE RecName: Full=Plasma membrane calcium-transporting ATPase 2; Short=PMCA2; AltName: Full=Plasma membrane calcium ATPase isoform 2; AltName: Full=Plasma membrane calcium pump isoform 2	25.49	408	284	15	604	991	829	1857	5e-13	72.8
Hass	HARM015729	18	5	0	27	140	gi|27808683|sp|P90747.3|YE56_CAEEL	YE56_CAEEL RecName: Full=Probable cation-transporting ATPase C10C6.6	63.16	38	14	0	1049	1086	26	139	3e-09	60.1
Hass	HARM015869	122	2642	334	599	2956	gi|14424436|sp|P13607.3|ATNA_DROME	ATNA_DROME RecName: Full=Sodium/potassium-transporting ATPase subunit alpha; Short=Na(+)/K(+) ATPase alpha subunit; AltName: Full=Sodium pump subunit alpha	92.15	382	30	0	660	1041	3	1148	0	744
Hass	HARM016272	0	2	0	0	170	gi|8134331|sp|Q9Y2Q0.1|AT8A1_HUMAN	AT8A1_HUMAN RecName: Full=Probable phospholipid-transporting ATPase IA; AltName: Full=ATPase class I type 8A member 1; AltName: Full=Chromaffin granule ATPase II	67.27	55	17	1	554	607	4	168	1e-13	74.7
Hass	HARM016701	115	592	154	27	3601	gi|166215094|sp|Q7PPA5.5|ATC1_ANOGA	ATC1_ANOGA RecName: Full=Calcium-transporting ATPase sarcoplasmic/endoplasmic reticulum type; AltName: Full=Calcium pump	35.56	135	65	4	16	128	1230	1610	4e-12	66.2
Hass	HARM017252	2	0	0	0	187	gi|82082056|sp|Q5ZKB7.1|AT134_CHICK	AT134_CHICK RecName: Full=Probable cation-transporting ATPase 13A4; AltName: Full=P5-ATPase isoform 4	52.54	59	28	0	416	474	8	184	2e-11	68.2
Hass	HARM017780	0	8	0	0	195	gi|114385|sp|P28774.1|AT1B_ARTSF	AT1B_ARTSF RecName: Full=Sodium/potassium-transporting ATPase subunit alpha-B; Short=Na(+)/K(+) ATPase alpha-B subunit; AltName: Full=Sodium pump subunit alpha-B	90.62	64	6	0	819	882	193	2	5e-28	122
Hass	HARM017889	188	131	329	295	1584	gi|341942264|sp|Q9D8W5.4|PSD12_MOUSE	PSD12_MOUSE RecName: Full=26S proteasome non-ATPase regulatory subunit 12; AltName: Full=26S proteasome regulatory subunit RPN5; AltName: Full=26S proteasome regulatory subunit p55	90.89	450	41	0	1	450	103	1452	0	798
Hass	HARM018157	706	3248	2240	752	1974	gi|12585497|sp|Q9U5N0.1|VATH_MANSE	VATH_MANSE RecName: Full=V-type proton ATPase subunit H; Short=V-ATPase subunit H; AltName: Full=Vacuolar proton pump subunit H	97.92	288	6	0	188	475	1255	392	9e-167	582
Hass	HARM018172	34	227	66	31	2249	gi|3915315|sp|Q29466.1|VPP1_BOVIN	VPP1_BOVIN RecName: Full=V-type proton ATPase 116 kDa subunit a isoform 1; Short=V-ATPase 116 kDa isoform a1; AltName: Full=Clathrin-coated vesicle/synaptic vesicle proton pump 116 kDa subunit; AltName: Full=Vacuolar adenosine triphosphatase subunit Ac116; AltName: Full=Vacuolar proton pump subunit 1; AltName: Full=Vacuolar proton translocating ATPase 116 kDa subunit a isoform 1	57.65	699	284	9	234	920	51	2120	0	837
Hass	HARM018412	315	175	459	669	1861	gi|52783229|sp|Q8BG32.3|PSD11_MOUSE	PSD11_MOUSE RecName: Full=26S proteasome non-ATPase regulatory subunit 11; AltName: Full=26S proteasome regulatory subunit RPN6; AltName: Full=26S proteasome regulatory subunit S9; AltName: Full=26S proteasome regulatory subunit p44.5	78.12	393	86	0	2	394	248	1426	1e-167	584
Hass	HARM019005	60	146	73	99	216	gi|75075973|sp|Q4R5B0.1|ATPG_MACFA	ATPG_MACFA RecName: Full=ATP synthase subunit gamma, mitochondrial; AltName: Full=F-ATPase gamma subunit; Flags: Precursor	47.14	70	37	0	198	267	4	213	4e-17	84.3
Hass	HARM021548	108	563	307	72	1084	gi|401332|sp|P31402.1|VATE_MANSE	VATE_MANSE RecName: Full=V-type proton ATPase subunit E; Short=V-ATPase subunit E; AltName: Full=V-ATPase 26 kDa subunit; AltName: Full=Vacuolar proton pump subunit E	88.94	226	25	0	1	226	143	820	6e-94	338
Hass	HARM022022	65	34	80	60	297	gi|206557772|sp|A8XZB0.1|ATIF2_CAEBR	ATIF2_CAEBR RecName: Full=ATPase inhibitor mai-2, mitochondrial; Flags: Precursor	38.6	57	35	0	45	101	222	52	4e-07	49.3
Hass	HARM022127	2	8	0	0	1163	gi|12643736|sp|Q24046.2|ATPB1_DROME	ATPB1_DROME RecName: Full=Sodium/potassium-transporting ATPase subunit beta-1; AltName: Full=Protein nervana 1; AltName: Full=Sodium/potassium-dependent ATPase subunit beta-1	37.37	297	181	6	18	309	135	935	2e-50	194
Hass	HARM022363	9	6	7	4	1990	gi|30315914|sp|Q8BK64.2|AHSA1_MOUSE	AHSA1_MOUSE RecName: Full=Activator of 90 kDa heat shock protein ATPase homolog 1; Short=AHA1	74.43	348	82	2	1	341	244	1287	1e-154	541
Hass	HARM022858	7	10	11	3	359	gi|341940250|sp|Q80XR2.2|AT2C1_MOUSE	AT2C1_MOUSE RecName: Full=Calcium-transporting ATPase type 2C member 1; Short=ATPase 2C1; AltName: Full=ATP-dependent Ca(2+) pump PMR1	56.82	88	33	1	835	917	3	266	5e-17	85.5
Hass	HARM023144	12	94	33	6	2123	gi|342187144|sp|Q9Z1G4.3|VPP1_MOUSE	VPP1_MOUSE RecName: Full=V-type proton ATPase 116 kDa subunit a isoform 1; Short=V-ATPase 116 kDa isoform a1; AltName: Full=Clathrin-coated vesicle/synaptic vesicle proton pump 116 kDa subunit; AltName: Full=Vacuolar adenosine triphosphatase subunit Ac116; AltName: Full=Vacuolar proton pump subunit 1; AltName: Full=Vacuolar proton translocating ATPase 116 kDa subunit a isoform 1	90.67	504	32	2	226	714	608	2119	0	955
Hass	HARM023594	65	57	90	80	1596	gi|18202961|sp|Q9HD20.2|AT131_HUMAN	AT131_HUMAN RecName: Full=Probable cation-transporting ATPase 13A1	30.34	145	82	4	627	752	3	425	2e-09	60.8
Hass	HARM024084	2293	4150	3172	1799	1401	gi|12585494|sp|Q9U0S4.1|VATD_MANSE	VATD_MANSE RecName: Full=V-type proton ATPase subunit D; Short=V-ATPase subunit D; AltName: Full=Vacuolar proton pump subunit D	77.51	249	56	2	1	249	1315	578	4e-103	369
Hass	HARM024289	500	140	225	377	880	gi|115502564|sp|Q3SZ19.1|PSMD9_BOVIN	PSMD9_BOVIN RecName: Full=26S proteasome non-ATPase regulatory subunit 9; AltName: Full=26S proteasome regulatory subunit p27	46.03	63	34	0	149	211	3	191	8e-13	69.3
Hass	HARM024378	147	207	95	75	510	gi|38372614|sp|Q920R6.1|VPP4_MOUSE	VPP4_MOUSE RecName: Full=V-type proton ATPase 116 kDa subunit a isoform 4; Short=V-ATPase 116 kDa isoform a4; AltName: Full=Vacuolar proton translocating ATPase 116 kDa subunit a isoform 4; AltName: Full=Vacuolar proton translocating ATPase 116 kDa subunit a kidney isoform	57.5	80	34	1	835	914	3	239	3e-18	90.1
Hass	HARM024875	38	266	297	22	1363	gi|728779|sp|P40682.1|VAS1_BOVIN	VAS1_BOVIN RecName: Full=V-type proton ATPase subunit S1; Short=V-ATPase subunit S1; AltName: Full=V-ATPase Ac45 subunit; AltName: Full=V-ATPase S1 accessory protein; AltName: Full=Vacuolar proton pump subunit S1; Flags: Precursor	55.7	79	35	1	298	376	1080	1310	5e-18	87.8
Hass	HARM025103	0	0	2	0	717	gi|18202961|sp|Q9HD20.2|AT131_HUMAN	AT131_HUMAN RecName: Full=Probable cation-transporting ATPase 13A1	28.69	237	161	7	449	677	635	9	4e-17	86.3
Hass	HARM025549	2426	7657	5247	1822	1046	gi|401326|sp|P31410.1|VATB_HELVI	VATB_HELVI RecName: Full=V-type proton ATPase subunit B; Short=V-ATPase subunit B; AltName: Full=Vacuolar proton pump subunit B	97.33	150	4	0	341	490	1	450	3e-83	304
Hass	HARM025574	96	101	196	158	897	gi|20532206|sp|O75832.1|PSD10_HUMAN	PSD10_HUMAN RecName: Full=26S proteasome non-ATPase regulatory subunit 10; AltName: Full=26S proteasome regulatory subunit p28; AltName: Full=Gankyrin; AltName: Full=p28(GANK)	30.34	178	123	3	2428	2604	295	816	2e-16	85.5
Hass	HARM025674	686	282	668	598	1502	gi|20532406|sp|P17980.3|PRS6A_HUMAN	PRS6A_HUMAN RecName: Full=26S protease regulatory subunit 6A; AltName: Full=26S proteasome AAA-ATPase subunit RPT5; AltName: Full=Proteasome 26S subunit ATPase 3; AltName: Full=Proteasome subunit P50; AltName: Full=Tat-binding protein 1; Short=TBP-1	42.15	121	70	1	1	121	936	1292	4e-13	69.3
Hass	HARM025707	165	303	304	297	1619	gi|1172640|sp|P46472.1|PRS7_XENLA	PRS7_XENLA RecName: Full=26S protease regulatory subunit 7; AltName: Full=26S proteasome AAA-ATPase subunit RPT1; AltName: Full=Proteasome 26S subunit ATPase 2; AltName: Full=Protein MSS1; Short=xMSS1	42.5	120	65	2	6	121	623	270	9e-17	81.3
Hass	HARM025764	803	120	372	933	1285	gi|51701863|sp|Q9V3H2.1|PSDE_DROME	PSDE_DROME RecName: Full=26S proteasome non-ATPase regulatory subunit 14; AltName: Full=26S proteasome regulatory complex subunit p37B; AltName: Full=26S proteasome regulatory subunit rpn11; AltName: Full=Yippee-interacting protein 5	93.57	311	17	1	1	308	169	1101	2e-172	600
Hass	HARM025783	47	138	199	239	940	gi|51702772|sp|P62333.1|PRS10_HUMAN	PRS10_HUMAN RecName: Full=26S protease regulatory subunit 10B; AltName: Full=26S proteasome AAA-ATPase subunit RPT4; AltName: Full=Proteasome 26S subunit ATPase 6; AltName: Full=Proteasome subunit p42	43.65	126	67	3	6	127	413	784	3e-16	79.3
Hass	HARM025784	14	2	16	8	752	gi|119390895|sp|Q2KIW6.1|PRS10_BOVIN	PRS10_BOVIN RecName: Full=26S protease regulatory subunit 10B; AltName: Full=26S proteasome AAA-ATPase subunit RPT4; AltName: Full=Proteasome 26S subunit ATPase 6	45.1	102	56	0	184	285	443	748	2e-20	96.7
Hass	HARM025839	5547	5252	4854	2601	733	gi|2493098|sp|Q24407.1|ATP5J_DROME	ATP5J_DROME RecName: Full=ATP synthase-coupling factor 6, mitochondrial; Short=ATPase subunit F6; Flags: Precursor	48.6	107	53	3	1	105	50	355	4e-22	99.4
Hass	HARM025871	98	7	18	154	1077	gi|97217547|sp|Q9BRP4.2|PAAF1_HUMAN	PAAF1_HUMAN RecName: Full=Proteasomal ATPase-associated factor 1; AltName: Full=Protein G-16; AltName: Full=WD repeat-containing protein 71	27.84	97	70	0	1041	1137	508	798	1e-06	52
Hass	HARM026156	1218	12159	3207	1847	1125	gi|2493139|sp|Q25532.1|VATG_MANSE	VATG_MANSE RecName: Full=V-type proton ATPase subunit G; Short=V-ATPase subunit G; AltName: Full=V-ATPase 13 kDa subunit; AltName: Full=Vacuolar proton pump subunit G	92.31	117	9	0	1	117	89	439	2e-36	146
Hass	HARM026196	156	940	524	221	1925	gi|223590139|sp|P81134.2|RENR_BOVIN	RENR_BOVIN RecName: Full=Renin receptor; AltName: Full=ATPase H(+)-transporting lysosomal accessory protein 2; AltName: Full=ATPase H(+)-transporting lysosomal-interacting protein 2; AltName: Full=Renin/prorenin receptor; AltName: Full=Vacuolar ATP synthase membrane sector-associated protein M8-9; Short=V-ATPase M8.9 subunit; Flags: Precursor	35.59	281	169	5	1	269	32	871	8e-31	129
Hass	HARM026261	512	393	765	536	1430	gi|1172638|sp|P46507.1|PRS6B_MANSE	PRS6B_MANSE RecName: Full=26S protease regulatory subunit 6B; AltName: Full=ATPase MS73	40.16	122	73	1	1	122	921	1280	2e-10	60.5
Hass	HARM026278	67	95	101	125	604	gi|401333|sp|P31478.1|VATF_MANSE	VATF_MANSE RecName: Full=V-type proton ATPase subunit F; Short=V-ATPase subunit F; AltName: Full=V-ATPase 14 kDa subunit; AltName: Full=Vacuolar proton pump subunit F	92.21	77	6	0	48	124	603	373	1e-36	147
Hass	HARM026279	488	1117	898	562	1012	gi|401333|sp|P31478.1|VATF_MANSE	VATF_MANSE RecName: Full=V-type proton ATPase subunit F; Short=V-ATPase subunit F; AltName: Full=V-ATPase 14 kDa subunit; AltName: Full=Vacuolar proton pump subunit F	91.2	125	10	1	1	124	73	447	5e-63	235
Hass	HARM026576	2	2	0	0	1394	gi|73920471|sp|Q8CG07.1|WRIP1_RAT	WRIP1_RAT RecName: Full=ATPase WRNIP1; AltName: Full=Werner helicase-interacting protein 1	45.43	317	170	4	1	314	464	1393	4e-70	261
Hass	HARM026771	2137	3262	4522	3769	548	gi|12585249|sp|O44441.1|ATIF2_CAEEL	ATIF2_CAEEL RecName: Full=ATPase inhibitor mai-2, mitochondrial; Flags: Precursor	80.58	103	20	0	1	103	86	394	1e-30	127
Hass	HARM026854	9966	15320	11695	6978	958	gi|12585194|sp|Q9U505.1|ATP9_MANSE	ATP9_MANSE RecName: Full=ATP synthase lipid-binding protein, mitochondrial; AltName: Full=ATPase protein 9; AltName: Full=ATPase subunit c; Flags: Precursor	90.54	74	7	0	35	108	183	404	4e-19	89.4
Hass	HARM027039	35	60	65	101	640	gi|68568742|sp|Q5EB68.1|KAD6_RAT	KAD6_RAT RecName: Full=Adenylate kinase isoenzyme 6; AltName: Full=ATP-AMP transphosphorylase 6; AltName: Full=Coilin-interacting nuclear ATPase protein	50.3	167	83	0	4	170	135	635	1e-51	197
Hass	HARM027151	0	0	0	2	1033	gi|115502564|sp|Q3SZ19.1|PSMD9_BOVIN	PSMD9_BOVIN RecName: Full=26S proteasome non-ATPase regulatory subunit 9; AltName: Full=26S proteasome regulatory subunit p27	44.71	85	47	0	4	88	74	328	1e-17	84.3
Hass	HARM027189	835	5559	2187	1216	1512	gi|12644041|sp|O01666.2|ATPG_DROME	ATPG_DROME RecName: Full=ATP synthase subunit gamma, mitochondrial; AltName: Full=F-ATPase gamma subunit; Flags: Precursor	75.81	277	66	2	21	296	149	976	1e-120	428
Hass	HARM027291	1078	1927	2281	1017	931	gi|14286117|sp|Q24251.2|ATP5H_DROME	ATP5H_DROME RecName: Full=ATP synthase subunit d, mitochondrial; Short=ATPase subunit d	64.2	162	58	0	3	164	61	546	2e-60	226
Hass	HARM027370	414	1286	1055	538	667	gi|121957493|sp|Q2KIB5.1|VA0E2_BOVIN	VA0E2_BOVIN RecName: Full=V-type proton ATPase subunit e 2; Short=V-ATPase subunit e 2; AltName: Full=Vacuolar proton pump subunit e 2	57.14	84	36	0	1	84	98	349	2e-24	106
Hass	HARM027371	414	2048	1196	538	783	gi|121957493|sp|Q2KIB5.1|VA0E2_BOVIN	VA0E2_BOVIN RecName: Full=V-type proton ATPase subunit e 2; Short=V-ATPase subunit e 2; AltName: Full=Vacuolar proton pump subunit e 2	57.14	84	36	0	1	84	98	349	2e-24	106
Hass	HARM027461	286	149	294	676	1145	gi|51704266|sp|P26270.6|PSD7_DROME	PSD7_DROME RecName: Full=26S proteasome non-ATPase regulatory subunit 7; AltName: Full=26S proteasome regulatory subunit RPN8; AltName: Full=26S proteasome regulatory subunit S12; AltName: Full=Proteasome subunit p39B; AltName: Full=Proteasome subunit p40; AltName: Full=Protein Mov34	86.11	288	40	0	1	288	156	1019	1e-143	504
Hass	HARM028030	3	65	12	2	666	gi|401323|sp|P31400.1|VATA_MANSE	VATA_MANSE RecName: Full=V-type proton ATPase catalytic subunit A; Short=V-ATPase subunit A; AltName: Full=V-ATPase 69 kDa subunit; AltName: Full=Vacuolar proton pump subunit alpha	85.81	148	21	0	4	151	176	619	3e-70	261
Hass	HARM028213	13	95	56	20	2471	gi|25453455|sp|P30628.3|VPP1_CAEEL	VPP1_CAEEL RecName: Full=Probable V-type proton ATPase 116 kDa subunit a; Short=V-ATPase 116 kDa isoform a; AltName: Full=Uncoordinated protein 32; AltName: Full=Vacuolar proton translocating ATPase 116 kDa subunit a	76.36	275	62	5	649	920	27	818	7e-115	410
Hass	HARM028295	236	189	275	504	1925	gi|122087253|sp|Q7KN62.1|TERA_DROME	TERA_DROME RecName: Full=Transitional endoplasmic reticulum ATPase TER94; AltName: Full=Valosin-containing protein homolog	42.06	126	72	3	1	125	805	1173	3e-16	79.7
Hass	HARM029865	0	6	0	0	1234	gi|14424436|sp|P13607.3|ATNA_DROME	ATNA_DROME RecName: Full=Sodium/potassium-transporting ATPase subunit alpha; Short=Na(+)/K(+) ATPase alpha subunit; AltName: Full=Sodium pump subunit alpha	100	41	0	0	16	56	124	2	1e-17	84.3
Hass	HARM036047	2	0	0	0	180	gi|357613504|gb|EHJ68546.1|	putative ATPase type 13A3 [Danaus plexippus]	72.88	59	16	0	1043	1101	1	177	3e-09	60.1
Hass	HARM036459	7	3	3	8	182	gi|30581066|sp|Q27533.2|YH2M_CAEEL	YH2M_CAEEL RecName: Full=Probable cation-transporting ATPase W08D2.5	55	60	27	0	1031	1090	3	182	2e-14	77.4
Hass	HARM039708	0	2	0	0	203	gi|14285364|sp|Q9NQ11.2|AT132_HUMAN	AT132_HUMAN RecName: Full=Probable cation-transporting ATPase 13A2	50.75	67	33	0	885	951	203	3	6e-12	69.3
Hass	HARM040152	2	8	3	0	207	gi|342187144|sp|Q9Z1G4.3|VPP1_MOUSE	VPP1_MOUSE RecName: Full=V-type proton ATPase 116 kDa subunit a isoform 1; Short=V-ATPase 116 kDa isoform a1; AltName: Full=Clathrin-coated vesicle/synaptic vesicle proton pump 116 kDa subunit; AltName: Full=Vacuolar adenosine triphosphatase subunit Ac116; AltName: Full=Vacuolar proton pump subunit 1; AltName: Full=Vacuolar proton translocating ATPase 116 kDa subunit a isoform 1	71.43	42	12	0	1	42	82	207	1e-11	67.8
Hass	HARM044860	0	2	0	0	253	gi|30316395|sp|Q9Y2G3.2|AT11B_HUMAN	AT11B_HUMAN RecName: Full=Probable phospholipid-transporting ATPase IF; AltName: Full=ATPase IR; AltName: Full=ATPase class VI type 11B	60	35	14	0	30	64	130	234	3e-06	50.4
Hass	HARM049933	6	0	2	106	399	gi|14286117|sp|Q24251.2|ATP5H_DROME	ATP5H_DROME RecName: Full=ATP synthase subunit d, mitochondrial; Short=ATPase subunit d	47.75	111	58	0	54	164	1	333	3e-27	116
Hass	HARM051295	0	2	0	0	609	gi|1171633|sp|P46441.1|N2B_HAEIR	N2B_HAEIR RecName: Full=Putative ATPase N2B; AltName: Full=HFN2B	53.92	204	89	5	265	463	1	609	3e-58	221
Hass	HARM051420	7	0	0	28	330	gi|14286117|sp|Q24251.2|ATP5H_DROME	ATP5H_DROME RecName: Full=ATP synthase subunit d, mitochondrial; Short=ATPase subunit d	45.45	110	59	1	11	119	1	330	3e-22	100
Hass	HARM051890	0	0	2	0	336	gi|166897623|sp|P56701.2|PSMD2_BOVIN	PSMD2_BOVIN RecName: Full=26S proteasome non-ATPase regulatory subunit 2; AltName: Full=26S proteasome regulatory subunit RPN1; AltName: Full=26S proteasome regulatory subunit S2; AltName: Full=26S proteasome subunit p97; AltName: Full=Tumor necrosis factor type 1 receptor-associated protein 2	88.1	42	5	0	33	74	210	335	5e-16	79.7
Hass	HARM052033	0	3	0	0	344	gi|12643737|sp|Q24048.2|ATPB2_DROME	ATPB2_DROME RecName: Full=Sodium/potassium-transporting ATPase subunit beta-2; AltName: Full=Protein nervana 2; AltName: Full=Sodium/potassium-dependent ATPase subunit beta-2	60.87	23	9	0	179	201	136	204	2e-06	39.7
Hass	HARM052092	3	0	2	4	259	gi|1172638|sp|P46507.1|PRS6B_MANSE	PRS6B_MANSE RecName: Full=26S protease regulatory subunit 6B; AltName: Full=ATPase MS73	45.95	37	20	0	113	149	251	141	1e-07	39.7
Hass	HARM052096	3	0	2	0	227	gi|1172638|sp|P46507.1|PRS6B_MANSE	PRS6B_MANSE RecName: Full=26S protease regulatory subunit 6B; AltName: Full=ATPase MS73	42.5	40	23	0	128	167	3	122	1e-06	35
Hass	HARM052715	0	2	0	0	335	gi|14286099|sp|P11505.2|AT2B1_RAT	AT2B1_RAT RecName: Full=Plasma membrane calcium-transporting ATPase 1; Short=PMCA1; AltName: Full=Plasma membrane calcium ATPase isoform 1; AltName: Full=Plasma membrane calcium pump isoform 1	80.85	47	9	0	482	528	142	2	2e-32	87.4
Hass	HARM052897	7	0	0	28	346	gi|14286117|sp|Q24251.2|ATP5H_DROME	ATP5H_DROME RecName: Full=ATP synthase subunit d, mitochondrial; Short=ATPase subunit d	33.63	113	74	1	11	122	346	8	4e-12	66.6
Hass	HARM052935	0	0	5	2	921	gi|74850517|sp|Q54BC6.1|PSMD2_DICDI	PSMD2_DICDI RecName: Full=26S proteasome non-ATPase regulatory subunit 2	56.25	128	55	2	1	127	546	920	2e-32	133
Hass	HARM053550	0	2	3	3	362	gi|51704266|sp|P26270.6|PSD7_DROME	PSD7_DROME RecName: Full=26S proteasome non-ATPase regulatory subunit 7; AltName: Full=26S proteasome regulatory subunit RPN8; AltName: Full=26S proteasome regulatory subunit S12; AltName: Full=Proteasome subunit p39B; AltName: Full=Proteasome subunit p40; AltName: Full=Protein Mov34	91.67	60	5	0	90	149	3	182	2e-43	123
Hass	HARM054305	6	0	7	2	510	gi|13124003|sp|O95433.1|AHSA1_HUMAN	AHSA1_HUMAN RecName: Full=Activator of 90 kDa heat shock protein ATPase homolog 1; Short=AHA1; AltName: Full=p38	62.13	169	63	1	135	302	3	509	4e-57	217
Hass	HARM057257	15	13	14	22	132	gi|97536964|sp|O61470.2|PSMD3_ANOGA	PSMD3_ANOGA RecName: Full=Probable 26S proteasome non-ATPase regulatory subunit 3; Short=26S proteasome subunit S3; AltName: Full=26S proteasome regulatory subunit RPN3; AltName: Full=Diphenol oxidase A2 component; Short=DOX-A2	100	26	0	0	396	421	1	78	1e-08	57
Hass	HARM057741	2	2	0	0	168	gi|341940257|sp|Q9EPE9.2|AT131_MOUSE	AT131_MOUSE RecName: Full=Probable cation-transporting ATPase 13A1; Short=CATP	52.27	44	21	0	957	1000	166	35	3e-06	50.8
Hass	HARM063230	182	110	302	267	290	gi|341942264|sp|Q9D8W5.4|PSD12_MOUSE	PSD12_MOUSE RecName: Full=26S proteasome non-ATPase regulatory subunit 12; AltName: Full=26S proteasome regulatory subunit RPN5; AltName: Full=26S proteasome regulatory subunit p55	98.33	60	1	0	391	450	1	180	2e-29	125
Hass	HARM064461	0	2	0	0	607	gi|14424436|sp|P13607.3|ATNA_DROME	ATNA_DROME RecName: Full=Sodium/potassium-transporting ATPase subunit alpha; Short=Na(+)/K(+) ATPase alpha subunit; AltName: Full=Sodium pump subunit alpha	81.58	190	35	1	9	198	60	605	1e-86	317
Hass	HARM065040	488	1109	887	562	733	gi|401333|sp|P31478.1|VATF_MANSE	VATF_MANSE RecName: Full=V-type proton ATPase subunit F; Short=V-ATPase subunit F; AltName: Full=V-ATPase 14 kDa subunit; AltName: Full=Vacuolar proton pump subunit F	91.2	125	10	1	1	124	73	447	5e-63	235
Hass	HARM065097	2	0	5	5	748	gi|6647560|sp|Q24368.1|ISWI_DROME	ISWI_DROME RecName: Full=Chromatin-remodeling complex ATPase chain Iswi; AltName: Full=CHRAC 140 kDa subunit; AltName: Full=Nucleosome-remodeling factor 140 kDa subunit; Short=NURF-140; AltName: Full=Protein imitation swi	68.98	187	32	3	550	710	3	557	1e-57	220
Hass	HARM065323	2102	3167	4426	3712	530	gi|12585249|sp|O44441.1|ATIF2_CAEEL	ATIF2_CAEEL RecName: Full=ATPase inhibitor mai-2, mitochondrial; Flags: Precursor	75.79	95	23	0	9	103	116	400	8e-23	101
Hass	HARM065324	2137	3262	4522	3769	572	gi|12585249|sp|O44441.1|ATIF2_CAEEL	ATIF2_CAEEL RecName: Full=ATPase inhibitor mai-2, mitochondrial; Flags: Precursor	80.58	103	20	0	1	103	131	439	1e-30	127
Hass	HARM065578	0	0	2	0	606	gi|12229884|sp|Q9WTV5.1|PSMD9_RAT	PSMD9_RAT RecName: Full=26S proteasome non-ATPase regulatory subunit 9; AltName: Full=26S proteasome regulatory subunit p27; AltName: Full=Transactivating protein Bridge-1	44.71	85	47	0	4	88	84	338	1e-17	84.3
Hass	HARM065987	0	2	0	0	298	gi|401334|sp|P31403.1|VATL_MANSE	VATL_MANSE RecName: Full=V-type proton ATPase 16 kDa proteolipid subunit; Short=V-ATPase 16 kDa proteolipid subunit; AltName: Full=Vacuolar proton pump 16 kDa proteolipid subunit	61.46	96	37	1	9	104	1	279	2e-23	103
Hass	HARM066674	154	251	314	411	800	gi|51702772|sp|P62333.1|PRS10_HUMAN	PRS10_HUMAN RecName: Full=26S protease regulatory subunit 10B; AltName: Full=26S proteasome AAA-ATPase subunit RPT4; AltName: Full=Proteasome 26S subunit ATPase 6; AltName: Full=Proteasome subunit p42	41.25	80	47	1	48	127	394	627	1e-10	61.2
Hass	HARM066711	797	114	361	917	1057	gi|51701863|sp|Q9V3H2.1|PSDE_DROME	PSDE_DROME RecName: Full=26S proteasome non-ATPase regulatory subunit 14; AltName: Full=26S proteasome regulatory complex subunit p37B; AltName: Full=26S proteasome regulatory subunit rpn11; AltName: Full=Yippee-interacting protein 5	93.97	199	12	0	110	308	355	951	6e-118	392
Hass	HARM066719	290	159	435	629	1096	gi|52783229|sp|Q8BG32.3|PSD11_MOUSE	PSD11_MOUSE RecName: Full=26S proteasome non-ATPase regulatory subunit 11; AltName: Full=26S proteasome regulatory subunit RPN6; AltName: Full=26S proteasome regulatory subunit S9; AltName: Full=26S proteasome regulatory subunit p44.5	50.72	207	97	6	175	376	28	627	3e-41	164
Hass	HARM000056	3	52	32	48	1650	gi|363548506|sp|E7EML9.3|PRS44_HUMAN	PRS44_HUMAN RecName: Full=Serine protease 44; AltName: Full=Testis serine protease 4; Short=TESSP-4; Flags: Precursor	25.5	251	168	8	1145	1376	1042	326	5e-06	50.8
Hass	HARM000059	0	0	2	2	1005	gi|226342880|ref|NP_001139702.1|	serine protease inhibitor 8 precursor [Bombyx mori]	31.54	130	89	1	178	307	388	2	4e-12	68.2
Hass	HARM000064	45	56	137	80	1155	gi|74903288|sp|Q5MGH0.1|SPI3_LONON	SPI3_LONON RecName: Full=Serine protease inhibitor 3/4; Short=Serpin-3/4; Flags: Precursor	26.57	143	103	2	287	427	702	1124	1e-11	67
Hass	HARM000083	5	28	9	20	1054	gi|123781907|sp|Q4G075.1|ILEUA_RAT	ILEUA_RAT RecName: Full=Leukocyte elastase inhibitor A; AltName: Full=Serine protease inhibitor EIA; AltName: Full=Serpin B1a	27.19	228	152	8	287	500	183	830	6e-13	71.6
Hass	HARM000161	176	196	229	950	1573	gi|123781337|sp|Q402U7.1|PRS44_MOUSE	PRS44_MOUSE RecName: Full=Serine protease 44; AltName: Full=Testis serine protease 4; Short=TESSP-4; AltName: Full=Testis-specific serine protease 4; Flags: Precursor	28.93	121	73	4	1267	1374	252	611	1e-06	53.1
Hass	HARM000941	0	907	471	0	1136	gi|12644135|sp|P17207.2|SER3_DROME	SER3_DROME RecName: Full=Serine protease 3; AltName: Full=Protein Jonah 99Ci; Flags: Precursor	28.9	173	110	7	131	290	226	732	2e-09	58.5
Hass	HARM000954	0	59	29	2	748	gi|81916653|sp|Q99MS4.2|PRS29_MOUSE	PRS29_MOUSE RecName: Full=Serine protease 29; AltName: Full=Implantation serine proteinase 2; Short=ISP-2; AltName: Full=Strypsin-2; AltName: Full=Strypsin-related protein; AltName: Full=Tryptase-like proteinase; Flags: Precursor	27.82	133	87	4	228	351	711	328	9e-08	53.5
Hass	HARM001124	64	12	42	26	413	gi|38258901|sp|P13582.3|EAST_DROME	EAST_DROME RecName: Full=Serine protease easter; Flags: Precursor	38.54	96	51	5	1286	1373	3	284	5e-08	57.4
Hass	HARM001397	585	0	0	4	939	gi|47117802|sp|P98159.2|NUDEL_DROME	NUDEL_DROME RecName: Full=Serine protease nudel; Flags: Precursor	36.73	245	131	8	2292	2512	39	713	7e-34	143
Hass	HARM001657	11	0	0	0	678	gi|47117802|sp|P98159.2|NUDEL_DROME	NUDEL_DROME RecName: Full=Serine protease nudel; Flags: Precursor	32.1	162	110	2	2024	2185	64	540	4e-17	87.4
Hass	HARM001863	0	128	158	10	585	gi|44887849|sp|Q9QYZ9.2|PRS30_MOUSE	PRS30_MOUSE RecName: Full=Serine protease 30; AltName: Full=Distal intestinal serine protease; AltName: Full=Transmembrane serine protease 8; Flags: Precursor	28.3	159	102	7	44	190	479	15	1e-06	49.3
Hass	HARM001867	310	554	461	443	1377	gi|47117822|sp|P05049.2|SNAK_DROME	SNAK_DROME RecName: Full=Serine protease snake; Flags: Precursor	21.92	219	162	7	2664	2873	438	1079	2e-07	55.8
Hass	HARM002058	0	0	0	2	785	gi|357618025|gb|EHJ71121.1|	serine protease P54 [Danaus plexippus]	41.6	125	52	6	653	756	410	784	2e-12	70.9
Hass	HARM002267	0	0	2	0	557	gi|357601811|gb|EHJ63159.1|	serine protease inhibitor 28 [Danaus plexippus]	38.62	189	104	6	46	222	552	4	2e-18	90.9
Hass	HARM002846	0	106	120	0	1038	gi|205830349|sp|A2VE36.1|PRS45_BOVIN	PRS45_BOVIN RecName: Full=Serine protease 45; AltName: Full=Testis serine protease 5; Flags: Precursor	22.94	109	73	3	57	154	105	431	3e-08	42.4
Hass	HARM002968	3	3	5	8	671	gi|13124253|sp|O62589.1|GD_DROME	GD_DROME RecName: Full=Serine protease gd; AltName: Full=Protein gastrulation defective; Flags: Precursor	29.24	171	121	3	353	523	3	437	3e-14	75.9
Hass	HARM003851	3	3	8	15	1012	gi|212286047|sp|Q8NF86.3|PRS33_HUMAN	PRS33_HUMAN RecName: Full=Serine protease 33; AltName: Full=Serine protease EOS; Flags: Precursor	25.36	276	188	14	2310	2567	156	923	8e-09	60.1
Hass	HARM004138	32	40	29	160	496	gi|38258901|sp|P13582.3|EAST_DROME	EAST_DROME RecName: Full=Serine protease easter; Flags: Precursor	38.6	114	58	6	1273	1374	33	347	3e-08	58.2
Hass	HARM005289	35	0	0	0	908	gi|47117822|sp|P05049.2|SNAK_DROME	SNAK_DROME RecName: Full=Serine protease snake; Flags: Precursor	23.89	226	149	8	72	274	264	899	5e-09	57.4
Hass	HARM005423	0	3	0	0	1015	gi|12644239|sp|P36776.2|LONM_HUMAN	LONM_HUMAN RecName: Full=Lon protease homolog, mitochondrial; AltName: Full=LONHs; AltName: Full=Lon protease-like protein; Short=LONP; AltName: Full=Mitochondrial ATP-dependent protease Lon; AltName: Full=Serine protease 15; Flags: Precursor	51.77	141	62	3	54	188	699	286	3e-40	163
Hass	HARM005488	0	71	31	0	649	gi|81917734|sp|Q9QYN3.1|KLK11_MOUSE	KLK11_MOUSE RecName: Full=Kallikrein-11; AltName: Full=Hippostasin; AltName: Full=Serine protease 20; Flags: Precursor	31.63	98	63	2	1	94	283	576	6e-09	55.8
Hass	HARM006024	0	2	3	0	239	gi|112982675|ref|NP_001036915.1|	serine protease precursor [Bombyx mori]	74.68	79	20	0	17	95	1	237	2e-32	135
Hass	HARM006257	0	128	158	10	525	gi|44887849|sp|Q9QYZ9.2|PRS30_MOUSE	PRS30_MOUSE RecName: Full=Serine protease 30; AltName: Full=Distal intestinal serine protease; AltName: Full=Transmembrane serine protease 8; Flags: Precursor	29.52	166	98	8	2	148	517	29	2e-07	50.8
Hass	HARM007219	2	7	2	0	585	gi|13638618|sp|P34528.2|YM67_CAEEL	YM67_CAEEL RecName: Full=Putative serine protease K12H4.7; Flags: Precursor	35.14	185	115	4	290	469	571	20	9e-27	117
Hass	HARM007765	60	0	0	0	433	gi|182662410|sp|A1L453.2|PRS38_HUMAN	PRS38_HUMAN RecName: Full=Serine protease 38; AltName: Full=Marapsin-2; Flags: Precursor	36.63	101	58	4	1060	1154	34	330	5e-06	49.7
Hass	HARM008884	0	0	0	3	409	gi|81889543|sp|Q5SV42.1|ILEUC_MOUSE	ILEUC_MOUSE RecName: Full=Leukocyte elastase inhibitor C; AltName: Full=Serine protease inhibitor EIC; AltName: Full=Serpin B1c	52.78	108	51	1	1	108	87	407	4e-26	114
Hass	HARM009080	7	4	2	31	886	gi|317373442|sp|P98073.3|ENTK_HUMAN	ENTK_HUMAN RecName: Full=Enteropeptidase; AltName: Full=Enterokinase; AltName: Full=Serine protease 7; AltName: Full=Transmembrane protease serine 15; Contains: RecName: Full=Enteropeptidase non-catalytic heavy chain; Contains: RecName: Full=Enteropeptidase catalytic light chain; Flags: Precursor	42.71	96	47	3	1287	1374	866	588	7e-14	76.6
Hass	HARM009387	51	95	90	60	475	gi|257096538|sp|B4HEM8.1|HTRA2_DROSE	HTRA2_DROSE RecName: Full=Serine protease HTRA2, mitochondrial; AltName: Full=High temperature requirement protein A2; Flags: Precursor	50	124	62	2	311	434	473	126	3e-27	118
Hass	HARM009844	0	7	0	0	575	gi|75017031|sp|Q8MQS8.1|SP34_APIME	SP34_APIME RecName: Full=Venom serine protease 34; Short=SP34; AltName: Allergen=Api m 7; Flags: Precursor	30.77	156	94	5	31	172	465	1	4e-17	84.7
Hass	HARM010414	21	5	12	58	1301	gi|75027647|sp|Q9VWU1.1|PSH_DROME	PSH_DROME RecName: Full=Serine protease persephone; Flags: Precursor	32.86	213	125	8	1137	1331	659	1261	9e-12	69.7
Hass	HARM010479	38	36	77	31	1782	gi|13638618|sp|P34528.2|YM67_CAEEL	YM67_CAEEL RecName: Full=Putative serine protease K12H4.7; Flags: Precursor	37.36	447	264	9	48	478	363	1691	3e-79	291
Hass	HARM010795	0	2	209	0	725	gi|44887847|sp|P83748.1|PRS30_RAT	PRS30_RAT RecName: Full=Serine protease 30; AltName: Full=Distal intestinal serine protease; AltName: Full=Transmembrane serine protease 1; Short=TMSP-1; AltName: Full=Transmembrane serine protease 8; Flags: Precursor	29.69	128	90	4	164	291	160	516	4e-07	52.4
Hass	HARM012072	8	54	34	64	1171	gi|363548506|sp|E7EML9.3|PRS44_HUMAN	PRS44_HUMAN RecName: Full=Serine protease 44; AltName: Full=Testis serine protease 4; Short=TESSP-4; Flags: Precursor	27.04	159	104	8	2421	2567	464	919	1e-06	52.4
Hass	HARM012079	162	171	171	910	988	gi|81916046|sp|Q8VIF2.1|PRS42_MOUSE	PRS42_MOUSE RecName: Full=Serine protease 42; AltName: Full=Testis serine protease 2; Flags: Precursor	60.47	43	14	1	258	297	3	131	2e-07	52.4
Hass	HARM012411	5	292	635	76	850	gi|44887849|sp|Q9QYZ9.2|PRS30_MOUSE	PRS30_MOUSE RecName: Full=Serine protease 30; AltName: Full=Distal intestinal serine protease; AltName: Full=Transmembrane serine protease 8; Flags: Precursor	26.57	143	102	5	18	157	218	637	9e-07	48.5
Hass	HARM013086	3	87	20	5	1056	gi|47117822|sp|P05049.2|SNAK_DROME	SNAK_DROME RecName: Full=Serine protease snake; Flags: Precursor	25.45	165	113	5	57	211	439	909	2e-11	59.7
Hass	HARM013376	0	3	2	2	536	gi|357606581|gb|EHJ65124.1|	serine protease inhibitor [Danaus plexippus]	63.16	38	14	0	1	38	115	2	5e-09	59.3
Hass	HARM014044	273	38	126	622	1334	gi|38258901|sp|P13582.3|EAST_DROME	EAST_DROME RecName: Full=Serine protease easter; Flags: Precursor	27.57	272	161	13	1139	1374	304	1083	1e-11	69.7
Hass	HARM014542	11	142	25	9	1624	gi|13124253|sp|O62589.1|GD_DROME	GD_DROME RecName: Full=Serine protease gd; AltName: Full=Protein gastrulation defective; Flags: Precursor	29.71	138	85	8	69	194	1042	1425	1e-07	53.1
Hass	HARM015248	2	9	19	40	339	gi|317373304|sp|Q9NRS4.2|TMPS4_HUMAN	TMPS4_HUMAN RecName: Full=Transmembrane protease serine 4; AltName: Full=Channel-activating protease 2; Short=CAPH2; AltName: Full=Membrane-type serine protease 2; Short=MT-SP2	44.44	54	30	0	1321	1374	243	82	8e-06	50.1
Hass	HARM015309	0	8	24342	0	114	gi|2463066|emb|CAA72953.1|	diverged serine protease [Helicoverpa armigera]	97.3	37	1	0	184	220	113	3	4e-15	77.4
Hass	HARM016853	43	14	31	60	331	gi|357608360|gb|EHJ65951.1|	serine protease inhibitor 34 [Danaus plexippus]	88.89	27	3	0	521	547	3	83	3e-07	52.8
Hass	HARM018311	36	35	22	90	1598	gi|13124253|sp|O62589.1|GD_DROME	GD_DROME RecName: Full=Serine protease gd; AltName: Full=Protein gastrulation defective; Flags: Precursor	26.02	269	164	10	1140	1373	951	181	5e-10	63.9
Hass	HARM020258	111	210	108	270	1689	gi|47117822|sp|P05049.2|SNAK_DROME	SNAK_DROME RecName: Full=Serine protease snake; Flags: Precursor	27.91	215	132	9	1140	1331	607	5	2e-09	62
Hass	HARM020331	2	307	164	26	319	gi|315139332|gb|ADT80824.1|	serine protease 54 [Mamestra configurata]	47.83	46	23	1	260	304	45	182	7e-07	50.4
Hass	HARM020570	8	0	0	0	2073	gi|13638618|sp|P34528.2|YM67_CAEEL	YM67_CAEEL RecName: Full=Putative serine protease K12H4.7; Flags: Precursor	36.79	443	268	7	48	478	165	1448	1e-77	286
Hass	HARM021819	0	363	326	0	395	gi|2499858|sp|P97435.1|ENTK_MOUSE	ENTK_MOUSE RecName: Full=Enteropeptidase; AltName: Full=Enterokinase; AltName: Full=Serine protease 7; AltName: Full=Transmembrane protease serine 15; Contains: RecName: Full=Enteropeptidase non-catalytic heavy chain; Contains: RecName: Full=Enteropeptidase catalytic light chain	32.28	127	80	7	114	234	9	368	8e-07	50.1
Hass	HARM023586	3	8	0	2	448	gi|38258901|sp|P13582.3|EAST_DROME	EAST_DROME RecName: Full=Serine protease easter; Flags: Precursor	41.03	117	61	5	187	295	446	99	2e-13	72
Hass	HARM023599	10	2	2	6	658	gi|379699022|ref|NP_001243984.1|	serine protease HP21 precursor [Bombyx mori]	35.71	70	45	1	218	287	453	656	4e-07	52
Hass	HARM025199	0	30	6	2	933	gi|74910695|sp|Q6J201.1|SPI_CYACP	SPI_CYACP RecName: Full=Serine protease inhibitor; AltName: Full=Jellypin; Short=JP; Flags: Precursor	21.93	228	169	8	287	505	233	883	2e-07	53.1
Hass	HARM025321	0	2	0	0	1036	gi|13638618|sp|P34528.2|YM67_CAEEL	YM67_CAEEL RecName: Full=Putative serine protease K12H4.7; Flags: Precursor	36.11	252	159	2	30	279	236	991	2e-42	169
Hass	HARM025412	12	222	174	162	1117	gi|34921426|sp|O96790.2|DPGN_DIPMA	DPGN_DIPMA RecName: Full=Serine protease inhibitor dipetalogastin; Short=Dipetalin; Flags: Precursor	40.52	153	85	5	286	432	318	746	4e-21	99.4
Hass	HARM026308	0	0	48	0	1075	gi|34921426|sp|O96790.2|DPGN_DIPMA	DPGN_DIPMA RecName: Full=Serine protease inhibitor dipetalogastin; Short=Dipetalin; Flags: Precursor	43.04	230	128	5	336	562	203	886	8e-48	168
Hass	HARM026309	0	0	1047	0	1354	gi|34921426|sp|O96790.2|DPGN_DIPMA	DPGN_DIPMA RecName: Full=Serine protease inhibitor dipetalogastin; Short=Dipetalin; Flags: Precursor	44.71	331	179	7	336	662	204	1184	7e-70	261
Hass	HARM026363	2	0	0	8	1089	gi|123781907|sp|Q4G075.1|ILEUA_RAT	ILEUA_RAT RecName: Full=Leukocyte elastase inhibitor A; AltName: Full=Serine protease inhibitor EIA; AltName: Full=Serpin B1a	23.95	309	219	10	30	322	153	1061	2e-13	72.8
Hass	HARM026474	0	10	4	0	556	gi|75017031|sp|Q8MQS8.1|SP34_APIME	SP34_APIME RecName: Full=Venom serine protease 34; Short=SP34; AltName: Allergen=Api m 7; Flags: Precursor	43.75	48	27	0	355	402	3	146	2e-07	52.8
Hass	HARM027608	0	18	4	0	924	gi|75017031|sp|Q8MQS8.1|SP34_APIME	SP34_APIME RecName: Full=Venom serine protease 34; Short=SP34; AltName: Allergen=Api m 7; Flags: Precursor	31.58	133	89	5	1243	1373	99	455	2e-08	58.2
Hass	HARM027609	0	12	0	0	1618	gi|75017031|sp|Q8MQS8.1|SP34_APIME	SP34_APIME RecName: Full=Venom serine protease 34; Short=SP34; AltName: Allergen=Api m 7; Flags: Precursor	32.37	241	157	8	1139	1373	539	1216	3e-20	97.8
Hass	HARM027997	0	0	0	3	1099	gi|112983872|ref|NP_001036857.1|	serine protease inhibitor 12 [Bombyx mori]	47.46	59	30	2	25	82	865	1038	6e-06	47.8
Hass	HARM028207	35	310	404	33	800	gi|13638618|sp|P34528.2|YM67_CAEEL	YM67_CAEEL RecName: Full=Putative serine protease K12H4.7; Flags: Precursor	36.17	141	86	4	342	478	257	673	2e-23	106
Hass	HARM028507	12	0	7	7	732	gi|47117822|sp|P05049.2|SNAK_DROME	SNAK_DROME RecName: Full=Serine protease snake; Flags: Precursor	36.36	77	49	1	1298	1374	700	482	2e-07	55.5
Hass	HARM028676	0	0	12	0	926	gi|47117822|sp|P05049.2|SNAK_DROME	SNAK_DROME RecName: Full=Serine protease snake; Flags: Precursor	47.06	51	23	1	1309	1355	458	306	6e-09	47
Hass	HARM028722	233	0	7	6	1252	gi|47117822|sp|P05049.2|SNAK_DROME	SNAK_DROME RecName: Full=Serine protease snake; Flags: Precursor	26.42	246	167	9	59	290	754	38	9e-15	76.6
Hass	HARM029628	41	0	0	0	495	gi|18496019|emb|CAD11970.1|	pacifastin-related serine protease inhibitor precursor [Locusta migratoria migratorioides]	28.87	142	89	5	25	154	424	14	2e-06	48.5
Hass	HARM029713	222	34	20	56	434	gi|47117822|sp|P05049.2|SNAK_DROME	SNAK_DROME RecName: Full=Serine protease snake; Flags: Precursor	30.67	150	93	5	133	271	5	433	2e-10	62.4
Hass	HARM029934	12	0	0	394	379	gi|357625372|gb|EHJ75838.1|	putative serine protease [Danaus plexippus]	60.8	125	46	2	196	317	377	3	3e-38	154
Hass	HARM030261	17	0	0	0	487	gi|34921426|sp|O96790.2|DPGN_DIPMA	DPGN_DIPMA RecName: Full=Serine protease inhibitor dipetalogastin; Short=Dipetalin; Flags: Precursor	43.68	87	41	3	587	665	314	72	2e-10	64.3
Hass	HARM030493	3589	0	0	3	634	gi|12644135|sp|P17207.2|SER3_DROME	SER3_DROME RecName: Full=Serine protease 3; AltName: Full=Protein Jonah 99Ci; Flags: Precursor	45.59	68	35	2	200	265	6	203	6e-09	57
Hass	HARM030613	51	0	0	0	219	gi|123891732|sp|Q27J47.1|VSPB_LACMU	VSPB_LACMU RecName: Full=Plasminogen activator LV-PA; AltName: Full=LMUT0402S; AltName: Full=Plasminogen activating proteinase; AltName: Full=Snake venom serine protease; Short=SVSP; Flags: Precursor	41.94	62	35	1	192	252	6	191	2e-06	48.5
Hass	HARM030965	8	0	0	0	303	gi|74903288|sp|Q5MGH0.1|SPI3_LONON	SPI3_LONON RecName: Full=Serine protease inhibitor 3/4; Short=Serpin-3/4; Flags: Precursor	30.21	96	67	2	32	127	18	296	2e-06	49.7
Hass	HARM031018	12	0	0	0	210	gi|13124575|sp|Q9Y5Y6.2|ST14_HUMAN	ST14_HUMAN RecName: Full=Suppressor of tumorigenicity 14 protein; AltName: Full=Matriptase; AltName: Full=Membrane-type serine protease 1; Short=MT-SP1; AltName: Full=Prostamin; AltName: Full=Serine protease 14; AltName: Full=Serine protease TADG-15; AltName: Full=Tumor-associated differentially-expressed gene 15 protein	35.29	68	43	1	206	272	208	5	2e-06	49.3
Hass	HARM031295	4	0	0	0	556	gi|68566214|sp|Q8VHK8.2|TM11D_MOUSE	TM11D_MOUSE RecName: Full=Transmembrane protease serine 11D; AltName: Full=Adrenal secretory serine protease; Short=AsP; AltName: Full=Airway trypsin-like protease; Short=AT; Contains: RecName: Full=Transmembrane protease serine 11D non-catalytic chain; Contains: RecName: Full=Transmembrane protease serine 11D catalytic chain; Flags: Precursor	34.15	82	54	1	1139	1220	289	47	2e-06	52
Hass	HARM032147	23	0	0	0	677	gi|34921426|sp|O96790.2|DPGN_DIPMA	DPGN_DIPMA RecName: Full=Serine protease inhibitor dipetalogastin; Short=Dipetalin; Flags: Precursor	36.79	106	65	3	79	182	187	453	7e-10	62
Hass	HARM032759	304	659	280	231	1135	gi|47117822|sp|P05049.2|SNAK_DROME	SNAK_DROME RecName: Full=Serine protease snake; Flags: Precursor	33.33	87	58	2	1295	1381	527	778	5e-06	50.4
Hass	HARM040672	30	0	0	0	211	gi|6093538|sp|O88780.1|KLK8_RAT	KLK8_RAT RecName: Full=Kallikrein-8; AltName: Full=Brain serine protease 1; AltName: Full=Neuropsin; Short=NP; AltName: Full=Serine protease 19; Flags: Precursor	40	60	36	1	301	360	5	172	4e-06	48.1
Hass	HARM042542	0	0	0	3	226	gi|81916329|sp|Q920S2.1|PRS41_MOUSE	PRS41_MOUSE RecName: Full=Serine protease 41; AltName: Full=Testis serine protease 1; Short=TESSP-1; Flags: Precursor	49.21	63	31	3	1312	1373	12	185	5e-09	60.5
Hass	HARM043732	128	0	0	4	239	gi|34921426|sp|O96790.2|DPGN_DIPMA	DPGN_DIPMA RecName: Full=Serine protease inhibitor dipetalogastin; Short=Dipetalin; Flags: Precursor	41.33	75	44	1	331	405	237	25	2e-08	56.2
Hass	HARM045912	14	0	0	0	269	gi|357606386|gb|EHJ65045.1|	serine protease inhibitor 29 [Danaus plexippus]	57.14	70	30	0	215	284	2	211	2e-07	52.8
Hass	HARM047721	3	0	0	0	303	gi|47117822|sp|P05049.2|SNAK_DROME	SNAK_DROME RecName: Full=Serine protease snake; Flags: Precursor	33.33	90	57	1	85	171	275	6	4e-08	54.7
Hass	HARM049221	12554	0	0	4	354	gi|205829467|sp|A6NIE9.3|PRS29_HUMAN	PRS29_HUMAN RecName: Full=Putative serine protease 29; AltName: Full=Implantation serine proteinase 2-like protein; Short=ISP2-like protein; Flags: Precursor	50	60	29	1	1319	1377	64	243	4e-09	61.2
Hass	HARM049639	62	0	0	0	377	gi|34921426|sp|O96790.2|DPGN_DIPMA	DPGN_DIPMA RecName: Full=Serine protease inhibitor dipetalogastin; Short=Dipetalin; Flags: Precursor	45.45	44	24	0	362	405	206	337	1e-06	50.4
Hass	HARM050539	250	0	0	0	473	gi|357620036|gb|EHJ72368.1|	pacifastin-related serine protease inhibitor precursor [Danaus plexippus]	35.51	107	45	2	414	496	49	366	8e-15	77.4
Hass	HARM050783	0	0	0	3	524	gi|123781337|sp|Q402U7.1|PRS44_MOUSE	PRS44_MOUSE RecName: Full=Serine protease 44; AltName: Full=Testis serine protease 4; Short=TESSP-4; AltName: Full=Testis-specific serine protease 4; Flags: Precursor	27.33	161	109	6	2115	2267	491	21	4e-07	54.3
Hass	HARM050913	0	0	0	38	576	gi|357625372|gb|EHJ75838.1|	putative serine protease [Danaus plexippus]	60.71	112	43	1	52	162	237	572	8e-31	130
Hass	HARM050931	7	0	0	0	582	gi|47117802|sp|P98159.2|NUDEL_DROME	NUDEL_DROME RecName: Full=Serine protease nudel; Flags: Precursor	32.26	155	105	2	1737	1891	580	122	2e-18	92
Hass	HARM051102	23	0	0	0	711	gi|357620039|gb|EHJ72371.1|	putative pacifastin-related serine protease inhibitor [Danaus plexippus]	40.91	220	121	5	68	278	60	710	4e-42	167
Hass	HARM051231	4	0	0	0	1183	gi|357620036|gb|EHJ72368.1|	pacifastin-related serine protease inhibitor precursor [Danaus plexippus]	30.37	191	110	8	25	192	695	144	1e-10	62
Hass	HARM052182	66	33	105	269	779	gi|81916046|sp|Q8VIF2.1|PRS42_MOUSE	PRS42_MOUSE RecName: Full=Serine protease 42; AltName: Full=Testis serine protease 2; Flags: Precursor	60.47	43	14	1	258	297	3	131	3e-08	55.1
Hass	HARM052240	0	0	0	6	362	gi|112984548|ref|NP_001037205.1|	serine protease inhibitor 5 precursor [Bombyx mori]	75.86	58	14	0	52	109	360	187	9e-37	88.6
Hass	HARM053088	0	0	13	0	386	gi|47117822|sp|P05049.2|SNAK_DROME	SNAK_DROME RecName: Full=Serine protease snake; Flags: Precursor	45.45	33	18	0	154	186	109	11	1e-06	35.8
Hass	HARM054411	3	2	13	4	642	gi|13638618|sp|P34528.2|YM67_CAEEL	YM67_CAEEL RecName: Full=Putative serine protease K12H4.7; Flags: Precursor	55.77	52	23	0	95	146	158	3	1e-08	56.6
Hass	HARM059505	0	2	0	0	192	gi|20140020|sp|P97321.1|SEPR_MOUSE	SEPR_MOUSE RecName: Full=Seprase; AltName: Full=Fibroblast activation protein alpha; AltName: Full=Integral membrane serine protease	47.37	57	30	1	163	219	27	191	7e-09	58.5
Hass	HARM065128	0	9	0	0	412	gi|75017031|sp|Q8MQS8.1|SP34_APIME	SP34_APIME RecName: Full=Venom serine protease 34; Short=SP34; AltName: Allergen=Api m 7; Flags: Precursor	46	50	27	0	353	402	2	151	2e-08	56.2
Hass	HARM066530	7	21	26	52	790	gi|12644134|sp|P17205.2|SER1_DROME	SER1_DROME RecName: Full=Serine proteases 1/2; AltName: Full=Protein Jonah 99Cii/99Ciii; Flags: Precursor	31.74	167	110	5	132	294	221	706	5e-17	84
Hass	HARM000079	0	10	26	0	276	gi|11386695|sp|Q9V4U9.1|C6A13_DROME	C6A13_DROME RecName: Full=Probable cytochrome P450 6a13; AltName: Full=CYPVIA13	47.25	91	47	1	340	429	3	275	4e-19	92
Hass	HARM000393	2	270	240	58	1548	gi|231885|sp|P29981.1|CP4C1_BLADI	CP4C1_BLADI RecName: Full=Cytochrome P450 4C1; AltName: Full=CYPIVC1	39.57	235	141	2	581	814	805	1506	2e-42	169
Hass	HARM000444	0	0	0	2	947	gi|296434466|sp|Q6ZWL3.2|CP4V2_HUMAN	CP4V2_HUMAN RecName: Full=Cytochrome P450 4V2	29.83	295	200	9	469	756	9	854	3e-28	122
Hass	HARM000745	29	535	263	36	1503	gi|12644424|sp|Q27589.2|CP4D2_DROME	CP4D2_DROME RecName: Full=Cytochrome P450 4d2; AltName: Full=CYPIVD2	28.89	488	335	12	334	809	133	1494	3e-49	192
Hass	HARM000994	2	13	13	0	491	gi|47605529|sp|Q964R1.1|CP6J1_BLAGE	CP6J1_BLAGE RecName: Full=Cytochrome P450 6j1; AltName: Full=CYPVIJ1	33.9	118	72	2	673	784	5	343	2e-12	70.5
Hass	HARM001015	0	23	20	0	876	gi|416831|sp|Q04552.1|CP6B1_PAPPO	CP6B1_PAPPO RecName: Full=Cytochrome P450 6B1; AltName: Full=CYP6B1v1/CYP6B1v2/CYP6B1v3; AltName: Full=CYPVIB1	32.37	139	93	2	661	798	851	444	2e-14	77
Hass	HARM001047	0	0	2	0	847	gi|22096349|sp|Q9V5L3.3|C49A1_DROME	C49A1_DROME RecName: Full=Probable cytochrome P450 49a1; AltName: Full=CYPXLIXA1	22.48	218	156	7	52	256	713	93	9e-08	54.3
Hass	HARM001204	2	14	51	0	415	gi|47605531|sp|Q964T2.1|CP9E2_BLAGE	CP9E2_BLAGE RecName: Full=Cytochrome P450 9e2; AltName: Full=CYPIXE2	28.46	123	86	2	664	784	41	397	1e-08	57.8
Hass	HARM001432	4	15	15	3	740	gi|47605531|sp|Q964T2.1|CP9E2_BLAGE	CP9E2_BLAGE RecName: Full=Cytochrome P450 9e2; AltName: Full=CYPIXE2	29.29	198	136	3	19	212	683	96	4e-21	98.6
Hass	HARM001433	10	468	373	18	2076	gi|47605531|sp|Q964T2.1|CP9E2_BLAGE	CP9E2_BLAGE RecName: Full=Cytochrome P450 9e2; AltName: Full=CYPIXE2	23.72	371	246	9	433	766	390	1460	3e-22	103
Hass	HARM001504	0	2	3	0	782	gi|160380599|sp|A2RRT9.1|CP4V2_RAT	CP4V2_RAT RecName: Full=Cytochrome P450 4V2	32.37	173	115	2	611	781	252	770	9e-19	91.3
Hass	HARM001646	6	4	0	2	1653	gi|47605531|sp|Q964T2.1|CP9E2_BLAGE	CP9E2_BLAGE RecName: Full=Cytochrome P450 9e2; AltName: Full=CYPIXE2	26.49	370	236	8	433	766	471	1535	4e-28	122
Hass	HARM001713	12	0	13	0	792	gi|3913321|sp|O61387.1|CP6B7_HELAM	CP6B7_HELAM RecName: Full=Cytochrome P450 6B7; AltName: Full=CYPVIB7	41.56	243	142	1	19	261	65	790	8e-63	237
Hass	HARM001785	0	10	5	3	505	gi|3913331|sp|Q27664.1|CP6B2_HELAM	CP6B2_HELAM RecName: Full=Cytochrome P450 6B2; AltName: Full=CYPVIB2	29.73	111	77	1	19	128	172	504	9e-13	70.9
Hass	HARM001827	36	27	8	0	2204	gi|3913336|sp|Q95031.1|CP6B6_HELAM	CP6B6_HELAM RecName: Full=Cytochrome P450 6B6; AltName: Full=CYPVIB6	28.43	204	141	3	616	814	977	1588	1e-17	87.8
Hass	HARM001834	144	803	246	404	487	gi|231885|sp|P29981.1|CP4C1_BLADI	CP4C1_BLADI RecName: Full=Cytochrome P450 4C1; AltName: Full=CYPIVC1	43.24	74	42	1	437	510	9	227	8e-12	67.8
Hass	HARM001879	0	0	6	0	825	gi|10719963|sp|P98187.1|CP4F8_HUMAN	CP4F8_HUMAN RecName: Full=Cytochrome P450 4F8; AltName: Full=CYPIVF8	32.83	198	130	3	620	814	137	727	1e-21	101
Hass	HARM001964	375	881	726	780	1658	gi|47605531|sp|Q964T2.1|CP9E2_BLAGE	CP9E2_BLAGE RecName: Full=Cytochrome P450 9e2; AltName: Full=CYPIXE2	28.43	394	270	12	433	814	347	1441	1e-23	107
Hass	HARM002103	0	0	2	0	1281	gi|12644425|sp|Q27593.2|CP6A8_DROME	CP6A8_DROME RecName: Full=Cytochrome P450 6a8; AltName: Full=CYPVIA8	30.1	196	129	4	620	807	1078	509	1e-17	87.8
Hass	HARM002300	0	5	2	0	554	gi|12643915|sp|Q9V674.1|CP6G1_DROME	CP6G1_DROME RecName: Full=Cytochrome P450 6g1; AltName: Full=CYPVIG1; AltName: Full=Cyp6-like protein	33.73	83	53	1	616	696	296	544	4e-06	49.7
Hass	HARM002844	0	22	11	1029	1651	gi|231885|sp|P29981.1|CP4C1_BLADI	CP4C1_BLADI RecName: Full=Cytochrome P450 4C1; AltName: Full=CYPIVC1	29.05	420	284	14	378	783	1379	180	3e-40	162
Hass	HARM003262	7	27	36	255	759	gi|12643918|sp|Q9VA27.1|CP4C3_DROME	CP4C3_DROME RecName: Full=Cytochrome P450 4c3; AltName: Full=CYPIVC3	31.78	214	146	3	593	806	135	758	5e-24	108
Hass	HARM004029	20	0	2	61	1572	gi|231885|sp|P29981.1|CP4C1_BLADI	CP4C1_BLADI RecName: Full=Cytochrome P450 4C1; AltName: Full=CYPIVC1	28.76	386	271	6	433	814	330	1463	6e-47	185
Hass	HARM004380	4	0	0	0	840	gi|68067970|sp|P19967.2|CYB5R_DROME	CYB5R_DROME RecName: Full=Cytochrome b5-related protein; AltName: Full=Protein TU-36B	40.38	52	31	0	27	78	673	518	1e-05	44.7
Hass	HARM004582	0	84	63	22	852	gi|11386710|sp|Q9VFP1.1|CP6D5_DROME	CP6D5_DROME RecName: Full=Probable cytochrome P450 6d5; AltName: Full=CYPVID5	32.81	192	126	3	626	814	705	133	3e-21	99.8
Hass	HARM004762	10598	20992	17127	8671	1119	gi|115502378|sp|P67794.2|COX1_CHOPI	COX1_CHOPI RecName: Full=Cytochrome c oxidase subunit 1; AltName: Full=Cytochrome c oxidase polypeptide I	79.15	235	49	0	3	237	72	776	2e-118	276
Hass	HARM005181	2	0	0	0	811	gi|3913332|sp|Q27756.1|CP6B3_PAPPO	CP6B3_PAPPO RecName: Full=Cytochrome P450 6B3; AltName: Full=CYP6B3v1/CYP6B3v2; AltName: Full=CYPVIB3	36.24	149	95	0	20	168	348	794	5e-27	118
Hass	HARM005659	339	1797	886	618	1922	gi|11386682|sp|Q9VYY4.1|C4G15_DROME	C4G15_DROME RecName: Full=Cytochrome P450 4g15; AltName: Full=CYPIVG15	40.72	167	96	3	646	809	1229	1726	5e-49	129
Hass	HARM006246	6	167	39	12	381	gi|47605528|sp|Q964R0.1|CP6K1_BLAGE	CP6K1_BLAGE RecName: Full=Cytochrome P450 6k1; AltName: Full=CYPVIK1	40.26	77	46	0	712	788	381	151	4e-08	55.8
Hass	HARM006395	357	441	506	902	1115	gi|231885|sp|P29981.1|CP4C1_BLADI	CP4C1_BLADI RecName: Full=Cytochrome P450 4C1; AltName: Full=CYPIVC1	40.4	99	59	1	704	802	519	812	3e-31	77.8
Hass	HARM006771	24	1376	354	20	1190	gi|47605531|sp|Q964T2.1|CP9E2_BLAGE	CP9E2_BLAGE RecName: Full=Cytochrome P450 9e2; AltName: Full=CYPIXE2	29.55	264	168	7	521	766	110	850	2e-22	103
Hass	HARM007162	0	2	4	9	1028	gi|22096349|sp|Q9V5L3.3|C49A1_DROME	C49A1_DROME RecName: Full=Probable cytochrome P450 49a1; AltName: Full=CYPXLIXA1	37.7	61	37	1	422	481	258	76	6e-09	44.7
Hass	HARM008152	0	10	4	0	542	gi|3913331|sp|Q27664.1|CP6B2_HELAM	CP6B2_HELAM RecName: Full=Cytochrome P450 6B2; AltName: Full=CYPVIB2	43.52	108	61	1	163	270	13	333	3e-30	90.1
Hass	HARM008264	0	0	2	0	495	gi|47605529|sp|Q964R1.1|CP6J1_BLAGE	CP6J1_BLAGE RecName: Full=Cytochrome P450 6j1; AltName: Full=CYPVIJ1	25	124	92	2	10	132	126	491	1e-07	53.5
Hass	HARM008779	900	2941	1349	569	846	gi|56405028|sp|P84288.1|COX2_CHOFU	COX2_CHOFU RecName: Full=Cytochrome c oxidase subunit 2; AltName: Full=Cytochrome c oxidase polypeptide II	74.3	214	55	0	1	214	123	764	2e-74	274
Hass	HARM009050	4	16	2	0	428	gi|1345880|sp|P49096.1|CYB5_MUSDO	CYB5_MUSDO RecName: Full=Cytochrome b5; Short=CYTB5	42.86	77	44	0	7	83	154	384	2e-14	73.9
Hass	HARM009512	4	3509	2057	39	827	gi|62510585|sp|Q5RDJ5.2|CYB5B_PONAB	CYB5B_PONAB RecName: Full=Cytochrome b5 type B; AltName: Full=Cytochrome b5 outer mitochondrial membrane isoform; Flags: Precursor	58	50	21	0	36	85	2	151	5e-14	72.4
Hass	HARM009539	5	4	0	37	519	gi|47605529|sp|Q964R1.1|CP6J1_BLAGE	CP6J1_BLAGE RecName: Full=Cytochrome P450 6j1; AltName: Full=CYPVIJ1	33.82	68	45	0	366	433	60	263	1e-07	54.3
Hass	HARM009762	4	15	4	0	727	gi|12643739|sp|Q27597.2|NCPR_DROME	NCPR_DROME RecName: Full=NADPH--cytochrome P450 reductase; Short=CPR; Short=P450R	71.07	242	68	1	113	352	1	726	4e-104	374
Hass	HARM009764	479	1653	1900	835	555	gi|1345880|sp|P49096.1|CYB5_MUSDO	CYB5_MUSDO RecName: Full=Cytochrome b5; Short=CYTB5	42.4	125	70	2	4	126	26	397	7e-26	111
Hass	HARM010256	0	2	2	0	764	gi|416831|sp|Q04552.1|CP6B1_PAPPO	CP6B1_PAPPO RecName: Full=Cytochrome P450 6B1; AltName: Full=CYP6B1v1/CYP6B1v2/CYP6B1v3; AltName: Full=CYPVIB1	27.05	122	87	2	263	382	366	1	1e-06	50.8
Hass	HARM010266	6	67	51	11	1390	gi|20138075|sp|Q9V4N3.1|CYB5_DROME	CYB5_DROME RecName: Full=Cytochrome b5; Short=CYTB5	43.75	80	45	0	5	84	489	728	7e-17	81.6
Hass	HARM010438	0	19	4	0	1080	gi|11386695|sp|Q9V4U9.1|C6A13_DROME	C6A13_DROME RecName: Full=Probable cytochrome P450 6a13; AltName: Full=CYPVIA13	30.41	194	130	3	626	814	448	1029	2e-20	96.7
Hass	HARM010450	9	9	17	15	1240	gi|3913331|sp|Q27664.1|CP6B2_HELAM	CP6B2_HELAM RecName: Full=Cytochrome P450 6B2; AltName: Full=CYPVIB2	28.02	389	278	10	20	406	96	1193	3e-33	138
Hass	HARM010469	0	0	0	2	1381	gi|416831|sp|Q04552.1|CP6B1_PAPPO	CP6B1_PAPPO RecName: Full=Cytochrome P450 6B1; AltName: Full=CYP6B1v1/CYP6B1v2/CYP6B1v3; AltName: Full=CYPVIB1	28.22	202	144	5	589	789	543	10	4e-13	72.8
Hass	HARM010515	22	0	3	0	1931	gi|47605531|sp|Q964T2.1|CP9E2_BLAGE	CP9E2_BLAGE RecName: Full=Cytochrome P450 9e2; AltName: Full=CYPIXE2	22.74	365	276	8	433	791	397	1437	8e-15	78.2
Hass	HARM010602	399	670	373	453	1603	gi|47605531|sp|Q964T2.1|CP9E2_BLAGE	CP9E2_BLAGE RecName: Full=Cytochrome P450 9e2; AltName: Full=CYPIXE2	24.76	420	278	13	433	814	367	1584	3e-22	102
Hass	HARM010670	212	0	6	33	1209	gi|11386695|sp|Q9V4U9.1|C6A13_DROME	C6A13_DROME RecName: Full=Probable cytochrome P450 6a13; AltName: Full=CYPVIA13	32.02	178	119	2	619	794	594	61	3e-18	89.4
Hass	HARM010883	5	41	17	0	1485	gi|12643918|sp|Q9VA27.1|CP4C3_DROME	CP4C3_DROME RecName: Full=Cytochrome P450 4c3; AltName: Full=CYPIVC3	32.2	413	273	8	409	814	244	1410	9e-54	207
Hass	HARM010905	0	25	16	0	1173	gi|3913336|sp|Q95031.1|CP6B6_HELAM	CP6B6_HELAM RecName: Full=Cytochrome P450 6B6; AltName: Full=CYPVIB6	24.94	389	280	11	433	809	1140	28	2e-24	110
Hass	HARM010956	0	10	4	0	567	gi|3913337|sp|Q95036.1|CP6B5_PAPGL	CP6B5_PAPGL RecName: Full=Cytochrome P450 6B5; AltName: Full=CYP6B5v1; AltName: Full=CYPVIB5	47.85	186	97	1	167	352	1	555	2e-41	166
Hass	HARM011056	0	3	0	0	273	gi|156619506|gb|ABU88427.1|	cytochrome p450 CYP4S1 [Helicoverpa armigera]	63.74	91	33	0	1	91	273	1	5e-31	131
Hass	HARM011326	0	4	20	0	336	gi|11386702|sp|Q9V774.1|C6A21_DROME	C6A21_DROME RecName: Full=Probable cytochrome P450 6a21; AltName: Full=CYPVIA21	29.03	93	66	2	141	233	1	270	3e-06	48.9
Hass	HARM011531	3	4	10	0	264	gi|3913337|sp|Q95036.1|CP6B5_PAPGL	CP6B5_PAPGL RecName: Full=Cytochrome P450 6B5; AltName: Full=CYP6B5v1; AltName: Full=CYPVIB5	54.65	86	39	0	267	352	1	258	1e-17	87
Hass	HARM011681	0	12	0	0	365	gi|373503138|gb|AEY75586.1|	cytochrome P450, partial [Helicoverpa armigera]	29.84	124	74	2	204	314	1	363	3e-06	48.9
Hass	HARM011762	0	4	0	0	639	gi|156619506|gb|ABU88427.1|	cytochrome p450 CYP4S1 [Helicoverpa armigera]	100	28	0	0	464	491	1	84	4e-09	58.5
Hass	HARM011857	4	30	0	0	807	gi|74764722|sp|O96107.1|OPS3_MANSE	OPS3_MANSE RecName: Full=Opsin-3; Short=MANOP3; AltName: Full=Rhodopsin 3, short-wavelength; AltName: Full=Rhodopsin P450	76.69	133	30	2	253	384	287	676	1e-52	202
Hass	HARM012214	8	0	2	0	1072	gi|47605528|sp|Q964R0.1|CP6K1_BLAGE	CP6K1_BLAGE RecName: Full=Cytochrome P450 6k1; AltName: Full=CYPVIK1	40	100	59	1	668	766	721	1020	1e-20	83.2
Hass	HARM012394	19	58	133	0	1141	gi|3913331|sp|Q27664.1|CP6B2_HELAM	CP6B2_HELAM RecName: Full=Cytochrome P450 6B2; AltName: Full=CYPVIB2	22.32	345	238	13	24	338	106	1128	1e-06	50.8
Hass	HARM012436	55	1754	1141	0	2010	gi|3913321|sp|O61387.1|CP6B7_HELAM	CP6B7_HELAM RecName: Full=Cytochrome P450 6B7; AltName: Full=CYPVIB7	26.52	396	277	13	433	814	400	1536	7e-26	115
Hass	HARM012501	3	0	100	9	498	gi|5921910|sp|Q64148.2|CP3AA_MESAU	CP3AA_MESAU RecName: Full=Lithocholate 6-beta-hydroxylase; Short=6 beta-hydroxylase; AltName: Full=CYPIIIA10; AltName: Full=Cytochrome P450 3A10	28.1	153	101	3	671	814	49	498	6e-12	68.9
Hass	HARM012503	52	337	137	46	1702	gi|11386682|sp|Q9VYY4.1|C4G15_DROME	C4G15_DROME RecName: Full=Cytochrome P450 4g15; AltName: Full=CYPIVG15	30.12	415	252	9	433	809	295	1530	1e-53	207
Hass	HARM013705	0	6	2	0	1266	gi|231885|sp|P29981.1|CP4C1_BLADI	CP4C1_BLADI RecName: Full=Cytochrome P450 4C1; AltName: Full=CYPIVC1	29.66	263	181	6	433	691	509	1264	1e-25	114
Hass	HARM014204	0	0	2	17	1979	gi|11386657|sp|Q9VG17.2|CP304_DROME	CP304_DROME RecName: Full=Probable cytochrome P450 304a1; AltName: Full=CYPCCCIVA1	29.13	206	138	3	589	786	186	803	2e-17	87
Hass	HARM014351	26	5	8	10	1769	gi|3913339|sp|O18635.1|C12A2_MUSDO	C12A2_MUSDO RecName: Full=Cytochrome P450 CYP12A2; AltName: Full=CYPXIIA2	27.6	192	131	3	620	803	1047	1580	1e-10	64.3
Hass	HARM014754	8181	21535	10428	5704	211	gi|32699603|sp|Q9B840.1|COX1_OSTNU	COX1_OSTNU RecName: Full=Cytochrome c oxidase subunit 1; AltName: Full=Cytochrome c oxidase polypeptide I	76.19	21	5	0	290	310	113	51	2e-06	36.6
Hass	HARM014976	29	18	32	37	1596	gi|416831|sp|Q04552.1|CP6B1_PAPPO	CP6B1_PAPPO RecName: Full=Cytochrome P450 6B1; AltName: Full=CYP6B1v1/CYP6B1v2/CYP6B1v3; AltName: Full=CYPVIB1	31.84	201	131	4	620	814	1364	771	2e-18	90.5
Hass	HARM015134	174746	167262	163095	81008	862	gi|117059|sp|P00417.1|COX3_DROME	COX3_DROME RecName: Full=Cytochrome c oxidase subunit 3; AltName: Full=Cytochrome c oxidase polypeptide III	62.86	70	26	0	4	73	61	270	5e-20	92.4
Hass	HARM015462	0	2	2	3	1054	gi|2493382|sp|Q64441.1|CP24A_MOUSE	CP24A_MOUSE RecName: Full=1,25-dihydroxyvitamin D(3) 24-hydroxylase, mitochondrial; Short=24-OHase; Short=Vitamin D(3) 24-hydroxylase; AltName: Full=Cytochrome P450 24A1; AltName: Full=Cytochrome P450-CC24; Flags: Precursor	35.34	133	86	1	634	766	661	1053	5e-16	82.4
Hass	HARM015901	857	931	1007	1061	1366	gi|149393001|gb|ABR26563.1|	truncated cytochrome P450 [Helicoverpa zea]	81.13	53	10	0	378	430	702	544	2e-18	89
Hass	HARM015939	0	4	3	0	166	gi|231885|sp|P29981.1|CP4C1_BLADI	CP4C1_BLADI RecName: Full=Cytochrome P450 4C1; AltName: Full=CYPIVC1	45.28	53	29	0	416	468	6	164	7e-07	51.2
Hass	HARM016198	0	0	2	0	901	gi|22096349|sp|Q9V5L3.3|C49A1_DROME	C49A1_DROME RecName: Full=Probable cytochrome P450 49a1; AltName: Full=CYPXLIXA1	33.33	150	97	3	620	766	460	20	1e-15	80.9
Hass	HARM016438	22	24	7	15	1577	gi|3913331|sp|Q27664.1|CP6B2_HELAM	CP6B2_HELAM RecName: Full=Cytochrome P450 6B2; AltName: Full=CYPVIB2	23.83	407	285	13	433	814	396	1550	2e-18	90.5
Hass	HARM017138	2	28	22	0	203	gi|5921910|sp|Q64148.2|CP3AA_MESAU	CP3AA_MESAU RecName: Full=Lithocholate 6-beta-hydroxylase; Short=6 beta-hydroxylase; AltName: Full=CYPIIIA10; AltName: Full=Cytochrome P450 3A10	42.11	57	33	0	728	784	201	31	1e-06	50.8
Hass	HARM017280	0	4	20	0	187	gi|291464093|gb|ADE05584.1|	cytochrome P450 6AB13 [Manduca sexta]	35	60	39	0	246	305	3	182	1e-06	50.1
Hass	HARM017614	0	7	0	0	626	gi|74764722|sp|O96107.1|OPS3_MANSE	OPS3_MANSE RecName: Full=Opsin-3; Short=MANOP3; AltName: Full=Rhodopsin 3, short-wavelength; AltName: Full=Rhodopsin P450	92.23	206	16	0	117	322	9	626	2e-111	398
Hass	HARM018471	2	0	0	0	927	gi|47605531|sp|Q964T2.1|CP9E2_BLAGE	CP9E2_BLAGE RecName: Full=Cytochrome P450 9e2; AltName: Full=CYPIXE2	25.57	176	129	4	25	198	319	834	2e-17	86.3
Hass	HARM018612	13	28	11	7	973	gi|30580209|sp|Q8WBV2.1|CYB_OSTNU	CYB_OSTNU RecName: Full=Cytochrome b; AltName: Full=Complex III subunit 3; AltName: Full=Complex III subunit III; AltName: Full=Cytochrome b-c1 complex subunit 3; AltName: Full=Ubiquinol-cytochrome-c reductase complex cytochrome b subunit	49.41	255	128	2	2	255	218	970	4e-52	201
Hass	HARM018719	0	87	45	4	211	gi|11386707|sp|Q9VCW1.1|CP6D4_DROME	CP6D4_DROME RecName: Full=Probable cytochrome P450 6d4; AltName: Full=CYPVID4	35.14	74	47	2	339	411	2	211	8e-08	54.3
Hass	HARM018813	0	22	28	0	324	gi|11386695|sp|Q9V4U9.1|C6A13_DROME	C6A13_DROME RecName: Full=Probable cytochrome P450 6a13; AltName: Full=CYPVIA13	34.95	103	61	2	670	766	6	299	2e-11	66.6
Hass	HARM018821	0	5	3	0	212	gi|117162|sp|P24463.1|CP3AC_CANFA	CP3AC_CANFA RecName: Full=Cytochrome P450 3A12; AltName: Full=CYPIIIA12; AltName: Full=Cytochrome P450-PBD-1	37.7	61	38	0	706	766	5	187	3e-08	56.2
Hass	HARM018847	10252	535	1832	1410	1108	gi|149393001|gb|ABR26563.1|	truncated cytochrome P450 [Helicoverpa zea]	100	35	0	0	390	424	1004	1108	8e-14	73.9
Hass	HARM018855	9	233	940	0	1727	gi|3913333|sp|Q27902.1|CP6B4_PAPGL	CP6B4_PAPGL RecName: Full=Cytochrome P450 6B4; AltName: Full=CYP6B4v1/CYP6B4v2; AltName: Full=CYPVIB4	24.77	436	286	16	421	814	360	1568	1e-18	90.9
Hass	HARM019020	28	793	72	31	1899	gi|3913336|sp|Q95031.1|CP6B6_HELAM	CP6B6_HELAM RecName: Full=Cytochrome P450 6B6; AltName: Full=CYPVIB6	29.47	207	138	6	616	814	900	1508	2e-16	84
Hass	HARM019043	4	6	6	46	271	gi|11386682|sp|Q9VYY4.1|C4G15_DROME	C4G15_DROME RecName: Full=Cytochrome P450 4g15; AltName: Full=CYPIVG15	32.81	64	43	1	492	555	242	57	5e-06	48.5
Hass	HARM019301	0	2	3	0	340	gi|21552589|gb|AAM54724.1|	cytochrome P450 monooxygenase CYP321A1 [Helicoverpa zea]	32.56	86	58	1	649	734	27	281	7e-07	52
Hass	HARM019403	144	815	246	406	1974	gi|231885|sp|P29981.1|CP4C1_BLADI	CP4C1_BLADI RecName: Full=Cytochrome P450 4C1; AltName: Full=CYPIVC1	32.3	387	257	7	433	814	1479	364	3e-48	189
Hass	HARM019891	4	6	8	46	1339	gi|71648658|sp|Q9DBW0.1|CP4V2_MOUSE	CP4V2_MOUSE RecName: Full=Cytochrome P450 4V2	24.47	380	284	5	427	803	245	1336	9e-34	141
Hass	HARM020165	16	11	0	4	356	gi|357631567|gb|EHJ79036.1|	putative cytochrome P450 [Danaus plexippus]	29.91	117	69	2	212	315	5	355	6e-11	64.7
Hass	HARM020459	9	221	938	0	247	gi|3913332|sp|Q27756.1|CP6B3_PAPPO	CP6B3_PAPPO RecName: Full=Cytochrome P450 6B3; AltName: Full=CYP6B3v1/CYP6B3v2; AltName: Full=CYPVIB3	38.46	78	47	1	729	805	3	236	2e-06	50.4
Hass	HARM021513	2	0	0	0	807	gi|47605531|sp|Q964T2.1|CP9E2_BLAGE	CP9E2_BLAGE RecName: Full=Cytochrome P450 9e2; AltName: Full=CYPIXE2	27.66	188	132	2	19	202	640	77	2e-20	95.9
Hass	HARM021633	4	6	8	46	368	gi|11386682|sp|Q9VYY4.1|C4G15_DROME	C4G15_DROME RecName: Full=Cytochrome P450 4g15; AltName: Full=CYPIVG15	35.85	106	66	1	332	435	1	318	6e-13	72
Hass	HARM022020	9	0	8	0	482	gi|47605529|sp|Q964R1.1|CP6J1_BLAGE	CP6J1_BLAGE RecName: Full=Cytochrome P450 6j1; AltName: Full=CYPVIJ1	45.65	138	75	0	19	156	67	480	4e-35	144
Hass	HARM022456	195	1077	255	207	1610	gi|3913339|sp|O18635.1|C12A2_MUSDO	C12A2_MUSDO RecName: Full=Cytochrome P450 CYP12A2; AltName: Full=CYPXIIA2	24.43	352	249	14	432	766	665	1597	1e-13	74.3
Hass	HARM023202	0	7	62	416	824	gi|11386653|sp|Q9V6D6.1|CP301_DROME	CP301_DROME RecName: Full=Probable cytochrome P450 301a1, mitochondrial; AltName: Full=CYPCCCIA1; Flags: Precursor	30.12	166	115	2	620	784	653	159	2e-14	77.4
Hass	HARM023527	0	2	0	2	371	gi|160380599|sp|A2RRT9.1|CP4V2_RAT	CP4V2_RAT RecName: Full=Cytochrome P450 4V2	34.48	116	76	1	634	749	365	21	5e-12	69.3
Hass	HARM023614	0	2	2	0	386	gi|3913331|sp|Q27664.1|CP6B2_HELAM	CP6B2_HELAM RecName: Full=Cytochrome P450 6B2; AltName: Full=CYPVIB2	29.35	92	65	0	19	110	100	375	2e-11	66.6
Hass	HARM023782	11	13	5	10	400	gi|373503134|gb|AEY75584.1|	cytochrome P450, partial [Helicoverpa armigera]	63.93	61	22	0	451	511	3	185	4e-15	78.6
Hass	HARM024540	7	4	14	0	1240	gi|3913337|sp|Q95036.1|CP6B5_PAPGL	CP6B5_PAPGL RecName: Full=Cytochrome P450 6B5; AltName: Full=CYP6B5v1; AltName: Full=CYPVIB5	23.02	126	95	2	263	386	861	1238	4e-06	49.3
Hass	HARM024584	4	0	0	3	1730	gi|231885|sp|P29981.1|CP4C1_BLADI	CP4C1_BLADI RecName: Full=Cytochrome P450 4C1; AltName: Full=CYPIVC1	30.66	411	275	7	411	811	362	1576	2e-53	206
Hass	HARM025002	12	45	30	4	833	gi|12643918|sp|Q9VA27.1|CP4C3_DROME	CP4C3_DROME RecName: Full=Cytochrome P450 4c3; AltName: Full=CYPIVC3	34.3	277	179	7	541	814	1	783	1e-34	144
Hass	HARM025193	2	24	6	0	996	gi|585549|sp|Q07994.1|NCPR_MUSDO	NCPR_MUSDO RecName: Full=NADPH--cytochrome P450 reductase; Short=CPR; Short=P450R	79.52	83	17	0	41	123	743	991	4e-36	148
Hass	HARM025289	9	0	10	3	945	gi|3913331|sp|Q27664.1|CP6B2_HELAM	CP6B2_HELAM RecName: Full=Cytochrome P450 6B2; AltName: Full=CYPVIB2	45.4	315	172	2	24	338	943	5	5e-75	277
Hass	HARM025292	103	238	124	37	1110	gi|585549|sp|Q07994.1|NCPR_MUSDO	NCPR_MUSDO RecName: Full=NADPH--cytochrome P450 reductase; Short=CPR; Short=P450R	65.44	217	74	1	335	550	1110	460	7e-84	307
Hass	HARM025847	6069	6469	4509	1602	520	gi|19862081|sp|P99028.2|QCR6_MOUSE	QCR6_MOUSE RecName: Full=Cytochrome b-c1 complex subunit 6, mitochondrial; AltName: Full=Complex III subunit 6; AltName: Full=Complex III subunit VIII; AltName: Full=Cytochrome c1 non-heme 11 kDa protein; AltName: Full=Mitochondrial hinge protein; AltName: Full=Ubiquinol-cytochrome c reductase complex 11 kDa protein; Flags: Precursor	90.8	87	8	0	1	87	70	330	2e-34	139
Hass	HARM025849	4	0	9	3	1057	gi|47605531|sp|Q964T2.1|CP9E2_BLAGE	CP9E2_BLAGE RecName: Full=Cytochrome P450 9e2; AltName: Full=CYPIXE2	24.63	272	197	4	19	282	220	1014	9e-22	100
Hass	HARM026208	3018	3083	4325	1707	776	gi|5921892|sp|O46578.1|COX41_GORGO	COX41_GORGO RecName: Full=Cytochrome c oxidase subunit 4 isoform 1, mitochondrial; AltName: Full=Cytochrome c oxidase polypeptide IV; AltName: Full=Cytochrome c oxidase subunit IV isoform 1; Short=COX IV-1	56.46	147	64	0	25	171	198	638	5e-48	187
Hass	HARM026312	45682	84326	57526	34867	941	gi|115502378|sp|P67794.2|COX1_CHOPI	COX1_CHOPI RecName: Full=Cytochrome c oxidase subunit 1; AltName: Full=Cytochrome c oxidase polypeptide I	77.85	307	67	1	206	511	1	921	1e-125	446
Hass	HARM027340	42	39	94	29	1020	gi|20138075|sp|Q9V4N3.1|CYB5_DROME	CYB5_DROME RecName: Full=Cytochrome b5; Short=CYTB5	63.01	73	27	0	11	83	143	361	4e-24	105
Hass	HARM027713	57	363	189	599	1521	gi|12644424|sp|Q27589.2|CP4D2_DROME	CP4D2_DROME RecName: Full=Cytochrome P450 4d2; AltName: Full=CYPIVD2	32.56	387	253	10	431	809	407	1510	8e-49	191
Hass	HARM027796	9	5	4	0	669	gi|268053935|gb|ACY92454.1|	cytochrome P450 CYP315A1 [Spodoptera littoralis]	67.35	49	16	0	429	477	668	522	3e-13	72.4
Hass	HARM027949	0	2	2	0	859	gi|47605531|sp|Q964T2.1|CP9E2_BLAGE	CP9E2_BLAGE RecName: Full=Cytochrome P450 9e2; AltName: Full=CYPIXE2	32.12	165	102	3	612	766	28	519	2e-18	90.1
Hass	HARM028124	0	2	0	0	592	gi|11386707|sp|Q9VCW1.1|CP6D4_DROME	CP6D4_DROME RecName: Full=Probable cytochrome P450 6d4; AltName: Full=CYPVID4	23.26	172	130	4	23	192	569	63	2e-12	69.7
Hass	HARM028175	2	28	16	0	798	gi|416831|sp|Q04552.1|CP6B1_PAPPO	CP6B1_PAPPO RecName: Full=Cytochrome P450 6B1; AltName: Full=CYP6B1v1/CYP6B1v2/CYP6B1v3; AltName: Full=CYPVIB1	31.65	139	94	2	661	798	796	389	2e-13	73.9
Hass	HARM028179	231	59	93	113	639	gi|47605529|sp|Q964R1.1|CP6J1_BLAGE	CP6J1_BLAGE RecName: Full=Cytochrome P450 6j1; AltName: Full=CYPVIJ1	41	100	58	1	664	762	553	254	1e-16	84.7
Hass	HARM028228	0	4	0	0	876	gi|5921956|sp|O44220.1|C12B1_DROAC	C12B1_DROAC RecName: Full=Cytochrome P450 12b1, mitochondrial; AltName: Full=CYPXIIB1; Flags: Precursor	45	60	33	1	475	534	137	313	6e-07	50.1
Hass	HARM028233	0	51	33	0	1046	gi|47605531|sp|Q964T2.1|CP9E2_BLAGE	CP9E2_BLAGE RecName: Full=Cytochrome P450 9e2; AltName: Full=CYPIXE2	27.17	254	175	5	18	261	936	196	3e-24	108
Hass	HARM028240	0	29	26	0	1121	gi|3913333|sp|Q27902.1|CP6B4_PAPGL	CP6B4_PAPGL RecName: Full=Cytochrome P450 6B4; AltName: Full=CYP6B4v1/CYP6B4v2; AltName: Full=CYPVIB4	33.5	206	133	3	613	814	406	1023	1e-22	103
Hass	HARM028666	20	138	48	12	285	gi|11386682|sp|Q9VYY4.1|C4G15_DROME	C4G15_DROME RecName: Full=Cytochrome P450 4g15; AltName: Full=CYPIVG15	43.53	85	46	1	664	746	260	6	7e-13	72
Hass	HARM028935	0	19	3	19	968	gi|296434466|sp|Q6ZWL3.2|CP4V2_HUMAN	CP4V2_HUMAN RecName: Full=Cytochrome P450 4V2	28.83	326	222	8	411	726	947	3	1e-32	137
Hass	HARM029066	4	6	9	3	835	gi|47605531|sp|Q964T2.1|CP9E2_BLAGE	CP9E2_BLAGE RecName: Full=Cytochrome P450 9e2; AltName: Full=CYPIXE2	28.79	198	136	4	23	215	162	740	5e-21	98.2
Hass	HARM029261	0	5	0	0	255	gi|33302607|sp|Q9VGB4.3|CP132_DROME	CP132_DROME RecName: Full=Probable cytochrome P450 313a2; AltName: Full=CYPCCCXIIIA2	44	75	39	2	366	437	254	30	2e-12	70.5
Hass	HARM029517	575	0	0	0	759	gi|47605527|sp|Q964Q7.1|CP6D3_MUSDO	CP6D3_MUSDO RecName: Full=Cytochrome P450 6d3; AltName: Full=CYPVID3; AltName: Full=Pyrethroid resistance cytochrome P450	29.38	194	132	3	626	814	757	176	4e-17	85.9
Hass	HARM029635	0	7	4	0	358	gi|12643911|sp|Q9V3S0.1|CP4G1_DROME	CP4G1_DROME RecName: Full=Cytochrome P450 4g1; AltName: Full=CYPIVG1	55.56	45	20	0	90	134	136	2	4e-11	54.3
Hass	HARM029911	19	47	120	0	1168	gi|3913331|sp|Q27664.1|CP6B2_HELAM	CP6B2_HELAM RecName: Full=Cytochrome P450 6B2; AltName: Full=CYPVIB2	34.16	202	126	4	620	814	534	1130	3e-24	109
Hass	HARM030313	0	0	4	2	190	gi|11386676|sp|Q9VWR5.1|CP306_DROME	CP306_DROME RecName: Full=Cytochrome P450 306a1; Short=CYPCCCVIA1; AltName: Full=Protein phantom; Short=Dmphm	85.48	62	9	0	193	254	3	188	3e-28	122
Hass	HARM030457	74	277	159	52	207	gi|11386682|sp|Q9VYY4.1|C4G15_DROME	C4G15_DROME RecName: Full=Cytochrome P450 4g15; AltName: Full=CYPIVG15	48.48	66	34	1	737	802	5	199	7e-07	52
Hass	HARM030567	16	5	5	5	709	gi|3913339|sp|O18635.1|C12A2_MUSDO	C12A2_MUSDO RecName: Full=Cytochrome P450 CYP12A2; AltName: Full=CYPXIIA2	27.6	192	131	3	620	803	71	604	1e-10	64.3
Hass	HARM030626	0	0	2	0	414	gi|11386710|sp|Q9VFP1.1|CP6D5_DROME	CP6D5_DROME RecName: Full=Probable cytochrome P450 6d5; AltName: Full=CYPVID5	23.48	115	86	2	73	185	66	410	8e-07	50.8
Hass	HARM030824	0	4	2	0	279	gi|231885|sp|P29981.1|CP4C1_BLADI	CP4C1_BLADI RecName: Full=Cytochrome P450 4C1; AltName: Full=CYPIVC1	42.22	90	51	1	596	684	9	278	6e-15	79
Hass	HARM030869	0	6	33	0	159	gi|47605531|sp|Q964T2.1|CP9E2_BLAGE	CP9E2_BLAGE RecName: Full=Cytochrome P450 9e2; AltName: Full=CYPIXE2	45.1	51	24	1	368	414	6	158	1e-06	51.2
Hass	HARM031860	12	8	6	10	487	gi|11386662|sp|Q9VGH1.1|CP315_DROME	CP315_DROME RecName: Full=Cytochrome P450 315a1, mitochondrial; AltName: Full=CYPCCCXVA1; AltName: Full=Protein shadow; Flags: Precursor	38.57	70	39	1	415	480	188	397	4e-09	58.5
Hass	HARM032720	0	6	2	0	489	gi|11386674|sp|Q9VW43.1|CP305_DROME	CP305_DROME RecName: Full=Probable cytochrome P450 305a1; AltName: Full=CYPCCCVA1	35.94	64	41	1	274	337	409	221	5e-08	55.1
Hass	HARM032808	0	0	11	0	795	gi|33860144|sp|Q9VRM7.3|CP307_DROME	CP307_DROME RecName: Full=Cytochrome P450 307a1; AltName: Full=CYPCCCVIIA1; AltName: Full=Protein spook	78.33	263	56	1	39	300	6	794	9e-118	419
Hass	HARM032816	0	0	0	2	532	gi|71648658|sp|Q9DBW0.1|CP4V2_MOUSE	CP4V2_MOUSE RecName: Full=Cytochrome P450 4V2	29.79	141	99	2	674	814	2	412	2e-10	63.9
Hass	HARM032820	0	13	2	59	1122	gi|296434466|sp|Q6ZWL3.2|CP4V2_HUMAN	CP4V2_HUMAN RecName: Full=Cytochrome P450 4V2	26.01	373	274	5	436	806	1120	44	3e-38	155
Hass	HARM035424	0	0	0	4	176	gi|12644471|sp|Q95078.2|CP18A_DROME	CP18A_DROME RecName: Full=Cytochrome P450 18a1; AltName: Full=CYPXVIIIA1	48.21	56	29	0	400	455	171	4	6e-11	64.7
Hass	HARM035614	0	5	0	0	177	gi|11386665|sp|Q9VLZ7.1|C4D21_DROME	C4D21_DROME RecName: Full=Probable cytochrome P450 4d21; AltName: Full=CYPIVD21	44.64	56	31	0	290	345	170	3	6e-07	51.2
Hass	HARM039252	0	0	9	0	200	gi|47605531|sp|Q964T2.1|CP9E2_BLAGE	CP9E2_BLAGE RecName: Full=Cytochrome P450 9e2; AltName: Full=CYPIXE2	31.82	66	45	1	347	412	4	189	4e-06	48.9
Hass	HARM039905	0	241	39	670	205	gi|226693505|sp|Q9V7G5.2|C4AA1_DROME	C4AA1_DROME RecName: Full=Probable cytochrome P450 4aa1; AltName: Full=CYPIVAA1	44.19	43	24	0	398	440	193	65	6e-08	55.5
Hass	HARM040298	0	13	0	3	208	gi|38679391|gb|AAR26517.1|	antennal cytochrome P450 CYP4 [Mamestra brassicae]	82.05	39	7	0	6	44	119	3	6e-15	78.2
Hass	HARM041105	0	0	0	4	214	gi|357601904|gb|EHJ63183.1|	cytochrome P450 [Danaus plexippus]	39.02	82	50	2	68	149	211	2	1e-07	53.1
Hass	HARM041140	0	3	0	0	214	gi|6226832|sp|Q27516.2|C13A8_CAEEL	C13A8_CAEEL RecName: Full=Putative cytochrome P450 CYP13A8	39.34	61	35	1	381	439	196	14	2e-07	53.5
Hass	HARM041628	0	2	3	0	218	gi|373503126|gb|AEY75580.1|	cytochrome P450, partial [Helicoverpa armigera]	41.38	58	34	1	231	288	13	183	1e-06	50.8
Hass	HARM042258	2	0	2	2	223	gi|189181682|ref|NP_001121192.1|	cytochrome P450 CYP339A1 [Bombyx mori]	40.98	61	36	0	385	445	186	4	3e-07	52.8
Hass	HARM043751	9	221	938	0	239	gi|270297651|gb|ACF17813.2|	DIMBOA-induced cytochrome P450 [Ostrinia furnacalis]	43.33	60	33	1	454	512	239	60	5e-08	55.1
Hass	HARM044443	2	5	2	0	248	gi|47605528|sp|Q964R0.1|CP6K1_BLAGE	CP6K1_BLAGE RecName: Full=Cytochrome P450 6k1; AltName: Full=CYPVIK1	48.81	84	43	2	144	227	3	248	3e-16	82.4
Hass	HARM045049	3	3	0	0	256	gi|357616868|gb|EHJ70454.1|	cytochrome P450 333B11 [Danaus plexippus]	71.88	64	18	0	293	356	250	59	1e-11	66.6
Hass	HARM046081	0	0	2	0	271	gi|209572757|sp|Q9STK9.3|C71AO_ARATH	C71AO_ARATH RecName: Full=Cytochrome P450 71A24	33.72	86	55	1	352	435	1	258	7e-07	51.6
Hass	HARM046947	0	2	0	0	287	gi|357616868|gb|EHJ70454.1|	cytochrome P450 333B11 [Danaus plexippus]	69.47	95	29	0	397	491	1	285	2e-36	149
Hass	HARM047711	0	20	12	0	303	gi|231885|sp|P29981.1|CP4C1_BLADI	CP4C1_BLADI RecName: Full=Cytochrome P450 4C1; AltName: Full=CYPIVC1	45	100	55	0	667	766	1	300	3e-22	102
Hass	HARM048713	0	2	2	0	332	gi|261862072|dbj|BAI47532.1|	cytochrome 9A20 [Bombyx mori]	57.89	38	16	0	485	522	3	116	9e-06	47.8
Hass	HARM049134	0	2	3	0	350	gi|47605549|sp|Q9GQM9.1|CP6L1_BLAGE	CP6L1_BLAGE RecName: Full=Cytochrome P450 6l1; AltName: Full=CYPVIL1	37.65	85	52	2	300	383	97	348	7e-10	61.2
Hass	HARM049616	0	3	6	66	375	gi|2493382|sp|Q64441.1|CP24A_MOUSE	CP24A_MOUSE RecName: Full=1,25-dihydroxyvitamin D(3) 24-hydroxylase, mitochondrial; Short=24-OHase; Short=Vitamin D(3) 24-hydroxylase; AltName: Full=Cytochrome P450 24A1; AltName: Full=Cytochrome P450-CC24; Flags: Precursor	29.03	124	88	1	680	803	3	365	2e-08	57
Hass	HARM049745	0	7	62	406	384	gi|11386653|sp|Q9V6D6.1|CP301_DROME	CP301_DROME RecName: Full=Probable cytochrome P450 301a1, mitochondrial; AltName: Full=CYPCCCIA1; Flags: Precursor	35.82	67	42	2	468	533	384	190	7e-08	54.7
Hass	HARM049976	0	0	0	2	402	gi|33860144|sp|Q9VRM7.3|CP307_DROME	CP307_DROME RecName: Full=Cytochrome P450 307a1; AltName: Full=CYPCCCVIIA1; AltName: Full=Protein spook	84.33	134	21	0	236	369	1	402	5e-65	244
Hass	HARM050555	11	3	5	7	476	gi|11386694|sp|Q9V4U7.2|C6A14_DROME	C6A14_DROME RecName: Full=Probable cytochrome P450 6a14; AltName: Full=CYPVIA14	31.63	98	66	1	718	814	40	333	3e-07	53.1
Hass	HARM050719	0	0	0	3	509	gi|11386653|sp|Q9V6D6.1|CP301_DROME	CP301_DROME RecName: Full=Probable cytochrome P450 301a1, mitochondrial; AltName: Full=CYPCCCIA1; Flags: Precursor	30.08	123	85	4	91	212	359	12	1e-07	53.5
Hass	HARM050824	0	4	5	0	542	gi|231885|sp|P29981.1|CP4C1_BLADI	CP4C1_BLADI RecName: Full=Cytochrome P450 4C1; AltName: Full=CYPIVC1	24	150	111	2	30	176	3	452	1e-08	57.8
Hass	HARM051108	4	0	0	0	717	gi|68067970|sp|P19967.2|CYB5R_DROME	CYB5R_DROME RecName: Full=Cytochrome b5-related protein; AltName: Full=Protein TU-36B	38.89	54	33	0	27	80	112	273	6e-06	45.4
Hass	HARM051482	0	7	2	0	357	gi|231885|sp|P29981.1|CP4C1_BLADI	CP4C1_BLADI RecName: Full=Cytochrome P450 4C1; AltName: Full=CYPIVC1	35.25	122	79	2	693	814	1	357	8e-13	71.6
Hass	HARM051490	11	3	5	7	330	gi|11386694|sp|Q9V4U7.2|C6A14_DROME	C6A14_DROME RecName: Full=Probable cytochrome P450 6a14; AltName: Full=CYPVIA14	43.75	48	27	0	719	766	1	144	4e-06	49.7
Hass	HARM051893	6	26	5	5	625	gi|3913339|sp|O18635.1|C12A2_MUSDO	C12A2_MUSDO RecName: Full=Cytochrome P450 CYP12A2; AltName: Full=CYPXIIA2	38.46	78	48	1	112	189	13	243	2e-11	63.9
Hass	HARM052009	220	10	9	33	1709	gi|11386695|sp|Q9V4U9.1|C6A13_DROME	C6A13_DROME RecName: Full=Probable cytochrome P450 6a13; AltName: Full=CYPVIA13	35.1	151	91	3	619	762	1133	696	3e-17	86.3
Hass	HARM052114	52	295	132	39	623	gi|11386682|sp|Q9VYY4.1|C4G15_DROME	C4G15_DROME RecName: Full=Cytochrome P450 4g15; AltName: Full=CYPIVG15	39.29	56	34	0	608	663	375	208	1e-14	54.7
Hass	HARM052286	8	3	5	7	400	gi|12643917|sp|Q9V769.1|C6A22_DROME	C6A22_DROME RecName: Full=Cytochrome P450 6a22; AltName: Full=CYPVIA22	43.55	62	34	1	447	507	398	213	1e-08	57
Hass	HARM052357	106	689	319	607	908	gi|11386682|sp|Q9VYY4.1|C4G15_DROME	C4G15_DROME RecName: Full=Cytochrome P450 4g15; AltName: Full=CYPIVG15	50	74	36	1	621	693	507	286	4e-29	79
Hass	HARM052421	5	41	17	0	729	gi|12643918|sp|Q9VA27.1|CP4C3_DROME	CP4C3_DROME RecName: Full=Cytochrome P450 4c3; AltName: Full=CYPIVC3	39.66	58	34	1	682	738	437	610	1e-12	43.9
Hass	HARM052453	50	1727	1112	0	820	gi|3913321|sp|O61387.1|CP6B7_HELAM	CP6B7_HELAM RecName: Full=Cytochrome P450 6B7; AltName: Full=CYPVIB7	47.62	42	22	0	391	432	16	141	1e-08	47.4
Hass	HARM052489	2	13	13	0	485	gi|5921917|sp|P79152.1|CP3AJ_CAPAE	CP3AJ_CAPAE RecName: Full=Cytochrome P450 3A19; AltName: Full=CYPIIIA19	46.67	45	24	0	718	762	157	291	7e-10	56.2
Hass	HARM052538	0	25	16	0	1402	gi|3913321|sp|O61387.1|CP6B7_HELAM	CP6B7_HELAM RecName: Full=Cytochrome P450 6B7; AltName: Full=CYPVIB7	30.47	128	83	5	593	714	930	568	3e-13	48.1
Hass	HARM052608	136	713	272	398	533	gi|231885|sp|P29981.1|CP4C1_BLADI	CP4C1_BLADI RecName: Full=Cytochrome P450 4C1; AltName: Full=CYPIVC1	42.86	49	28	0	373	421	3	149	2e-06	50.1
Hass	HARM052714	52	300	132	39	817	gi|11386682|sp|Q9VYY4.1|C4G15_DROME	C4G15_DROME RecName: Full=Cytochrome P450 4g15; AltName: Full=CYPIVG15	39.52	124	72	2	608	728	373	2	7e-23	105
Hass	HARM053069	0	4	0	2	553	gi|3913339|sp|O18635.1|C12A2_MUSDO	C12A2_MUSDO RecName: Full=Cytochrome P450 CYP12A2; AltName: Full=CYPXIIA2	32.08	106	68	1	143	244	30	347	2e-10	63.2
Hass	HARM053132	2	13	13	0	303	gi|11386696|sp|Q9V675.1|CP6G2_DROME	CP6G2_DROME RecName: Full=Probable cytochrome P450 6g2; AltName: Full=CYPVIG2	48.78	82	41	1	432	512	301	56	1e-17	87
Hass	HARM053217	2	53	13	2	408	gi|12644424|sp|Q27589.2|CP4D2_DROME	CP4D2_DROME RecName: Full=Cytochrome P450 4d2; AltName: Full=CYPIVD2	48.98	49	25	0	104	152	148	2	2e-08	56.2
Hass	HARM053286	0	2	2	0	362	gi|11386673|sp|Q9VVN6.1|CP312_DROME	CP312_DROME RecName: Full=Probable cytochrome P450 312a1; AltName: Full=CYPCCCXIIA1	32.43	111	69	1	331	435	11	343	5e-10	62
Hass	HARM053288	0	7	2	0	597	gi|231885|sp|P29981.1|CP4C1_BLADI	CP4C1_BLADI RecName: Full=Cytochrome P450 4C1; AltName: Full=CYPIVC1	46.88	32	17	0	403	434	425	330	9e-08	40.8
Hass	HARM053512	0	2	0	0	566	gi|296434466|sp|Q6ZWL3.2|CP4V2_HUMAN	CP4V2_HUMAN RecName: Full=Cytochrome P450 4V2	35.19	54	35	0	99	152	401	562	2e-10	49.3
Hass	HARM053890	4	16	2	0	420	gi|1345880|sp|P49096.1|CYB5_MUSDO	CYB5_MUSDO RecName: Full=Cytochrome b5; Short=CYTB5	49.02	51	26	0	33	83	197	45	3e-09	56.2
Hass	HARM054056	0	5	4	0	747	gi|47605531|sp|Q964T2.1|CP9E2_BLAGE	CP9E2_BLAGE RecName: Full=Cytochrome P450 9e2; AltName: Full=CYPIXE2	34.33	67	40	1	144	206	202	2	9e-14	48.5
Hass	HARM054364	4	2	2	2	541	gi|11386706|sp|Q9VB31.1|C6A18_DROME	C6A18_DROME RecName: Full=Probable cytochrome P450 6a18; AltName: Full=CYPVIA18	35.96	89	54	2	429	514	3	257	2e-08	56.2
Hass	HARM054679	405	679	371	471	1675	gi|47605531|sp|Q964T2.1|CP9E2_BLAGE	CP9E2_BLAGE RecName: Full=Cytochrome P450 9e2; AltName: Full=CYPIXE2	32.08	159	99	2	665	814	477	1	2e-16	83.2
Hass	HARM057925	0	3	3	0	170	gi|47605528|sp|Q964R0.1|CP6K1_BLAGE	CP6K1_BLAGE RecName: Full=Cytochrome P450 6k1; AltName: Full=CYPVIK1	52	50	24	0	244	293	19	168	1e-06	50.4
Hass	HARM059841	3	0	0	0	197	gi|11386683|sp|Q9W011.1|C4D20_DROME	C4D20_DROME RecName: Full=Probable cytochrome P450 4d20; AltName: Full=CYPIVD20	46.67	60	32	1	850	909	19	195	7e-11	65.5
Hass	HARM061262	0	0	2	0	221	gi|357619488|gb|EHJ72041.1|	putative cytochrome P450 CYP6AX1 protein [Danaus plexippus]	76.36	55	13	0	1	55	199	35	1e-21	99
Hass	HARM064630	2	0	0	0	426	gi|11386653|sp|Q9V6D6.1|CP301_DROME	CP301_DROME RecName: Full=Probable cytochrome P450 301a1, mitochondrial; AltName: Full=CYPCCCIA1; Flags: Precursor	30.61	98	67	1	52	148	129	422	4e-09	58.5
Hass	HARM065004	31	74	57	25	364	gi|354549511|gb|AER27812.1|	cytochrome c oxidase polypeptide IV [Antheraea yamamai]	50.77	65	32	0	30	94	169	363	4e-11	64.3
Hass	HARM066541	8	23	9	13	489	gi|115502378|sp|P67794.2|COX1_CHOPI	COX1_CHOPI RecName: Full=Cytochrome c oxidase subunit 1; AltName: Full=Cytochrome c oxidase polypeptide I	60	90	35	1	423	511	200	469	4e-15	79
Hass	HARM066580	30477	59446	41980	25330	559	gi|115502378|sp|P67794.2|COX1_CHOPI	COX1_CHOPI RecName: Full=Cytochrome c oxidase subunit 1; AltName: Full=Cytochrome c oxidase polypeptide I	65.57	122	41	1	391	511	169	534	1e-29	126
Hass	HARM066614	174746	167262	163095	81008	723	gi|3121909|sp|Q35826.1|COX3_SPOFR	COX3_SPOFR RecName: Full=Cytochrome c oxidase subunit 3; AltName: Full=Cytochrome c oxidase polypeptide III	71.51	179	51	0	80	258	152	688	4e-64	240
Hass	HARM066626	0	23	14	0	874	gi|11386696|sp|Q9V675.1|CP6G2_DROME	CP6G2_DROME RecName: Full=Probable cytochrome P450 6g2; AltName: Full=CYPVIG2	37.21	172	107	6	342	512	30	527	1e-22	103
Hass	HARM066781	6004	6436	4480	1602	503	gi|19862081|sp|P99028.2|QCR6_MOUSE	QCR6_MOUSE RecName: Full=Cytochrome b-c1 complex subunit 6, mitochondrial; AltName: Full=Complex III subunit 6; AltName: Full=Complex III subunit VIII; AltName: Full=Cytochrome c1 non-heme 11 kDa protein; AltName: Full=Mitochondrial hinge protein; AltName: Full=Ubiquinol-cytochrome c reductase complex 11 kDa protein; Flags: Precursor	90.8	87	8	0	1	87	470	210	2e-34	139
Hass	HARM051653	2	0	0	0	501	gi|83288430|sp|Q8BX57.2|PXK_MOUSE	PXK_MOUSE RecName: Full=PX domain-containing protein kinase-like protein; AltName: Full=Modulator of Na,K-ATPase; Short=MONaKA	49.1	167	80	1	230	391	1	501	2e-42	169
Hass	HARM054318	2	0	0	0	497	gi|83288430|sp|Q8BX57.2|PXK_MOUSE	PXK_MOUSE RecName: Full=PX domain-containing protein kinase-like protein; AltName: Full=Modulator of Na,K-ATPase; Short=MONaKA	38.92	167	97	2	230	391	496	2	1e-25	113
Hass	HARM000081	1228	12217	4848	4682	329	gi|14286121|sp|O18640.2|GBLP_DROME	GBLP_DROME RecName: Full=Guanine nucleotide-binding protein subunit beta-like protein; AltName: Full=Receptor of activated protein kinase C homolog	94.44	90	5	0	151	240	3	272	2e-45	178
Hass	HARM000086	251	419	334	206	4334	gi|341940623|sp|O08715.4|AKAP1_MOUSE	AKAP1_MOUSE RecName: Full=A-kinase anchor protein 1, mitochondrial; AltName: Full=Dual specificity A-kinase-anchoring protein 1; Short=D-AKAP-1; AltName: Full=Protein kinase A-anchoring protein 1; Short=PRKA1; AltName: Full=Spermatid A-kinase anchor protein; Short=S-AKAP; Flags: Precursor	30.5	141	95	5	964	1101	1599	2003	1e-07	55.1
Hass	HARM000353	0	0	8	3	1094	gi|17380465|sp|Q03042.2|KGP1_DROME	KGP1_DROME RecName: Full=cGMP-dependent protein kinase, isozyme 1; Short=cGK	63.78	323	114	3	2158	2477	10	975	3e-115	413
Hass	HARM000360	106	256	149	226	1722	gi|75070059|sp|Q5E9X2.1|MP2K6_BOVIN	MP2K6_BOVIN RecName: Full=Dual specificity mitogen-activated protein kinase kinase 6; Short=MAP kinase kinase 6; Short=MAPKK 6; AltName: Full=MAPK/ERK kinase 6; Short=MEK 6	31.82	154	96	4	2221	2365	571	1032	4e-10	63.9
Hass	HARM000519	2	0	0	0	542	gi|44888970|sp|P18106.3|FPS_DROME	FPS_DROME RecName: Full=Tyrosine-protein kinase Fps85D; AltName: Full=dFer	31.08	148	95	7	128	268	63	470	1e-07	55.1
Hass	HARM000526	0	0	0	2	1157	gi|212276830|sp|P0C8E4.1|M3K7_RAT	M3K7_RAT RecName: Full=Mitogen-activated protein kinase kinase kinase 7	29.45	146	97	4	2227	2366	384	818	2e-09	62
Hass	HARM000599	42	113	66	129	2494	gi|81883388|sp|Q5RKH1.1|PRP4B_RAT	PRP4B_RAT RecName: Full=Serine/threonine-protein kinase PRP4 homolog; AltName: Full=PRP4 pre-mRNA-processing factor 4 homolog	34.41	93	60	2	2288	2379	1196	1462	2e-07	55.1
Hass	HARM000705	2	0	0	0	1605	gi|75570321|sp|Q90ZY4.1|SBK1_DANRE	SBK1_DANRE RecName: Full=Serine/threonine-protein kinase SBK1; AltName: Full=Brain-specific protein kinase BSK146; AltName: Full=SH3-binding kinase 1	27.2	125	84	5	64	181	1588	1226	2e-07	51.2
Hass	HARM000895	3	0	0	0	592	gi|14286167|sp|P52304.2|POLO_DROME	POLO_DROME RecName: Full=Serine/threonine-protein kinase polo	33.51	194	127	3	2216	2407	12	587	3e-25	114
Hass	HARM001159	0	2	0	0	2525	gi|17369779|sp|Q9VPC0.1|KP58_DROME	KP58_DROME RecName: Full=Serine/threonine-protein kinase PITSLRE; AltName: Full=Cell division cycle 2-like	31.15	122	81	3	2260	2378	2159	2524	3e-10	64.7
Hass	HARM001509	2	0	0	0	499	gi|27923796|sp|O61267.1|LOK_DROME	LOK_DROME RecName: Full=Ovarian-specific serine/threonine-protein kinase Lok; AltName: Full=Protein loki; AltName: Full=dMNK	35.2	125	68	2	13	124	122	496	2e-11	66.6
Hass	HARM001546	5	8	0	2	1436	gi|75070497|sp|Q5R5V4.1|ILK_PONAB	ILK_PONAB RecName: Full=Integrin-linked protein kinase	32.74	113	75	3	2541	2652	17	328	3e-11	68.2
Hass	HARM001768	112	90	88	115	2855	gi|20178276|sp|P54646.2|AAPK2_HUMAN	AAPK2_HUMAN RecName: Full=5'-AMP-activated protein kinase catalytic subunit alpha-2; Short=AMPK subunit alpha-2	29.93	284	197	7	2172	2453	261	1073	9e-26	116
Hass	HARM001798	0	0	3	0	493	gi|585366|sp|Q05652.1|KPEL_DROME	KPEL_DROME RecName: Full=Serine/threonine-protein kinase pelle	29.53	149	97	5	743	883	23	415	8e-09	60.1
Hass	HARM001949	41	69	51	64	719	gi|166234055|sp|Q17IE8.2|CDK8_AEDAE	CDK8_AEDAE RecName: Full=Cyclin-dependent kinase 8; AltName: Full=Cell division protein kinase 8; AltName: Full=Mediator complex subunit Cdk8; AltName: Full=Mediator of RNA polymerase II transcription subunit Cdk8	30.97	113	60	3	24	118	2	334	2e-09	57
Hass	HARM002378	6	2	0	0	1656	gi|75026573|sp|Q9VA38.1|WARTS_DROME	WARTS_DROME RecName: Full=Serine/threonine-protein kinase Warts	35	140	91	1	2174	2313	547	131	8e-19	93.2
Hass	HARM002574	10	0	2	4	2544	gi|8134346|sp|O08901.1|BUB1_MOUSE	BUB1_MOUSE RecName: Full=Mitotic checkpoint serine/threonine-protein kinase BUB1; Short=mBUB1; AltName: Full=BUB1A	26.96	204	134	6	6317	6505	1519	2124	1e-10	67
Hass	HARM002666	0	9	14	2	1177	gi|73620960|sp|Q24324.2|DSOR1_DROME	DSOR1_DROME RecName: Full=Dual specificity mitogen-activated protein kinase kinase dSOR1; Short=Downstream of RAF; Short=MAPKK	26.47	204	149	2	2167	2369	511	1113	5e-15	80.5
Hass	HARM002788	0	2	0	0	1287	gi|81908372|sp|O54748.1|STK3_RAT	STK3_RAT RecName: Full=Serine/threonine-protein kinase 3; AltName: Full=Mammalian STE20-like protein kinase 2; Short=MST-2; AltName: Full=STE20-like kinase MST2; Contains: RecName: Full=Serine/threonine-protein kinase 3 36kDa subunit; Short=MST2/N; Contains: RecName: Full=Serine/threonine-protein kinase 3 20kDa subunit; Short=MST2/C	32.9	155	101	2	2214	2365	973	509	3e-22	104
Hass	HARM002839	3	2	0	0	1876	gi|158518420|sp|P83510.2|TNIK_MOUSE	TNIK_MOUSE RecName: Full=Traf2 and NCK-interacting protein kinase	29.32	133	85	3	2242	2365	521	919	4e-12	70.9
Hass	HARM002865	0	5	0	0	2187	gi|121957540|sp|Q32PI1.1|VRK1_BOVIN	VRK1_BOVIN RecName: Full=Serine/threonine-protein kinase VRK1; AltName: Full=Vaccinia-related kinase 1	29.82	171	113	5	138	301	983	1483	1e-13	73.6
Hass	HARM003151	0	2	0	0	429	gi|239938654|sp|Q5R4K9.2|KPCI_PONAB	KPCI_PONAB RecName: Full=Protein kinase C iota type; AltName: Full=nPKC-iota	84.21	38	6	0	569	606	6	119	2e-11	66.6
Hass	HARM003194	2	5	0	3	2404	gi|81881161|sp|Q9D0L4.1|ADCK1_MOUSE	ADCK1_MOUSE RecName: Full=Uncharacterized aarF domain-containing protein kinase 1; Flags: Precursor	50.61	330	160	2	176	502	649	1638	1e-153	360
Hass	HARM003703	0	2	0	0	933	gi|341941142|sp|P27448.4|MARK3_HUMAN	MARK3_HUMAN RecName: Full=MAP/microtubule affinity-regulating kinase 3; AltName: Full=C-TAK1; Short=cTAK1; AltName: Full=Cdc25C-associated protein kinase 1; AltName: Full=ELKL motif kinase 2; Short=EMK-2; AltName: Full=Protein kinase STK10; AltName: Full=Ser/Thr protein kinase PAR-1; Short=Par-1a; AltName: Full=Serine/threonine-protein kinase p78	38.67	150	85	5	897	1039	43	423	1e-12	71.6
Hass	HARM003738	15	0	0	88	1454	gi|347595751|sp|O54863.2|TSSK2_MOUSE	TSSK2_MOUSE RecName: Full=Testis-specific serine/threonine-protein kinase 2; Short=TSK-2; Short=TSK2; Short=TSSK-2; Short=Testis-specific kinase 2; AltName: Full=Serine/threonine-protein kinase 22B	26.7	221	150	5	2217	2425	958	323	3e-15	81.3
Hass	HARM003755	2	0	0	0	526	gi|55584007|sp|Q9VXE5.2|PAKM_DROME	PAKM_DROME RecName: Full=Serine/threonine-protein kinase PAK mbt; AltName: Full=Protein mushroom bodies tiny; AltName: Full=p21-activated kinase-related protein	72.34	47	13	0	341	387	385	525	1e-13	73.9
Hass	HARM003759	4	8	3	10	2080	gi|67477462|sp|Q23356.3|MIG15_CAEEL	MIG15_CAEEL RecName: Full=Serine/threonine-protein kinase mig-15; AltName: Full=Abnormal cell migration protein 15	91.11	270	20	1	965	1230	945	1754	0	518
Hass	HARM003842	4	7	5	4	2446	gi|122105604|sp|Q16W24.1|PLK4_AEDAE	PLK4_AEDAE RecName: Full=Serine/threonine-protein kinase PLK4; AltName: Full=Polo-like kinase 4; Short=PLK-4; AltName: Full=Serine/threonine-protein kinase SAK	29.41	272	184	9	2165	2428	403	1185	2e-19	95.1
Hass	HARM003905	0	6	4	10	1094	gi|229558608|sp|Q1ECX4.2|TLK2_DANRE	TLK2_DANRE RecName: Full=Serine/threonine-protein kinase tousled-like 2; AltName: Full=PKU-alpha; AltName: Full=Tousled-like kinase 2	71.63	141	36	1	453	589	628	1050	3e-52	202
Hass	HARM003972	175	645	187	144	2507	gi|357624261|gb|EHJ75111.1|	serine/threonine protein kinase [Danaus plexippus]	63.31	556	177	11	1604	2132	2454	802	3e-162	569
Hass	HARM004051	3	0	2	0	791	gi|341940339|sp|Q9Z0H0.2|CDC7_MOUSE	CDC7_MOUSE RecName: Full=Cell division cycle 7-related protein kinase; Short=CDC7-related kinase; Short=muCdc7	26.45	155	103	5	23	166	444	7	3e-06	50.4
Hass	HARM004075	0	0	2	0	850	gi|2499645|sp|Q62829.1|PAK3_RAT	PAK3_RAT RecName: Full=Serine/threonine-protein kinase PAK 3; AltName: Full=Beta-PAK; AltName: Full=p21-activated kinase 3; Short=PAK-3; AltName: Full=p65-PAK	72.69	227	61	3	1	226	174	848	5e-83	303
Hass	HARM004115	15	0	0	97	1214	gi|62287908|sp|Q9D411.1|TSSK4_MOUSE	TSSK4_MOUSE RecName: Full=Testis-specific serine/threonine-protein kinase 4; Short=TSK-4; Short=TSSK-4; Short=Testis-specific kinase 4	26.56	256	170	10	2165	2402	236	979	2e-15	81.6
Hass	HARM004184	210	1060	423	175	1642	gi|97537204|sp|Q63638.2|SPEG_RAT	SPEG_RAT RecName: Full=Striated muscle-specific serine/threonine-protein kinase; AltName: Full=Aortic preferentially expressed protein 1; Short=APEG-1	32.12	137	90	2	2244	2377	475	885	9e-13	73.2
Hass	HARM004469	1439	501	1032	1626	508	gi|51702274|sp|P62958.2|HINT1_BOVIN	HINT1_BOVIN RecName: Full=Histidine triad nucleotide-binding protein 1; AltName: Full=17 kDa inhibitor of protein kinase C; AltName: Full=Adenosine 5'-monophosphoramidase; AltName: Full=Protein kinase C inhibitor 1; AltName: Full=Protein kinase C-interacting protein 1; Short=PKCI-1	60.36	111	42	1	54	162	98	430	3e-37	149
Hass	HARM004734	7	0	2	2	1851	gi|73620974|sp|P49657.2|MNB_DROME	MNB_DROME RecName: Full=Serine/threonine-protein kinase minibrain	33.12	160	104	5	2285	2441	1120	1560	5e-14	77
Hass	HARM005008	2	0	0	0	322	gi|47605987|sp|P61584.1|ROCK1_PANTR	ROCK1_PANTR RecName: Full=Rho-associated protein kinase 1; AltName: Full=Rho-associated, coiled-coil-containing protein kinase 1; AltName: Full=Rho-associated, coiled-coil-containing protein kinase I; Short=ROCK-I; AltName: Full=p160 ROCK-1; Short=p160ROCK	40	110	62	2	988	1093	1	321	1e-09	62
Hass	HARM005171	5	0	0	0	544	gi|83305809|sp|Q96KB5.3|TOPK_HUMAN	TOPK_HUMAN RecName: Full=Lymphokine-activated killer T-cell-originated protein kinase; AltName: Full=Cancer/testis antigen 84; Short=CT84; AltName: Full=MAPKK-like protein kinase; AltName: Full=Nori-3; AltName: Full=PDZ-binding kinase; AltName: Full=Spermatogenesis-related protein kinase; Short=SPK; AltName: Full=T-LAK cell-originated protein kinase	47.59	145	72	4	26	166	419	3	2e-30	128
Hass	HARM006213	6	7	0	14	576	gi|73621342|sp|Q863I2.1|OXSR1_PIG	OXSR1_PIG RecName: Full=Serine/threonine-protein kinase OSR1; AltName: Full=Oxidative stress-responsive 1 protein	36.84	114	63	3	178	282	576	250	2e-17	87.8
Hass	HARM006521	5	0	0	0	665	gi|27923796|sp|O61267.1|LOK_DROME	LOK_DROME RecName: Full=Ovarian-specific serine/threonine-protein kinase Lok; AltName: Full=Protein loki; AltName: Full=dMNK	32.16	171	108	3	2173	2335	152	664	2e-16	85.5
Hass	HARM006597	0	2	6434	2	363	gi|1172521|sp|P41719.1|PK1_NPVHZ	PK1_NPVHZ RecName: Full=Serine/threonine-protein kinase 1	42.03	69	40	1	2293	2361	2	202	1e-07	55.8
Hass	HARM006911	0	0	2	0	276	gi|34978359|sp|P21127.3|CD11B_HUMAN	CD11B_HUMAN RecName: Full=Cyclin-dependent kinase 11B; AltName: Full=Cell division cycle 2-like protein kinase 1; Short=CLK-1; AltName: Full=Cell division protein kinase 11B; AltName: Full=Galactosyltransferase-associated protein kinase p58/GTA; AltName: Full=PITSLRE serine/threonine-protein kinase CDC2L1; AltName: Full=p58 CLK-1	60.82	97	37	2	757	852	1	276	3e-27	120
Hass	HARM006993	0	3	0	0	339	gi|317373548|sp|Q8TEA7.4|TBCK_HUMAN	TBCK_HUMAN RecName: Full=TBC domain-containing protein kinase-like protein	40.45	89	49	2	750	834	27	293	3e-11	66.2
Hass	HARM007290	429	306	332	465	474	gi|17366418|sp|P83103.1|HASP_DROME	HASP_DROME RecName: Full=Putative serine/threonine-protein kinase haspin homolog	45.83	48	26	0	509	556	469	326	2e-07	53.1
Hass	HARM007993	20	53	12	13	950	gi|90102033|sp|Q9HBH9.3|MKNK2_HUMAN	MKNK2_HUMAN RecName: Full=MAP kinase-interacting serine/threonine-protein kinase 2; AltName: Full=MAP kinase signal-integrating kinase 2; Short=MAPK signal-integrating kinase 2; Short=Mnk2	27.12	236	136	6	2227	2426	24	716	1e-17	89.4
Hass	HARM008347	15	11	4	2	655	gi|75027263|sp|Q9VP22.1|CDK12_DROME	CDK12_DROME RecName: Full=Cyclin-dependent kinase 12; AltName: Full=Cell division protein kinase 12; Short=dCdk12	70.97	93	27	0	1031	1123	654	376	2e-27	120
Hass	HARM008453	20	51	70	27	500	gi|82234411|sp|Q66I46.1|MKNK2_XENTR	MKNK2_XENTR RecName: Full=MAP kinase-interacting serine/threonine-protein kinase 2; AltName: Full=MAP kinase signal-integrating kinase 2; Short=MAPK signal-integrating kinase 2; Short=Mnk2	82.35	68	12	0	106	173	209	6	1e-28	124
Hass	HARM008886	0	0	2	0	409	gi|2499648|sp|Q64303.1|PAK2_RAT	PAK2_RAT RecName: Full=Serine/threonine-protein kinase PAK 2; AltName: Full=Gamma-PAK; AltName: Full=p21-activated kinase 2; Short=PAK-2; Contains: RecName: Full=PAK-2p27; Contains: RecName: Full=PAK-2p34	33.33	69	45	1	17	84	147	353	9e-06	47.8
Hass	HARM008941	0	0	2	0	804	gi|1708331|sp|P53356.1|HTK16_HYDAT	HTK16_HYDAT RecName: Full=Tyrosine-protein kinase HTK16	41.57	89	49	4	649	734	554	802	1e-08	58.2
Hass	HARM008952	3	0	0	0	417	gi|14286167|sp|P52304.2|POLO_DROME	POLO_DROME RecName: Full=Serine/threonine-protein kinase polo	58.82	85	35	0	1	85	257	3	6e-24	107
Hass	HARM009292	2	2	5	2	660	gi|55584007|sp|Q9VXE5.2|PAKM_DROME	PAKM_DROME RecName: Full=Serine/threonine-protein kinase PAK mbt; AltName: Full=Protein mushroom bodies tiny; AltName: Full=p21-activated kinase-related protein	52.08	48	23	0	75	122	216	359	4e-08	55.8
Hass	HARM009543	19	23	15	14	1501	gi|17366418|sp|P83103.1|HASP_DROME	HASP_DROME RecName: Full=Putative serine/threonine-protein kinase haspin homolog	39.41	307	160	3	227	507	594	1496	2e-61	232
Hass	HARM009544	2	4	2	2	1229	gi|11133187|sp|Q9WV60.2|GSK3B_MOUSE	GSK3B_MOUSE RecName: Full=Glycogen synthase kinase-3 beta; Short=GSK-3 beta; AltName: Full=Serine/threonine-protein kinase GSK3B	35.4	113	70	4	2279	2388	807	1136	7e-12	70.1
Hass	HARM009633	0	2	0	0	524	gi|341940406|sp|P41241.2|CSK_MOUSE	CSK_MOUSE RecName: Full=Tyrosine-protein kinase CSK; AltName: Full=C-Src kinase; AltName: Full=Protein-tyrosine kinase MPK-2; AltName: Full=p50CSK	29.59	169	118	6	23	190	489	22	8e-11	65.5
Hass	HARM009741	52	125	71	96	1429	gi|75057780|sp|Q5BIS9.3|AAKB1_BOVIN	AAKB1_BOVIN RecName: Full=5'-AMP-activated protein kinase subunit beta-1; Short=AMPK subunit beta-1; Short=AMPKb	92.61	284	19	3	1	282	90	935	2e-146	513
Hass	HARM009804	36	0	0	6	584	gi|62512130|sp|P00522.3|ABL_DROME	ABL_DROME RecName: Full=Tyrosine-protein kinase Abl; AltName: Full=D-ash; AltName: Full=Protein abelson	31.68	101	67	4	162	260	576	292	9e-07	52.4
Hass	HARM010030	2	0	0	0	633	gi|6685284|sp|O96017.1|CHK2_HUMAN	CHK2_HUMAN RecName: Full=Serine/threonine-protein kinase Chk2; AltName: Full=CHK2 checkpoint homolog; AltName: Full=Cds1 homolog; Short=Hucds1; Short=hCds1; AltName: Full=Checkpoint kinase 2	32.11	109	70	2	11231	11335	630	304	7e-08	58.5
Hass	HARM010161	3	7	14	0	689	gi|73620960|sp|Q24324.2|DSOR1_DROME	DSOR1_DROME RecName: Full=Dual specificity mitogen-activated protein kinase kinase dSOR1; Short=Downstream of RAF; Short=MAPKK	38.81	67	41	1	403	469	34	225	3e-06	50.1
Hass	HARM010222	0	5	4	0	1102	gi|59799774|sp|P32023.3|KGP25_DROME	KGP25_DROME RecName: Full=cGMP-dependent protein kinase, isozyme 2 forms cD5/T2; Short=cGK; AltName: Full=Foraging protein	53.64	371	170	4	2099	2467	13	1098	6e-111	399
Hass	HARM010335	7	6	4	4	2938	gi|182676415|sp|P40417.2|ERKA_DROME	ERKA_DROME RecName: Full=Mitogen-activated protein kinase ERK-A; AltName: Full=Extracellular-regulated kinase A; AltName: Full=Protein rolled	33.75	160	100	5	2235	2388	448	903	5e-18	90.5
Hass	HARM010401	88	57	37	59	2528	gi|341940166|sp|Q91WG5.2|AAKG2_MOUSE	AAKG2_MOUSE RecName: Full=5'-AMP-activated protein kinase subunit gamma-2; Short=AMPK gamma2; Short=AMPK subunit gamma-2	43.26	423	236	4	199	617	819	2018	3e-103	372
Hass	HARM010423	2	0	0	0	1924	gi|33112450|sp|Q9V9J3.1|SRC42_DROME	SRC42_DROME RecName: Full=Tyrosine-protein kinase Src42A; AltName: Full=Tyrosine-protein kinase Src41; Short=Dsrc41	26.67	225	159	6	6303	6521	900	1553	3e-10	65.9
Hass	HARM010427	14	25	17	20	1066	gi|374110744|sp|A1Z7T0.1|PKN_DROME	PKN_DROME RecName: Full=Serine/threonine-protein kinase N; AltName: Full=Protein kinase related to PKN	37.24	290	177	6	2173	2457	73	930	2e-41	168
Hass	HARM010495	2	0	3	2	1773	gi|122091999|sp|Q0KHT7.1|Y2666_DROME	Y2666_DROME RecName: Full=Probable serine/threonine-protein kinase CG32666	30	220	147	6	2214	2426	655	1293	5e-21	100
Hass	HARM010513	8	49	18	16	1800	gi|75016125|sp|Q8INB9.3|AKT1_DROME	AKT1_DROME RecName: Full=RAC serine/threonine-protein kinase; Short=DAkt; Short=DRAC-PK; Short=Dakt1; AltName: Full=Akt; AltName: Full=Protein kinase B; Short=PKB	35.35	297	190	4	2163	2457	710	1591	6e-44	176
Hass	HARM010561	2	0	0	0	698	gi|75070860|sp|Q5RD00.1|AAPK2_PONAB	AAPK2_PONAB RecName: Full=5'-AMP-activated protein kinase catalytic subunit alpha-2; Short=AMPK subunit alpha-2	83.62	177	17	2	305	469	72	590	4e-81	298
Hass	HARM010605	6	12	6	22	1129	gi|123884452|sp|Q08CW1.1|TLK2_XENTR	TLK2_XENTR RecName: Full=Serine/threonine-protein kinase tousled-like 2; AltName: Full=Tousled-like kinase 2	26.36	239	158	6	6347	6567	391	1104	3e-10	65.9
Hass	HARM010611	6	21	4	2	1682	gi|341940166|sp|Q91WG5.2|AAKG2_MOUSE	AAKG2_MOUSE RecName: Full=5'-AMP-activated protein kinase subunit gamma-2; Short=AMPK gamma2; Short=AMPK subunit gamma-2	71.36	440	118	4	202	633	1	1308	5e-175	610
Hass	HARM010622	7	24	7	5	704	gi|296434576|sp|Q9Y6R4.2|M3K4_HUMAN	M3K4_HUMAN RecName: Full=Mitogen-activated protein kinase kinase kinase 4; AltName: Full=MAP three kinase 1; AltName: Full=MAPK/ERK kinase kinase 4; Short=MEK kinase 4; Short=MEKK 4	33.12	157	92	5	2266	2409	31	483	2e-14	78.6
Hass	HARM011096	0	2	0	0	757	gi|30315963|sp|P92208.1|JNK_DROME	JNK_DROME RecName: Full=Stress-activated protein kinase JNK; Short=dJNK; AltName: Full=Protein basket	30.54	167	115	4	2214	2379	265	747	2e-16	85.1
Hass	HARM011354	115	37	9	13	998	gi|5921711|sp|Q91727.1|CDK4_XENLA	CDK4_XENLA RecName: Full=Cyclin-dependent kinase 4; AltName: Full=Cell division protein kinase 4	36.63	101	63	1	2268	2367	52	354	2e-10	65.1
Hass	HARM011544	3	0	0	0	266	gi|310947320|sp|D3ZHP7.1|ULK3_RAT	ULK3_RAT RecName: Full=Serine/threonine-protein kinase ULK3; AltName: Full=Unc-51-like kinase 3	34.43	61	40	1	191	251	85	264	1e-06	52
Hass	HARM011819	0	5	0	0	1185	gi|2499617|sp|Q23023.1|UNC51_CAEEL	UNC51_CAEEL RecName: Full=Serine/threonine-protein kinase unc-51; AltName: Full=Uncoordinated protein 51	33.11	151	89	2	2229	2367	787	335	3e-21	100
Hass	HARM011860	471	154	278	675	1133	gi|67477462|sp|Q23356.3|MIG15_CAEEL	MIG15_CAEEL RecName: Full=Serine/threonine-protein kinase mig-15; AltName: Full=Abnormal cell migration protein 15	93.27	104	3	1	1213	1312	2	313	4e-55	212
Hass	HARM012104	0	3	0	0	913	gi|75570792|sp|Q5RGU1.1|ADCK3_DANRE	ADCK3_DANRE RecName: Full=Chaperone activity of bc1 complex-like, mitochondrial; Short=Chaperone-ABC1-like; AltName: Full=aarF domain-containing protein kinase 3; Flags: Precursor	62.73	110	38	2	241	347	595	912	4e-26	115
Hass	HARM012352	5	13	4	2	2890	gi|59799777|sp|Q03043.3|KGP24_DROME	KGP24_DROME RecName: Full=cGMP-dependent protein kinase, isozyme 2 forms cD4/T1/T3A/T3B; Short=cGK; AltName: Full=Foraging protein	49.5	602	300	7	1880	2477	1087	2853	3e-160	562
Hass	HARM012609	206	269	171	296	2225	gi|115311393|sp|P83099.3|KPC4_DROME	KPC4_DROME RecName: Full=Putative protein kinase C delta type homolog	35.28	309	197	5	2153	2458	611	1528	8e-45	179
Hass	HARM012668	49	101	120	100	1736	gi|73620809|sp|Q91YW3.1|DNJC3_MOUSE	DNJC3_MOUSE RecName: Full=DnaJ homolog subfamily C member 3; AltName: Full=Interferon-induced, double-stranded RNA-activated protein kinase inhibitor; AltName: Full=Protein kinase inhibitor of 58 kDa; Short=Protein kinase inhibitor p58; Flags: Precursor	40	65	37	1	28	90	339	533	2e-06	49.3
Hass	HARM012819	8	11	12	9	351	gi|2507202|sp|P47809.2|MP2K4_MOUSE	MP2K4_MOUSE RecName: Full=Dual specificity mitogen-activated protein kinase kinase 4; Short=MAP kinase kinase 4; Short=MAPKK 4; AltName: Full=C-JUN N-terminal kinase kinase 1; Short=JNK kinase 1; Short=JNKK 1; AltName: Full=JNK-activating kinase 1; AltName: Full=MAPK/ERK kinase 4; Short=MEK 4; AltName: Full=SAPK/ERK kinase 1; Short=SEK1	55.95	84	37	1	305	388	2	247	2e-22	102
Hass	HARM012829	66	347	97	149	1438	gi|20137988|sp|Q9JLY7.2|DUS14_MOUSE	DUS14_MOUSE RecName: Full=Dual specificity protein phosphatase 14; AltName: Full=Mitogen-activated protein kinase phosphatase 6; Short=MAP kinase phosphatase 6; Short=MKP-6	35.71	98	63	0	267	364	649	942	2e-14	75.9
Hass	HARM013088	19	30	12	17	2314	gi|73621342|sp|Q863I2.1|OXSR1_PIG	OXSR1_PIG RecName: Full=Serine/threonine-protein kinase OSR1; AltName: Full=Oxidative stress-responsive 1 protein	30.91	110	68	2	2264	2365	793	464	9e-11	66.2
Hass	HARM013677	4	0	0	0	541	gi|125547|sp|P13678.1|KPC3_DROME	KPC3_DROME RecName: Full=Protein kinase C; Short=PKC; AltName: Full=dPKC98F	44.3	79	44	1	228	306	3	218	2e-14	76.6
Hass	HARM014027	0	0	0	3	492	gi|12230239|sp|O94806.1|KPCD3_HUMAN	KPCD3_HUMAN RecName: Full=Serine/threonine-protein kinase D3; AltName: Full=Protein kinase C nu type; AltName: Full=Protein kinase EPK2; AltName: Full=nPKC-nu	66.67	78	26	0	5	82	258	491	3e-24	109
Hass	HARM014255	3	2	0	0	2416	gi|374110744|sp|A1Z7T0.1|PKN_DROME	PKN_DROME RecName: Full=Serine/threonine-protein kinase N; AltName: Full=Protein kinase related to PKN	59.25	427	168	9	245	665	1747	536	5e-102	368
Hass	HARM014309	12	2	2	0	850	gi|14286176|sp|P00528.3|SRC64_DROME	SRC64_DROME RecName: Full=Tyrosine-protein kinase Src64B; Short=Dsrc64	28.57	119	83	3	113	229	14	358	7e-07	52.4
Hass	HARM014334	0	2	0	0	1547	gi|75024694|sp|Q9TXJ0.1|CMK1_CAEEL	CMK1_CAEEL RecName: Full=Calcium/calmodulin-dependent protein kinase type 1; AltName: Full=CaM kinase I; Short=CaM-KI	32.85	207	134	3	2227	2428	1100	495	2e-28	124
Hass	HARM014456	0	9	4	0	2266	gi|46576378|sp|Q00168.1|KCC2A_DROME	KCC2A_DROME RecName: Full=Calcium/calmodulin-dependent protein kinase type II alpha chain; Short=CaM-kinase II alpha chain	31.84	201	130	4	2217	2410	389	991	3e-28	124
Hass	HARM014498	6	12	6	22	1136	gi|34222766|sp|O55047.2|TLK2_MOUSE	TLK2_MOUSE RecName: Full=Serine/threonine-protein kinase tousled-like 2; AltName: Full=PKU-alpha; AltName: Full=Tousled-like kinase 2	32.59	135	75	7	11219	11337	728	1126	1e-08	55.1
Hass	HARM014533	330	62	77	545	2759	gi|332278151|sp|Q9UPE1.2|SRPK3_HUMAN	SRPK3_HUMAN RecName: Full=SRSF protein kinase 3; AltName: Full=Muscle-specific serine kinase 1; Short=MSSK-1; AltName: Full=Serine/arginine-rich protein-specific kinase 3; Short=SR-protein-specific kinase 3; AltName: Full=Serine/threonine-protein kinase 23	27.33	161	103	6	6305	6451	402	878	1e-06	54.3
Hass	HARM015615	0	2	0	0	141	gi|14194420|sp|Q9QZH4.1|AAKB2_RAT	AAKB2_RAT RecName: Full=5'-AMP-activated protein kinase subunit beta-2; Short=AMPK subunit beta-2	97.83	46	1	0	138	183	139	2	6e-22	100
Hass	HARM016321	0	0	2	0	904	gi|73620971|sp|P16912.2|KDC2_DROME	KDC2_DROME RecName: Full=Protein kinase DC2	35.11	94	61	1	2363	2456	7	282	2e-09	62
Hass	HARM016669	3	0	0	2	623	gi|78099177|sp|Q5F2E8.1|TAOK1_MOUSE	TAOK1_MOUSE RecName: Full=Serine/threonine-protein kinase TAO1; AltName: Full=Thousand and one amino acid protein 1	69.46	203	62	0	605	807	612	4	1e-72	270
Hass	HARM017021	21	11	13	2	1766	gi|14286176|sp|P00528.3|SRC64_DROME	SRC64_DROME RecName: Full=Tyrosine-protein kinase Src64B; Short=Dsrc64	23.26	172	126	3	2224	2389	72	587	2e-06	51.6
Hass	HARM017383	27	11	17	28	1148	gi|27923847|sp|Q9V6K3.2|ROR2_DROME	ROR2_DROME RecName: Full=Tyrosine-protein kinase transmembrane receptor Ror2; Short=dRor2; AltName: Full=Neurospecific receptor tyrosine kinase; Flags: Precursor	58.54	41	17	0	667	707	3	125	5e-10	62
Hass	HARM017476	0	7	3	4	529	gi|68052260|sp|Q9V3Q6.1|M3K7_DROME	M3K7_DROME RecName: Full=Mitogen-activated protein kinase kinase kinase 7; AltName: Full=TGF-beta-activated kinase 1; AltName: Full=dTAK1	36.36	77	49	0	524	600	208	438	2e-07	53.9
Hass	HARM017778	0	0	0	2	195	gi|125556|sp|P10830.1|KPCE_RABIT	KPCE_RABIT RecName: Full=Protein kinase C epsilon type; AltName: Full=nPKC-epsilon	46.88	64	32	1	2288	2349	3	194	2e-09	62
Hass	HARM018775	2	10	5	4	339	gi|52000667|sp|P81900.2|KAPR2_DROME	KAPR2_DROME RecName: Full=cAMP-dependent protein kinase type II regulatory subunit	79.07	43	9	0	335	377	3	131	2e-15	79
Hass	HARM020897	0	2	3	0	259	gi|74837916|sp|Q6XHA7.1|ROCO9_DICDI	ROCO9_DICDI RecName: Full=Probable serine/threonine-protein kinase roco9; AltName: Full=Ras of complex proteins and C-terminal of roc 9	34.18	79	52	0	133	211	238	2	1e-06	49.7
Hass	HARM021652	0	4	0	2	589	gi|357624261|gb|EHJ75111.1|	serine/threonine protein kinase [Danaus plexippus]	42.93	198	94	6	394	572	42	587	2e-22	105
Hass	HARM022207	0	2	0	0	304	gi|33112443|sp|Q24145.2|SHARK_DROME	SHARK_DROME RecName: Full=Tyrosine-protein kinase shark	46.34	82	41	2	20	98	54	299	5e-14	74.7
Hass	HARM022248	2	4	0	0	306	gi|82235865|sp|Q6DFJ6.1|TBK1_XENLA	TBK1_XENLA RecName: Full=Serine/threonine-protein kinase TBK1	84.62	65	10	0	1	65	103	297	5e-26	115
Hass	HARM022288	2	0	0	0	1111	gi|143811432|sp|Q13177.3|PAK2_HUMAN	PAK2_HUMAN RecName: Full=Serine/threonine-protein kinase PAK 2; AltName: Full=Gamma-PAK; AltName: Full=PAK65; AltName: Full=S6/H4 kinase; AltName: Full=p21-activated kinase 2; Short=PAK-2; AltName: Full=p58; Contains: RecName: Full=PAK-2p27; Short=p27; Contains: RecName: Full=PAK-2p34; Short=p34; AltName: Full=C-t-PAK2	32.84	134	84	3	2277	2404	1049	660	1e-15	82.4
Hass	HARM022604	3	3	0	0	582	gi|298286833|sp|Q9JLN9.2|MTOR_MOUSE	MTOR_MOUSE RecName: Full=Serine/threonine-protein kinase mTOR; AltName: Full=FK506-binding protein 12-rapamycin complex-associated protein 1; AltName: Full=FKBP12-rapamycin complex-associated protein; AltName: Full=Mammalian target of rapamycin; Short=mTOR; AltName: Full=Mechanistic target of rapamycin; AltName: Full=Rapamycin target protein 1; Short=RAPT1	34.21	190	92	4	2595	2751	3	572	2e-24	112
Hass	HARM022745	22	47	19	9	1285	gi|22256969|sp|Q9WVE8.1|PACN2_MOUSE	PACN2_MOUSE RecName: Full=Protein kinase C and casein kinase substrate in neurons protein 2	62.61	353	131	3	1	352	286	1230	1e-130	462
Hass	HARM024067	2	0	0	0	969	gi|292630649|sp|B4GXC2.1|DCLK_DROPE	DCLK_DROPE RecName: Full=Serine/threonine-protein kinase GL21140; AltName: Full=Doublecortin-like and CAM kinase-like protein	55.38	251	91	6	79	308	238	966	2e-55	213
Hass	HARM024247	0	4	0	0	449	gi|73621342|sp|Q863I2.1|OXSR1_PIG	OXSR1_PIG RecName: Full=Serine/threonine-protein kinase OSR1; AltName: Full=Oxidative stress-responsive 1 protein	21.32	136	92	2	2221	2341	410	3	7e-06	50.1
Hass	HARM024665	0	0	2	0	564	gi|74761953|sp|Q9UHD2.1|TBK1_HUMAN	TBK1_HUMAN RecName: Full=Serine/threonine-protein kinase TBK1; AltName: Full=NF-kappa-B-activating kinase; AltName: Full=T2K; AltName: Full=TANK-binding kinase 1	49.2	187	86	1	232	409	3	563	5e-46	181
Hass	HARM024706	6	0	0	3	556	gi|290463138|sp|B6A7Q3.1|CDK14_RABIT	CDK14_RABIT RecName: Full=Cyclin-dependent kinase 14; AltName: Full=Cell division protein kinase 14	60.87	46	18	0	471	516	2	139	4e-09	58.5
Hass	HARM024728	3	7	2	0	1205	gi|20455044|sp|O61443.1|MK14B_DROME	MK14B_DROME RecName: Full=Mitogen-activated protein kinase 14B; Short=MAP kinase 14B; Short=MAPK 14B; AltName: Full=MAP kinase p38b; Short=D-p38b	33.71	175	109	6	2234	2401	403	909	2e-19	95.5
Hass	HARM024929	0	2	0	0	797	gi|78099270|sp|Q7ZYJ0.1|TAO1B_XENLA	TAO1B_XENLA RecName: Full=Serine/threonine-protein kinase TAO1-B; AltName: Full=Thousand and one amino acid protein 1-B	25.83	151	99	4	6303	6440	348	782	4e-06	52
Hass	HARM025015	0	5	6	9	657	gi|73620802|sp|Q27968.1|DNJC3_BOVIN	DNJC3_BOVIN RecName: Full=DnaJ homolog subfamily C member 3; AltName: Full=Interferon-induced, double-stranded RNA-activated protein kinase inhibitor; AltName: Full=Protein kinase inhibitor of 58 kDa; Short=Protein kinase inhibitor p58; Flags: Precursor	58.23	158	63	1	13	167	164	637	1e-43	173
Hass	HARM025123	2	0	0	0	1015	gi|27923960|sp|Q60936.2|ADCK3_MOUSE	ADCK3_MOUSE RecName: Full=Chaperone activity of bc1 complex-like, mitochondrial; Short=Chaperone-ABC1-like; AltName: Full=aarF domain-containing protein kinase 3; Flags: Precursor	23.96	192	145	4	171	361	3	563	8e-09	57.8
Hass	HARM025124	0	0	3	0	742	gi|1346537|sp|P49071.1|MAPK2_DROME	MAPK2_DROME RecName: Full=MAP kinase-activated protein kinase 2; Short=MAPK-activated protein kinase 2; Short=MAPKAP kinase 2; Short=MAPKAPK-2	35.95	153	90	6	2219	2363	442	2	8e-17	86.3
Hass	HARM025171	30	4	5	10	889	gi|14286167|sp|P52304.2|POLO_DROME	POLO_DROME RecName: Full=Serine/threonine-protein kinase polo	66.15	195	66	0	377	571	853	269	1e-77	286
Hass	HARM025172	9	26	7	9	2006	gi|125215|sp|P12370.3|KAPC_DROME	KAPC_DROME RecName: Full=cAMP-dependent protein kinase catalytic subunit; Short=PKA C	41.25	320	187	4	2141	2459	1604	657	8e-65	246
Hass	HARM025269	5	4	0	2	1553	gi|27923847|sp|Q9V6K3.2|ROR2_DROME	ROR2_DROME RecName: Full=Tyrosine-protein kinase transmembrane receptor Ror2; Short=dRor2; AltName: Full=Neurospecific receptor tyrosine kinase; Flags: Precursor	24.31	218	130	7	11083	11265	927	1553	7e-07	55.5
Hass	HARM025308	31	55	30	20	2115	gi|34978343|sp|P49762.2|DOA_DROME	DOA_DROME RecName: Full=Serine/threonine-protein kinase Doa; AltName: Full=Protein darkener of apricot	23.36	244	162	10	31	249	999	1649	8e-08	55.5
Hass	HARM025373	0	22	16	3	1356	gi|52000667|sp|P81900.2|KAPR2_DROME	KAPR2_DROME RecName: Full=cAMP-dependent protein kinase type II regulatory subunit	29.46	224	151	4	1879	2095	662	1318	7e-23	106
Hass	HARM025377	6	4	8	3	1981	gi|85692732|sp|Q9W0V1.4|PDPK1_DROME	PDPK1_DROME RecName: Full=3-phosphoinositide-dependent protein kinase 1; Short=dPDK-1; AltName: Full=Serine/threonine-protein kinase 61C; AltName: Full=dSTPK61	32.22	239	140	4	2229	2445	1216	506	3e-32	137
Hass	HARM025529	0	16	4	6	1385	gi|10720303|sp|Q15750.1|TAB1_HUMAN	TAB1_HUMAN RecName: Full=TGF-beta-activated kinase 1 and MAP3K7-binding protein 1; AltName: Full=Mitogen-activated protein kinase kinase kinase 7-interacting protein 1; AltName: Full=TGF-beta-activated kinase 1-binding protein 1; Short=TAK1-binding protein 1	34.59	133	67	5	231	343	522	917	6e-10	63.2
Hass	HARM026064	55	89	71	24	731	gi|296439330|sp|Q8TF76.3|HASP_HUMAN	HASP_HUMAN RecName: Full=Serine/threonine-protein kinase haspin; AltName: Full=Germ cell-specific gene 2 protein; AltName: Full=H-haspin; AltName: Full=Haploid germ cell-specific nuclear protein kinase	39.13	92	56	1	227	318	285	28	8e-12	67.8
Hass	HARM026192	267	2211	1659	952	613	gi|14286121|sp|O18640.2|GBLP_DROME	GBLP_DROME RecName: Full=Guanine nucleotide-binding protein subunit beta-like protein; AltName: Full=Receptor of activated protein kinase C homolog	35.56	90	53	1	1227	1311	69	338	1e-06	52.4
Hass	HARM026193	1495	14428	6507	5634	1122	gi|14286121|sp|O18640.2|GBLP_DROME	GBLP_DROME RecName: Full=Guanine nucleotide-binding protein subunit beta-like protein; AltName: Full=Receptor of activated protein kinase C homolog	24.9	249	182	12	1109	1352	186	833	3e-07	54.3
Hass	HARM026389	5	3	8	5	1226	gi|125413|sp|P20911.1|CDK7_XENLA	CDK7_XENLA RecName: Full=Cyclin-dependent kinase 7; AltName: Full=40 kDa protein kinase; AltName: Full=CDC2/CDK2,4-activating kinase; AltName: Full=Cell division protein kinase 7; AltName: Full=P40 MO15	34.78	115	72	4	2277	2388	578	913	3e-10	64.7
Hass	HARM026392	28	21	22	27	874	gi|26398348|sp|Q96S44.2|PRPK_HUMAN	PRPK_HUMAN RecName: Full=TP53-regulating kinase; AltName: Full=Nori-2; AltName: Full=p53-related protein kinase	53	217	96	2	3	213	223	873	5e-59	223
Hass	HARM026601	386	1619	1088	714	1590	gi|56404954|sp|Q9CQS5.1|RIOK2_MOUSE	RIOK2_MOUSE RecName: Full=Serine/threonine-protein kinase RIO2; AltName: Full=RIO kinase 2	27.48	131	94	4	1	130	559	930	2e-08	55.8
Hass	HARM026654	94	49	145	177	1300	gi|118568025|sp|Q3UMM4.1|CDK10_MOUSE	CDK10_MOUSE RecName: Full=Cyclin-dependent kinase 10; AltName: Full=Cell division protein kinase 10	31.11	180	118	7	2215	2388	419	946	4e-13	74.3
Hass	HARM026933	4	7	5	4	572	gi|259531760|sp|B4KYX8.1|PLK4_DROMO	PLK4_DROMO RecName: Full=Serine/threonine-protein kinase PLK4; AltName: Full=Polo-like kinase 4; Short=PLK-4; AltName: Full=Serine/threonine-protein kinase SAK	40.21	97	57	3	377	472	271	2	2e-13	73.6
Hass	HARM027390	35	118	52	90	1990	gi|126302595|sp|O14730.2|RIOK3_HUMAN	RIOK3_HUMAN RecName: Full=Serine/threonine-protein kinase RIO3; AltName: Full=RIO kinase 3; AltName: Full=sudD homolog	50.68	146	71	1	1	145	1116	1553	5e-36	148
Hass	HARM027794	8	0	2	0	1508	gi|115921|sp|P23572.1|CDK1_DROME	CDK1_DROME RecName: Full=Cyclin-dependent kinase 1; Short=CDK1; AltName: Full=Cell division control protein 2 homolog; AltName: Full=Cell division protein kinase 1; AltName: Full=p34 protein kinase	24.3	251	151	10	2215	2426	382	1098	3e-12	71.2
Hass	HARM027898	0	0	3	0	1379	gi|27923832|sp|Q9I7F7.3|PR2_DROME	PR2_DROME RecName: Full=Tyrosine-protein kinase PR2	28.86	149	93	6	148	283	4	429	2e-07	52.8
Hass	HARM028291	165	349	223	262	2456	gi|22256969|sp|Q9WVE8.1|PACN2_MOUSE	PACN2_MOUSE RecName: Full=Protein kinase C and casein kinase substrate in neurons protein 2	59.07	215	76	8	312	514	3	632	8e-62	233
Hass	HARM028698	2	15	5	2	353	gi|143811448|sp|Q9BVS4.2|RIOK2_HUMAN	RIOK2_HUMAN RecName: Full=Serine/threonine-protein kinase RIO2; AltName: Full=RIO kinase 2	75.41	61	15	0	111	171	184	2	1e-43	103
Hass	HARM028802	2	0	2	0	319	gi|82236549|sp|Q6GPL3.1|AUKBB_XENLA	AUKBB_XENLA RecName: Full=Aurora kinase B-B; AltName: Full=Aurora/IPL1-related kinase 2-B; Short=AIRK2-B; Short=XAIRK2-B; AltName: Full=Serine/threonine-protein kinase 12-B; AltName: Full=Serine/threonine-protein kinase aurora-B-B; Short=xAurora-B-B	41.86	43	25	1	6413	6455	181	303	8e-08	42
Hass	HARM028860	4	0	0	2	1670	gi|332319668|sp|E1BFR5.1|GWL_BOVIN	GWL_BOVIN RecName: Full=Serine/threonine-protein kinase greatwall; Short=GW; Short=GWL; AltName: Full=Microtubule-associated serine/threonine-protein kinase-like; Short=MAST-L	35.92	103	61	2	2327	2424	1203	1511	5e-11	67
Hass	HARM028930	3	0	0	0	360	gi|357615847|gb|EHJ69864.1|	protein kinase protein [Danaus plexippus]	37.41	139	82	7	533	666	358	2	2e-06	50.4
Hass	HARM029758	2	0	0	0	282	gi|68789497|sp|Q6DHU8.1|TOPK_DANRE	TOPK_DANRE RecName: Full=Lymphokine-activated killer T-cell-originated protein kinase homolog; AltName: Full=PDZ-binding kinase	33.68	95	55	5	133	219	3	272	3e-06	50.8
Hass	HARM030158	56	0	13	20	401	gi|27805736|sp|O88445.1|AURKC_MOUSE	AURKC_MOUSE RecName: Full=Aurora kinase C; AltName: Full=Aurora 3; AltName: Full=Aurora/IPL1-related kinase 3; Short=ARK-3; Short=Aurora-related kinase 3; AltName: Full=Aurora/IPL1/Eg2 protein 1; AltName: Full=Serine/threonine-protein kinase 13; AltName: Full=Serine/threonine-protein kinase aurora-C	39.62	106	64	3	2324	2429	325	29	3e-14	77.8
Hass	HARM030585	2	0	0	0	773	gi|27923856|sp|P97477.1|AURKA_MOUSE	AURKA_MOUSE RecName: Full=Aurora kinase A; AltName: Full=Aurora 2; AltName: Full=Aurora family kinase 1; AltName: Full=Aurora/IPL1-related kinase 1; Short=ARK-1; Short=Aurora-related kinase 1; AltName: Full=Ipl1- and aurora-related kinase 1; AltName: Full=Serine/threonine-protein kinase 6; AltName: Full=Serine/threonine-protein kinase Ayk1; AltName: Full=Serine/threonine-protein kinase aurora-A	31.79	151	103	1	2164	2314	469	20	8e-13	73.2
Hass	HARM031307	0	5	0	0	1272	gi|2499617|sp|Q23023.1|UNC51_CAEEL	UNC51_CAEEL RecName: Full=Serine/threonine-protein kinase unc-51; AltName: Full=Uncoordinated protein 51	27.6	221	124	5	2229	2413	812	156	2e-20	98.6
Hass	HARM032001	0	2	0	0	547	gi|46577548|sp|Q9JI10.1|STK3_MOUSE	STK3_MOUSE RecName: Full=Serine/threonine-protein kinase 3; AltName: Full=Mammalian STE20-like protein kinase 2; Short=MST-2; AltName: Full=STE20-like kinase MST2; Contains: RecName: Full=Serine/threonine-protein kinase 3 36kDa subunit; Short=MST2/N; Contains: RecName: Full=Serine/threonine-protein kinase 3 20kDa subunit; Short=MST2/C	26.67	90	65	1	2214	2302	274	543	1e-06	52.8
Hass	HARM032340	0	3	0	8	380	gi|152031564|sp|Q6PQD5.2|ATM_PIG	ATM_PIG RecName: Full=Serine-protein kinase ATM; AltName: Full=Ataxia telangiectasia mutated homolog; Short=A-T mutated homolog	46.83	126	67	0	2451	2576	1	378	9e-28	122
Hass	HARM032582	224	0	17	16	821	gi|34098463|sp|Q86SG6.1|NEK8_HUMAN	NEK8_HUMAN RecName: Full=Serine/threonine-protein kinase Nek8; AltName: Full=Never in mitosis A-related kinase 8; Short=NimA-related protein kinase 8; AltName: Full=Nima-related protein kinase 12a	26.47	272	190	8	2148	2409	818	45	1e-16	85.5
Hass	HARM032928	4	2	0	2	1266	gi|27923847|sp|Q9V6K3.2|ROR2_DROME	ROR2_DROME RecName: Full=Tyrosine-protein kinase transmembrane receptor Ror2; Short=dRor2; AltName: Full=Neurospecific receptor tyrosine kinase; Flags: Precursor	23.43	286	189	13	42	297	193	978	1e-07	54.7
Hass	HARM035350	21	17	15	55	175	gi|82235931|sp|Q6DH44.1|WDR83_DANRE	WDR83_DANRE RecName: Full=WD repeat domain-containing protein 83; AltName: Full=Mitogen-activated protein kinase organizer 1; Short=MAPK organizer 1	36.84	57	36	0	210	266	2	172	4e-07	51.2
Hass	HARM038882	2	0	0	0	198	gi|73620810|sp|Q9R0T3.3|DNJC3_RAT	DNJC3_RAT RecName: Full=DnaJ homolog subfamily C member 3; AltName: Full=Interferon-induced, double-stranded RNA-activated protein kinase inhibitor; AltName: Full=Protein kinase inhibitor of 58 kDa; Short=Protein kinase inhibitor p58; Flags: Precursor	56.45	62	27	0	335	396	12	197	1e-14	77
Hass	HARM046598	0	4	0	0	280	gi|347595653|sp|P09760.2|FER_RAT	FER_RAT RecName: Full=Tyrosine-protein kinase Fer; AltName: Full=Proto-oncogene c-Fer; AltName: Full=Tyrosine-protein kinase FLK; AltName: Full=p94-Fer	29.89	87	58	3	259	342	5	247	2e-06	49.3
Hass	HARM048143	4	0	0	0	314	gi|166234055|sp|Q17IE8.2|CDK8_AEDAE	CDK8_AEDAE RecName: Full=Cyclin-dependent kinase 8; AltName: Full=Cell division protein kinase 8; AltName: Full=Mediator complex subunit Cdk8; AltName: Full=Mediator of RNA polymerase II transcription subunit Cdk8	34.09	88	46	2	98	173	37	300	6e-06	48.9
Hass	HARM048865	0	0	2	0	338	gi|41688799|sp|Q9Y3S1.4|WNK2_HUMAN	WNK2_HUMAN RecName: Full=Serine/threonine-protein kinase WNK2; AltName: Full=Antigen NY-CO-43; AltName: Full=Protein kinase lysine-deficient 2; AltName: Full=Protein kinase with no lysine 2; AltName: Full=Serologically defined colon cancer antigen 43	60.61	66	26	2	1514	1579	4	195	6e-13	73.9
Hass	HARM050932	56	76	80	53	582	gi|34395943|sp|P16905.2|KAPR1_DROME	KAPR1_DROME RecName: Full=cAMP-dependent protein kinase type I regulatory subunit; Short=DRI class I to class IV	69.06	139	42	1	7	144	164	580	2e-49	191
Hass	HARM051653	2	0	0	0	501	gi|83288430|sp|Q8BX57.2|PXK_MOUSE	PXK_MOUSE RecName: Full=PX domain-containing protein kinase-like protein; AltName: Full=Modulator of Na,K-ATPase; Short=MONaKA	49.1	167	80	1	230	391	1	501	2e-42	169
Hass	HARM051864	0	9	5	0	469	gi|218512143|sp|Q15772.4|SPEG_HUMAN	SPEG_HUMAN RecName: Full=Striated muscle preferentially expressed protein kinase; AltName: Full=Aortic preferentially expressed protein 1; Short=APEG-1	54.29	35	14	1	6490	6522	185	81	1e-08	43.1
Hass	HARM051896	4	4	0	0	385	gi|341940166|sp|Q91WG5.2|AAKG2_MOUSE	AAKG2_MOUSE RecName: Full=5'-AMP-activated protein kinase subunit gamma-2; Short=AMPK gamma2; Short=AMPK subunit gamma-2	75.34	73	6	1	537	597	220	2	4e-40	105
Hass	HARM052804	4	4	0	0	342	gi|341940166|sp|Q91WG5.2|AAKG2_MOUSE	AAKG2_MOUSE RecName: Full=5'-AMP-activated protein kinase subunit gamma-2; Short=AMPK gamma2; Short=AMPK subunit gamma-2	67.54	114	37	1	484	597	340	2	1e-36	150
Hass	HARM052986	8	6	4	12	2354	gi|341940623|sp|O08715.4|AKAP1_MOUSE	AKAP1_MOUSE RecName: Full=A-kinase anchor protein 1, mitochondrial; AltName: Full=Dual specificity A-kinase-anchoring protein 1; Short=D-AKAP-1; AltName: Full=Protein kinase A-anchoring protein 1; Short=PRKA1; AltName: Full=Spermatid A-kinase anchor protein; Short=S-AKAP; Flags: Precursor	37.35	83	49	3	964	1043	797	552	8e-07	52
Hass	HARM053678	0	2	0	0	793	gi|75024694|sp|Q9TXJ0.1|CMK1_CAEEL	CMK1_CAEEL RecName: Full=Calcium/calmodulin-dependent protein kinase type 1; AltName: Full=CaM kinase I; Short=CaM-KI	51.79	56	26	1	6404	6458	171	4	2e-12	57.8
Hass	HARM053922	2	0	0	0	600	gi|33112450|sp|Q9V9J3.1|SRC42_DROME	SRC42_DROME RecName: Full=Tyrosine-protein kinase Src42A; AltName: Full=Tyrosine-protein kinase Src41; Short=Dsrc41	53.19	47	21	1	361	406	587	447	6e-06	49.3
Hass	HARM053941	2	0	0	0	406	gi|292630701|sp|B4IT27.2|DCLK_DROYA	DCLK_DROYA RecName: Full=Serine/threonine-protein kinase GE16371; AltName: Full=Doublecortin-like and CAM kinase-like protein	75.86	58	14	0	251	308	228	401	2e-12	69.7
Hass	HARM054071	2	0	0	0	439	gi|27923847|sp|Q9V6K3.2|ROR2_DROME	ROR2_DROME RecName: Full=Tyrosine-protein kinase transmembrane receptor Ror2; Short=dRor2; AltName: Full=Neurospecific receptor tyrosine kinase; Flags: Precursor	37.29	59	37	0	212	270	263	439	2e-06	48.9
Hass	HARM054318	2	0	0	0	497	gi|83288430|sp|Q8BX57.2|PXK_MOUSE	PXK_MOUSE RecName: Full=PX domain-containing protein kinase-like protein; AltName: Full=Modulator of Na,K-ATPase; Short=MONaKA	38.92	167	97	2	230	391	496	2	1e-25	113
Hass	HARM054521	12	10	9	16	925	gi|374110744|sp|A1Z7T0.1|PKN_DROME	PKN_DROME RecName: Full=Serine/threonine-protein kinase N; AltName: Full=Protein kinase related to PKN	48.53	68	33	2	2302	2367	350	553	3e-27	73.9
Hass	HARM064990	267	2211	1659	952	673	gi|14286121|sp|O18640.2|GBLP_DROME	GBLP_DROME RecName: Full=Guanine nucleotide-binding protein subunit beta-like protein; AltName: Full=Receptor of activated protein kinase C homolog	93.42	76	5	0	31	106	398	625	3e-36	147
Hass	HARM064991	283	2396	1701	1002	598	gi|14286121|sp|O18640.2|GBLP_DROME	GBLP_DROME RecName: Full=Guanine nucleotide-binding protein subunit beta-like protein; AltName: Full=Receptor of activated protein kinase C homolog	25.88	170	123	4	954	1120	40	531	1e-08	58.5
Hass	HARM065086	0	0	2	0	590	gi|125413|sp|P20911.1|CDK7_XENLA	CDK7_XENLA RecName: Full=Cyclin-dependent kinase 7; AltName: Full=40 kDa protein kinase; AltName: Full=CDC2/CDK2,4-activating kinase; AltName: Full=Cell division protein kinase 7; AltName: Full=P40 MO15	50.75	67	29	2	4	66	168	365	3e-10	61.2
Hass	HARM065228	386	1607	1079	712	666	gi|56404954|sp|Q9CQS5.1|RIOK2_MOUSE	RIOK2_MOUSE RecName: Full=Serine/threonine-protein kinase RIO2; AltName: Full=RIO kinase 2	70.27	148	44	0	114	261	3	446	6e-62	233
Hass	HARM065482	2	3	0	0	632	gi|29840769|sp|Q8WTR2.1|DUS19_HUMAN	DUS19_HUMAN RecName: Full=Dual specificity protein phosphatase 19; AltName: Full=Dual specificity phosphatase TS-DSP1; AltName: Full=Low molecular weight dual specificity phosphatase 3; Short=LMW-DSP3; AltName: Full=Protein phosphatase SKRP1; AltName: Full=Stress-activated protein kinase pathway-regulating phosphatase 1; Short=SAPK pathway-regulating phosphatase 1	36.27	102	61	4	234	331	355	630	2e-07	52.4
Hass	HARM000129	0	28	2	0	1434	gi|2506136|sp|P12785.3|FAS_RAT	FAS_RAT RecName: Full=Fatty acid synthase; Includes: RecName: Full=[Acyl-carrier-protein] S-acetyltransferase; Includes: RecName: Full=[Acyl-carrier-protein] S-malonyltransferase; Includes: RecName: Full=3-oxoacyl-[acyl-carrier-protein] synthase; Includes: RecName: Full=3-oxoacyl-[acyl-carrier-protein] reductase; Includes: RecName: Full=3-hydroxypalmitoyl-[acyl-carrier-protein] dehydratase; Inclu…	35.78	464	283	12	1071	1519	12	1376	1e-76	284
Hass	HARM001417	0	18	0	0	1187	gi|1345958|sp|P12276.5|FAS_CHICK	FAS_CHICK RecName: Full=Fatty acid synthase; Includes: RecName: Full=[Acyl-carrier-protein] S-acetyltransferase; Includes: RecName: Full=[Acyl-carrier-protein] S-malonyltransferase; Includes: RecName: Full=3-oxoacyl-[acyl-carrier-protein] synthase; Includes: RecName: Full=3-oxoacyl-[acyl-carrier-protein] reductase; Includes: RecName: Full=3-hydroxypalmitoyl-[acyl-carrier-protein] dehydratase; Inc…	25.14	354	245	5	509	842	125	1186	1e-24	111
Hass	HARM001456	147	339	512	106	818	gi|160333514|ref|NP_001073122.1|	arylalkylamine N-acetyltransferase [Bombyx mori]	35.65	216	130	4	57	263	33	680	6e-30	127
Hass	HARM001565	17	20	57	10	536	gi|135757|sp|P17764.1|THIL_RAT	THIL_RAT RecName: Full=Acetyl-CoA acetyltransferase, mitochondrial; AltName: Full=Acetoacetyl-CoA thiolase; Flags: Precursor	30.95	126	87	3	327	452	15	332	2e-12	69.3
Hass	HARM002251	2	0	0	0	927	gi|81875703|sp|Q8BY71.1|HAT1_MOUSE	HAT1_MOUSE RecName: Full=Histone acetyltransferase type B catalytic subunit; AltName: Full=Histone acetyltransferase 1	43.78	233	130	1	172	403	3	701	5e-58	220
Hass	HARM003271	11	0	0	0	1102	gi|269849686|sp|P49327.3|FAS_HUMAN	FAS_HUMAN RecName: Full=Fatty acid synthase; Includes: RecName: Full=[Acyl-carrier-protein] S-acetyltransferase; Includes: RecName: Full=[Acyl-carrier-protein] S-malonyltransferase; Includes: RecName: Full=3-oxoacyl-[acyl-carrier-protein] synthase; Includes: RecName: Full=3-oxoacyl-[acyl-carrier-protein] reductase; Includes: RecName: Full=3-hydroxypalmitoyl-[acyl-carrier-protein] dehydratase; Inc…	36.93	352	208	5	812	1149	3	1046	8e-60	228
Hass	HARM004642	16	13	42	27	741	gi|82186472|sp|Q6P632.1|NAA20_XENTR	NAA20_XENTR RecName: Full=N-alpha-acetyltransferase 20; AltName: Full=N-acetyltransferase 5; AltName: Full=N-terminal acetyltransferase B complex catalytic subunit NAA20; AltName: Full=N-terminal acetyltransferase B complex catalytic subunit NAT5; Short=NatB complex subunit NAT5; AltName: Full=NatB catalytic subunit	37.91	153	93	4	2	152	186	635	6e-20	92.4
Hass	HARM005447	0	69	7	0	1940	gi|54040727|sp|P19096.2|FAS_MOUSE	FAS_MOUSE RecName: Full=Fatty acid synthase; Includes: RecName: Full=[Acyl-carrier-protein] S-acetyltransferase; Includes: RecName: Full=[Acyl-carrier-protein] S-malonyltransferase; Includes: RecName: Full=3-oxoacyl-[acyl-carrier-protein] synthase; Includes: RecName: Full=3-oxoacyl-[acyl-carrier-protein] reductase; Includes: RecName: Full=3-hydroxypalmitoyl-[acyl-carrier-protein] dehydratase; Inc…	26.74	172	106	5	1	152	333	827	7e-08	55.1
Hass	HARM005477	3	10	12	0	1589	gi|341941207|sp|P53395.2|ODB2_MOUSE	ODB2_MOUSE RecName: Full=Lipoamide acyltransferase component of branched-chain alpha-keto acid dehydrogenase complex, mitochondrial; AltName: Full=Branched-chain alpha-keto acid dehydrogenase complex component E2; Short=BCKAD-E2; Short=BCKADE2; AltName: Full=Dihydrolipoamide acetyltransferase component of branched-chain alpha-keto acid dehydrogenase complex; AltName: Full=Dihydrolipoamide branche…	32.84	204	133	4	283	482	921	1526	2e-25	112
Hass	HARM006050	229	57	80	228	794	gi|74867936|sp|Q9V9V9.1|NAT9_DROME	NAT9_DROME RecName: Full=N-acetyltransferase 9-like protein	43.48	230	97	3	1	197	72	746	9e-41	162
Hass	HARM006433	38	33	59	52	852	gi|82080874|sp|Q5ZHV2.1|NAA35_CHICK	NAA35_CHICK RecName: Full=N-alpha-acetyltransferase 35, NatC auxiliary subunit; AltName: Full=Protein MAK10 homolog	45.45	132	72	1	632	763	51	443	6e-29	125
Hass	HARM007453	0	18	0	0	882	gi|54035924|sp|Q71SP7.1|FAS_BOVIN	FAS_BOVIN RecName: Full=Fatty acid synthase; Includes: RecName: Full=[Acyl-carrier-protein] S-acetyltransferase; Includes: RecName: Full=[Acyl-carrier-protein] S-malonyltransferase; Includes: RecName: Full=3-oxoacyl-[acyl-carrier-protein] synthase; Includes: RecName: Full=3-oxoacyl-[acyl-carrier-protein] reductase; Includes: RecName: Full=3-hydroxypalmitoyl-[acyl-carrier-protein] dehydratase; Inc…	23.78	286	203	5	592	862	15	872	3e-17	87.4
Hass	HARM007963	12	19	4	8	1059	gi|73622120|sp|Q9NHD5.1|SAN_DROME	SAN_DROME RecName: Full=Probable N-acetyltransferase san; AltName: Full=Protein separation anxiety	29.89	87	60	2	183	268	286	543	1e-06	49.7
Hass	HARM008571	0	7	0	0	380	gi|54035924|sp|Q71SP7.1|FAS_BOVIN	FAS_BOVIN RecName: Full=Fatty acid synthase; Includes: RecName: Full=[Acyl-carrier-protein] S-acetyltransferase; Includes: RecName: Full=[Acyl-carrier-protein] S-malonyltransferase; Includes: RecName: Full=3-oxoacyl-[acyl-carrier-protein] synthase; Includes: RecName: Full=3-oxoacyl-[acyl-carrier-protein] reductase; Includes: RecName: Full=3-hydroxypalmitoyl-[acyl-carrier-protein] dehydratase; Inc…	40.35	114	68	0	15	128	7	348	2e-20	97.8
Hass	HARM009024	0	3	84	253	851	gi|357622492|gb|EHJ73951.1|	putative MAK10-like protein, amino-acid N-acetyltransferase subunit [Danaus plexippus]	26.53	147	104	2	70	212	509	75	2e-11	67
Hass	HARM009034	3	2	7	8	2854	gi|1705537|sp|P52826.1|CACP_COLLI	CACP_COLLI RecName: Full=Carnitine O-acetyltransferase; Short=Carnitine acetylase; AltName: Full=Carnitine acetyltransferase; Short=CAT; Short=CrAT; Flags: Precursor	35.57	627	402	12	88	712	386	2128	4e-104	374
Hass	HARM009620	4	2	20	4	522	gi|357625110|gb|EHJ75659.1|	putative acetyltransferase [Danaus plexippus]	33.9	177	112	3	53	224	518	6	7e-26	113
Hass	HARM009636	5	4	3	5	1402	gi|74870777|sp|Q9VSY4.2|ATAT1_DROME	ATAT1_DROME RecName: Full=Alpha-tubulin N-acetyltransferase 1; Short=Alpha-TAT 1; Short=TAT 1; AltName: Full=Acetyltransferase mec-17 homolog 1	36.65	191	117	6	7	193	1178	630	4e-26	114
Hass	HARM009797	35	55	42	7	908	gi|74964045|sp|Q19749.1|ODP2_CAEEL	ODP2_CAEEL RecName: Full=Dihydrolipoyllysine-residue acetyltransferase component of pyruvate dehydrogenase complex, mitochondrial; AltName: Full=Dihydrolipoamide acetyltransferase component of pyruvate dehydrogenase complex; AltName: Full=Pyruvate dehydrogenase complex component E2; Short=PDC-E2; Short=PDCE2; Flags: Precursor	34.35	230	145	4	256	479	117	800	4e-26	115
Hass	HARM009908	2	2	0	0	738	gi|74866459|sp|Q95SX8.1|NAA60_DROME	NAA60_DROME RecName: Full=N-alpha-acetyltransferase 60; Short=dNaa60; AltName: Full=NatF catalytic subunit	22.64	159	98	3	6	139	248	724	3e-08	53.5
Hass	HARM010221	0	23	2	0	732	gi|54040727|sp|P19096.2|FAS_MOUSE	FAS_MOUSE RecName: Full=Fatty acid synthase; Includes: RecName: Full=[Acyl-carrier-protein] S-acetyltransferase; Includes: RecName: Full=[Acyl-carrier-protein] S-malonyltransferase; Includes: RecName: Full=3-oxoacyl-[acyl-carrier-protein] synthase; Includes: RecName: Full=3-oxoacyl-[acyl-carrier-protein] reductase; Includes: RecName: Full=3-hydroxypalmitoyl-[acyl-carrier-protein] dehydratase; Inc…	26.64	244	174	2	344	582	3	731	6e-20	96.3
Hass	HARM011194	0	6	2	0	217	gi|143811424|sp|Q8WYB5.3|KAT6B_HUMAN	KAT6B_HUMAN RecName: Full=Histone acetyltransferase KAT6B; AltName: Full=Histone acetyltransferase MOZ2; AltName: Full=MOZ, YBF2/SAS3, SAS2 and TIP60 protein 4; Short=MYST-4; AltName: Full=Monocytic leukemia zinc finger protein-related factor	42.86	63	36	0	700	762	1	189	4e-11	65.9
Hass	HARM012659	235	1395	751	29	2432	gi|54035924|sp|Q71SP7.1|FAS_BOVIN	FAS_BOVIN RecName: Full=Fatty acid synthase; Includes: RecName: Full=[Acyl-carrier-protein] S-acetyltransferase; Includes: RecName: Full=[Acyl-carrier-protein] S-malonyltransferase; Includes: RecName: Full=3-oxoacyl-[acyl-carrier-protein] synthase; Includes: RecName: Full=3-oxoacyl-[acyl-carrier-protein] reductase; Includes: RecName: Full=3-hydroxypalmitoyl-[acyl-carrier-protein] dehydratase; Inc…	36.12	587	366	8	86	663	686	2422	2e-109	352
Hass	HARM012758	0	17	0	0	880	gi|1345958|sp|P12276.5|FAS_CHICK	FAS_CHICK RecName: Full=Fatty acid synthase; Includes: RecName: Full=[Acyl-carrier-protein] S-acetyltransferase; Includes: RecName: Full=[Acyl-carrier-protein] S-malonyltransferase; Includes: RecName: Full=3-oxoacyl-[acyl-carrier-protein] synthase; Includes: RecName: Full=3-oxoacyl-[acyl-carrier-protein] reductase; Includes: RecName: Full=3-hydroxypalmitoyl-[acyl-carrier-protein] dehydratase; Inc…	42.58	209	112	3	798	998	252	872	2e-42	171
Hass	HARM013244	24	16	39	5	760	gi|357625110|gb|EHJ75659.1|	putative acetyltransferase [Danaus plexippus]	31.75	211	140	3	4	210	133	747	8e-29	122
Hass	HARM013820	16	57	103	0	507	gi|357625110|gb|EHJ75659.1|	putative acetyltransferase [Danaus plexippus]	31.36	169	114	2	23	189	10	507	7e-23	103
Hass	HARM015440	9	7	0	0	1336	gi|87045958|gb|ABD17803.1|	arylalkylamine N-acetyltransferase [Antheraea pernyi]	26.38	163	118	6	69	229	3	470	8e-08	53.1
[truncated: 439 more rows]

## Sheet: Statistics
	H.armigera	H.assulta
acetyltransferase	55	56
Alcohol dehydrogenase	34	26
aminopeptidase	64	57
carboxypeptidase	95	102
NADH	66	62
Cytochrome	25	22
[truncated: 13 more rows]
