# Supplementary material for: Identification of differential expression genes associated with host selection and adaptation between two sibling insect species by transcriptional profile analysis
Source: BMC Genomics. 2013 Aug 28;14:582. doi: 10.1186/1471-2164-14-582 (PMC3765734; doi:10.1186/1471-2164-14-582)
Supplement: Additional file 7: Table S6 — GO analysis results for all of the transcripts between the two species. [file 1471-2164-14-582-S7.xlsx]

## Sheet: GO analsis
Table S6 GO analysis results for all of the transcripts between the two species
GO id	type		Embyo			larvae			Pupa			Adult
			Common	H. armigera	H. assulta	Common	H. armigera	H. assulta	Common	H. armigera	H. assulta	Common	H. armigera	H. assulta
GO:0000003	biological_process	reproduction	417	217	151	441	105	162	420	150	102	458	169	95
GO:0008152	biological_process	metabolic process	4379	1507	1338	4441	1119	1148	4165	1351	849	4312	1486	874
GO:0001906	biological_process	cell killing	3	1	1	5	0	0	6	0	3	3	1	0
GO:0002376	biological_process	immune system process	179	71	64	202	65	44	195	67	41	178	86	54
GO:0006791	biological_process	sulfur utilization	0	0	0	0	0	0	0	0	0	0	0	0
GO:0006794	biological_process	phosphorus utilization	0	0	0	0	0	0	0	0	0	0	0	0
GO:0040007	biological_process	growth	195	68	68	183	40	43	190	65	25	180	58	34
GO:0008283	biological_process	cell proliferation	178	81	42	166	24	51	164	55	37	165	62	39
GO:0016032	biological_process	viral reproduction	45	23	9	54	8	10	45	12	12	48	13	7
GO:0009758	biological_process	carbohydrate utilization	0	0	0	0	0	0	0	0	0	0	0	0
GO:0009987	biological_process	cellular process	4695	1701	1467	4585	1126	1314	4509	1435	918	4644	1676	976
GO:0015976	biological_process	carbon utilization	0	0	0	0	1	0	1	1	0	0	0	0
GO:0016265	biological_process	death	306	96	90	289	83	72	290	80	49	297	101	59
GO:0019740	biological_process	nitrogen utilization	0	0	0	0	0	0	0	0	0	0	0	0
GO:0022414	biological_process	reproductive process	402	214	130	427	100	153	405	145	101	445	162	94
GO:0022610	biological_process	biological adhesion	138	76	73	161	57	47	148	73	45	115	70	39
GO:0023052	biological_process	signaling	726	313	306	689	210	248	671	288	157	712	282	207
GO:0032501	biological_process	multicellular organismal process	1296	602	543	1306	370	457	1226	491	288	1276	532	309
GO:0032502	biological_process	developmental process	1150	547	471	1122	307	422	1119	443	246	1099	480	272
GO:0036166	biological_process	phenotypic switching	0	0	0	0	0	0	0	0	0	0	0	0
GO:0040011	biological_process	locomotion	188	84	114	175	42	92	174	72	56	170	86	50
GO:0043473	biological_process	pigmentation	16	17	6	17	5	11	10	7	8	15	10	9
GO:0048511	biological_process	rhythmic process	56	23	33	61	13	21	54	13	14	61	25	11
GO:0048518	biological_process	positive regulation of biological process	553	198	196	485	121	174	503	178	101	507	170	136
GO:0048519	biological_process	negative regulation of biological process	568	264	182	517	136	202	553	205	95	575	184	118
GO:0050789	biological_process	regulation of biological process	1981	858	646	1869	477	621	1889	686	393	1985	705	483
GO:0050896	biological_process	response to stimulus	1446	572	519	1411	404	446	1383	510	295	1451	538	364
GO:0051179	biological_process	localization	1323	475	549	1345	326	413	1266	434	278	1388	527	294
GO:0051234	biological_process	establishment of localization	1188	410	485	1214	285	346	1141	379	238	1249	465	253
GO:0051704	biological_process	multi-organism process	200	78	63	231	59	47	207	69	39	201	72	45
GO:0065007	biological_process	biological regulation	2115	924	706	2012	527	668	2012	735	439	2122	770	519
GO:0071840	biological_process	cellular component organization or biogenesis	1238	513	344	1165	275	372	1230	381	218	1196	429	266
GO:0016020	cellular_component	membrane	1934	726	826	2001	536	609	1787	721	444	1904	760	453
GO:0005576	cellular_component	extracellular region	605	243	309	859	258	163	676	250	145	636	262	134
GO:0005623	cellular_component	cell	4911	1713	1430	4728	1146	1333	4680	1428	918	4837	1658	964
GO:0019012	cellular_component	virion	2	1	0	14	0	0	1	2	0	1	1	1
GO:0030054	cellular_component	cell junction	132	77	81	129	46	41	116	79	32	125	64	45
GO:0031012	cellular_component	extracellular matrix	68	32	36	78	38	33	79	36	15	56	28	18
GO:0031974	cellular_component	membrane-enclosed lumen	1104	334	222	1003	199	258	1045	262	166	1070	276	202
GO:0032991	cellular_component	macromolecular complex	1531	523	306	1442	304	385	1521	386	229	1510	429	253
GO:0043226	cellular_component	organelle	3892	1353	1060	3658	867	1023	3708	1077	708	3814	1262	755
GO:0044420	cellular_component	extracellular matrix part	37	10	24	39	19	24	37	19	8	22	18	7
GO:0044421	cellular_component	extracellular region part	216	86	115	299	87	70	245	81	50	189	89	55
GO:0044422	cellular_component	organelle part	2480	812	671	2358	530	657	2369	699	428	2450	747	471
GO:0044423	cellular_component	virion part	2	1	0	13	0	0	1	2	0	1	1	1
GO:0044425	cellular_component	membrane part	1530	572	639	1596	428	471	1396	579	365	1516	607	345
GO:0044456	cellular_component	synapse part	66	18	34	64	12	21	61	23	11	61	29	14
GO:0044464	cellular_component	cell part	4911	1713	1430	4728	1146	1333	4680	1428	918	4837	1658	964
GO:0045202	cellular_component	synapse	89	30	48	80	23	31	75	39	14	73	41	25
GO:0055044	cellular_component	symplast	0	0	0	0	0	0	0	2	0	0	0	0
GO:0009055	molecular_function	electron carrier activity	156	41	71	172	42	55	129	68	26	151	46	21
GO:0000988	molecular_function	protein binding transcription factor activity	119	39	28	94	28	30	100	31	14	103	33	26
GO:0001071	molecular_function	nucleic acid binding transcription factor activity	145	84	51	123	43	57	123	57	29	136	49	46
GO:0003824	molecular_function	catalytic activity	3125	1039	1144	3302	863	835	2948	1000	664	3108	1121	642
GO:0004872	molecular_function	receptor activity	141	89	84	144	44	61	131	63	38	139	52	44
GO:0045735	molecular_function	nutrient reservoir activity	2	4	1	22	0	3	12	5	0	18	3	2
GO:0005198	molecular_function	structural molecule activity	300	65	43	319	62	46	359	68	34	270	73	30
GO:0005215	molecular_function	transporter activity	427	146	234	490	120	135	431	145	91	503	192	86
GO:0005488	molecular_function	binding	4214	1543	1403	4145	1048	1233	3935	1365	846	4118	1468	906
GO:0031386	molecular_function	protein tag	2	0	0	2	0	0	2	0	0	2	0	0
GO:0016015	molecular_function	morphogen activity	2	1	0	3	0	0	5	0	2	2	1	0
GO:0016209	molecular_function	antioxidant activity	42	10	5	45	10	9	43	7	10	38	12	0
GO:0016247	molecular_function	channel regulator activity	4	2	2	3	2	0	2	3	0	2	4	1
GO:0016530	molecular_function	metallochaperone activity	3	3	0	3	3	0	3	1	0	3	2	0
GO:0030234	molecular_function	enzyme regulator activity	226	70	96	204	55	78	202	73	68	229	83	62
GO:0030545	molecular_function	receptor regulator activity	3	1	1	4	2	0	5	3	0	2	1	1
GO:0042056	molecular_function	chemoattractant activity	2	0	0	2	0	0	2	1	0	2	1	0
GO:0045182	molecular_function	translation regulator activity	9	11	1	7	0	9	6	4	3	15	2	3
GO:0045499	molecular_function	chemorepellent activity	0	0	0	0	0	0	0	0	0	0	0	0
GO:0060089	molecular_function	molecular transducer activity	136	64	75	128	37	64	113	52	31	117	49	42
	others		8984	5103	1509	8876	3871	1691	9329	4293	1390	9523	4610	1361
