# Supplementary material for: Identification of differential expression genes associated with host selection and adaptation between two sibling insect species by transcriptional profile analysis
Source: BMC Genomics. 2013 Aug 28;14:582. doi: 10.1186/1471-2164-14-582 (PMC3765734; doi:10.1186/1471-2164-14-582)
Supplement: Additional file 8: Table S7 — Primer pairs for RT-PCR. [file 1471-2164-14-582-S8.xlsx]

## Sheet: Sheet1
Table S7 Primer pairs for RT-PCR
		Primer F	Primer R	Product Length	annealing temperature (℃)	PCR Cycle
D1	HARM012503	GGCGACCGTGCTGCGTAACT	TGGGGGTTGGGACCCTCTGC	137	55	27
D2	HARM016746	GCATGGTGCGCGAGAACTGC	CCATCATGCCGGCCGTCTCC	141	56	23
D3	HARM004409	AGCTGCAGAAGTTCGTGACCGA	AGCTGTCAACAGCGCAGCCC	134	55	29
D4	HARM066585	GTGCCAACGGCAGGAGCACT	GACTCTGGCGAAGGCAGCGG	146	55	30
D5	HARM051295	GGGTCGTTATTGCAGCGGACTGT	AGCATTGGCATCGGCGGAGT	131	53	28
D6	HARM002903	GGGCCCCAGGACATGTAGCAC	AACCCGATGGTGTGGCGCT	150	53	26
D7	HARM001041	CCTCACAGTGCCGCTGACCA	GCAGGACTGAAGCCACGGTGC	143	52	26
D8	HARM001432	TCGCGGATCACCACCAACTCCT	CAGGCCGGTGCCCATCTTGG	150	57	26
D9	HARM001863	AGCGTGGCCCCTGGTGTACT	TCGCTCTCGCTGTTTGCGGA	149	58	24
D10	HARM066611	CACGTGGGTGCCGCTATGGG	AACGGCACGCCGATCACCTG	143	58	25
D11	HARM025783	CTGGCCAGGGCAGTCGCTTC	GGTGGTCGCGGGCGTAGTTG	130	56	25
D12	HARM027201	TGCCATTCGGCCAGTTTCCTGT	ACAGCAGAGTCCACTTGAGCGT	139	55	23
D13	HARM053132	TCCCTGGAGCCAGTTCTAAGCGG	TCAGACCGTACACCTACATGCCA	135	54	22
D14	HARM039905	TCGTTGCGTGCTGTGGCTGG	ACACCCTGCCGCCTTCATGC	138	55	26
D15	HARM034436	CAGGCCAGGAACGTTCGCTTTT	AGCACTGTTGCCATGATCAGCAC	132	55	23
D16	HARM024407	ACCGTGCACGCCAGTTGAAT	TGTGTACGGGAGTCAGGGTCTG	144	58	25
D17	HARM028696	GGCCACTGCTTCCTCGGCAC	GCCTTGGACCACGACGCGAA	138	54	25
D18	HARM051397	AGAACGCTCTCCCGTCCCAGT	GCAGGCGTTACATGTGCCGAT	131	55	26
18S rRNA		CGCACGCGCGCTACACTGAA	AGTAGCGACGGGCGGTGTGT	190	55	22
